# Supplementary material for: Transcriptional profiling links unique human macrophage phenotypes to the growth of intracellular Salmonella enterica serovar Typhi
Source: Sci Rep. 2024 Jun 4;14:12811. doi: 10.1038/s41598-024-63588-6 (PMC11150401; doi:10.1038/s41598-024-63588-6)
Supplement: Supplementary file 2 — Supplementary Table S1. [file 41598_2024_63588_MOESM2_ESM.xlsx]

## Sheet: Sheet1
	Bystander_1	Bystander_2	Bystander_3	Replicating_1	Replicating_2	Replicating_3	Host-Killed_1	Host-Killed_2	Host-Killed_3	Mixed_1	Mixed_2	Mixed_3	Non-Replicating_1	Non-Replicating_2	Non-Replicating_3	Naive_1	Naive_2	Naive_3
ENSG00000000003	10	56	48	37	25	46	39	19	37	28	13	40	27	6	24	42	57	38
ENSG00000000005	8	0	2	1	0	0	1	0	0	1	0	0	0	0	11	0	0	0
ENSG00000000419	869	1526	1025	479	491	627	1401	750	300	660	489	406	508	477	374	1018	1172	1060
ENSG00000000457	446	741	635	249	290	345	728	424	202	428	304	221	380	203	211	359	451	401
ENSG00000000460	335	349	164	140	139	61	500	169	36	163	128	56	293	85	45	576	396	473
ENSG00000000938	4567	4210	5322	1912	1170	3581	6423	2272	1533	2590	1238	1917	3042	1179	1872	1415	939	3667
ENSG00000000971	1254	1389	2100	1252	571	1636	2576	830	824	1534	468	963	989	487	850	18	13	12
ENSG00000001036	1999	2769	1996	1684	1431	2000	3276	1624	777	1761	1136	1314	1517	861	954	5645	5020	7368
ENSG00000001084	4044	12933	2165	1388	3921	1458	7074	6601	906	2261	3666	1084	3096	3888	903	9810	7976	13036
ENSG00000001167	1644	2600	2537	1049	957	1206	2810	1510	821	1346	987	1007	1288	790	784	1691	1545	1808
ENSG00000001460	38	106	60	53	58	96	110	58	33	44	32	83	48	18	38	149	121	182
ENSG00000001461	232	617	440	302	231	221	588	363	223	318	271	197	253	331	192	1085	719	905
ENSG00000001497	823	1670	734	431	546	519	1259	852	256	573	581	349	629	476	321	1866	1998	1955
ENSG00000001561	849	1047	2456	835	643	1653	1887	659	724	1036	472	1123	680	389	936	554	430	767
ENSG00000001617	69	75	185	55	107	118	143	46	78	80	31	112	52	40	71	73	86	64
ENSG00000001626	0	1	0	0	0	0	0	0	0	0	0	0	0	0	0	0	0	0
ENSG00000001629	394	501	912	343	311	490	613	375	133	343	198	256	315	141	201	800	634	938
ENSG00000001630	3340	4215	9631	2111	2093	5495	6090	2334	3020	2383	1372	4041	2636	1256	3674	2214	3184	3430
ENSG00000001631	376	642	615	205	185	293	563	369	330	217	147	374	495	214	170	537	389	485
ENSG00000002016	66	176	47	78	29	42	114	49	38	93	61	65	43	33	29	51	81	127
ENSG00000002079	3	16	11	0	3	0	2	2	0	0	27	0	4	9	0	3	12	3
ENSG00000002330	587	968	814	428	424	535	759	572	338	477	361	330	351	371	309	950	904	1146
ENSG00000002549	6938	5845	6158	3680	1756	4884	9601	2744	2154	5023	1858	3440	4652	1808	2817	3325	3872	4294
ENSG00000002586	2325	3243	4978	2230	2027	4162	4276	2334	1802	2284	1559	2310	1656	1133	1974	6125	6829	8453
ENSG00000002587	55	12	4	96	0	11	46	2	5	9	8	4	8	8	10	417	90	793
ENSG00000002726	2926	6671	1255	645	954	676	3867	3128	474	1168	1343	456	1448	1390	422	6258	4391	2357
ENSG00000002745	0	0	0	0	0	0	0	0	0	0	0	0	0	0	0	0	0	0
ENSG00000002746	0	9	38	9	0	2	6	0	0	1	0	3	0	1	0	3	15	17
ENSG00000002822	1236	2134	1402	446	851	514	1003	1521	378	649	815	435	779	493	393	1216	1576	1531
ENSG00000002834	19120	32826	22396	14328	13958	17563	36236	20932	8310	17530	14437	11216	14474	10625	8549	20367	19844	31506
ENSG00000002919	6457	6251	4116	2354	1713	1961	9528	3862	1382	3605	2277	1351	3975	2096	1704	2570	2278	3194
ENSG00000002933	528	467	312	66	49	121	479	221	81	143	93	137	286	101	111	97	67	102
ENSG00000003056	7582	14108	10867	5882	5682	8481	14903	8497	3863	6869	5569	5366	6147	4168	4473	8672	9175	10354
ENSG00000003096	0	3	10	10	12	22	14	3	10	14	6	5	5	4	7	20	1	13
ENSG00000003137	11	13	285	155	37	588	60	21	156	50	10	255	21	14	149	0	0	1
ENSG00000003147	72	150	148	125	82	138	115	90	56	60	40	114	81	79	110	543	484	523
ENSG00000003249	0	2	4	1	0	0	0	0	0	0	2	8	2	0	1	31	20	62
ENSG00000003393	481	880	855	413	456	513	1000	441	248	548	414	398	571	240	336	706	632	679
ENSG00000003400	288	109	469	510	60	246	343	95	159	202	56	194	143	69	173	309	171	262
ENSG00000003402	24649	31494	53484	26348	15451	34228	56320	19137	19601	29483	13793	28617	23249	10927	20922	2529	1786	2532
ENSG00000003436	199	1184	1285	623	505	1065	829	545	380	677	443	722	264	302	557	15	2	13
ENSG00000003509	179	360	253	147	128	126	297	124	92	215	88	124	155	156	110	159	137	181
ENSG00000003756	3278	5292	4477	1641	1968	2425	4977	2822	1404	2775	2013	1727	2691	1751	1583	2680	3362	3115
ENSG00000003987	0	23	16	33	4	45	17	5	6	9	0	64	14	0	17	0	0	2
ENSG00000003989	197	1383	2969	990	1003	1816	1228	1001	1019	1006	899	1724	503	532	944	53	101	95
ENSG00000004059	2474	4887	3079	1278	1307	1729	3488	2934	901	1580	1666	1026	1384	1342	1148	4256	4617	4915
ENSG00000004139	18	48	46	17	7	55	28	21	23	9	52	17	8	32	17	55	58	73
ENSG00000004142	2967	5664	2920	1452	1521	1831	4367	2852	953	2087	1910	1293	1879	1586	1026	3933	4402	4726
ENSG00000004399	49053	77746	47327	29094	27003	29922	98323	50204	18338	39457	30006	19447	35536	24373	17726	14226	9805	21865
ENSG00000004455	7283	11303	5141	3358	2947	3727	9968	5861	1808	4237	3652	2332	4395	3151	2411	10251	9532	8761
ENSG00000004468	1526	1139	1534	813	361	1095	3139	736	684	1383	371	792	1175	262	652	965	645	786
ENSG00000004478	1584	2671	1746	835	837	1328	2109	1367	597	929	904	897	918	767	807	1330	1779	1838
ENSG00000004487	1471	3476	1519	852	1079	868	2242	1571	564	1023	1106	742	887	977	645	2350	2340	2290
ENSG00000004534	1201	1933	1446	755	923	902	1623	1107	371	926	606	711	1004	748	589	1010	1220	1165
ENSG00000004660	43	140	108	68	103	127	137	116	58	49	84	47	56	40	27	199	313	408
ENSG00000004700	886	1462	987	582	557	765	1436	764	290	596	433	474	592	428	388	1176	1301	1867
ENSG00000004766	440	653	409	274	223	247	545	309	176	400	212	339	460	207	201	523	481	588
ENSG00000004776	0	1	0	0	0	0	0	0	0	0	0	0	0	0	0	0	4	1
ENSG00000004777	78	82	27	7	22	22	73	49	11	19	42	13	79	34	11	223	144	171
ENSG00000004779	1899	3412	1715	1035	1300	1402	2442	1980	590	1149	1168	791	1075	1021	637	2128	2209	2392
ENSG00000004799	0	13	78	0	24	33	5	5	3	2	4	25	2	4	31	124	46	185
ENSG00000004809	359	391	635	217	225	489	558	220	242	285	210	235	391	164	262	1760	1483	2006
ENSG00000004838	0	1	0	0	1	3	11	9	0	1	6	9	7	2	0	11	18	17
ENSG00000004846	2	27	171	125	68	315	62	22	104	64	40	210	17	12	101	0	0	8
ENSG00000004848	6	2	1	5	3	0	2	2	0	0	1	0	1	0	1	65	85	91
ENSG00000004864	382	541	682	401	618	573	600	404	271	383	216	344	206	185	173	595	555	646
ENSG00000004866	171	322	296	178	137	202	351	203	89	199	112	141	122	92	116	555	446	403
ENSG00000004897	1729	2702	2077	1069	1054	1513	2665	1630	816	1782	986	938	1332	759	831	1451	1161	1598
ENSG00000004939	0	0	0	0	0	0	0	0	0	0	0	0	0	0	0	0	0	0
ENSG00000004948	0	0	0	0	0	0	0	0	0	0	0	0	0	0	0	0	0	0
ENSG00000004961	1066	1923	878	409	653	418	1467	974	286	538	610	354	624	550	335	764	813	839
ENSG00000004975	459	851	906	367	395	678	885	629	364	475	334	463	330	399	302	925	836	789
ENSG00000005001	2	6	56	37	0	95	28	9	26	39	12	55	15	11	36	0	0	0
ENSG00000005007	5807	9588	6785	3218	3502	4285	9723	5131	2194	4392	3704	2875	4109	2905	2613	5149	6061	6981
ENSG00000005020	785	871	1415	352	687	523	1730	613	318	670	449	391	505	452	405	4583	4848	6260
ENSG00000005022	5200	12787	4202	1966	3478	2640	6609	6163	1283	2677	3889	1799	3054	3268	1682	11847	12451	13658
ENSG00000005059	28	14	22	8	13	27	28	17	6	28	49	19	18	10	13	346	187	695
ENSG00000005073	554	956	1057	256	466	646	971	553	327	424	447	357	396	326	370	852	1009	642
ENSG00000005075	3055	4977	2835	1398	1631	1921	3782	3046	933	1658	1985	1129	1695	1564	1232	2760	3378	2841
ENSG00000005100	291	377	243	144	148	174	378	141	108	185	141	126	194	79	88	561	591	607
ENSG00000005102	0	0	0	0	0	0	0	0	0	0	0	0	0	0	0	0	0	0
ENSG00000005108	70	146	126	84	50	57	124	46	81	134	73	45	59	35	37	818	839	698
ENSG00000005156	460	744	515	298	290	457	647	491	258	382	510	395	276	269	186	979	978	819
ENSG00000005175	844	1808	957	577	893	737	1406	1054	276	602	576	412	588	676	504	1101	1465	1259
ENSG00000005187	6	33	10	3	11	7	8	15	7	5	14	0	29	12	0	74	28	55
ENSG00000005189	154	81	44	14	12	21	136	37	10	32	22	14	103	57	13	246	80	144
ENSG00000005194	2234	4371	2103	1097	1181	1279	3308	2842	604	1339	1562	975	1602	1197	801	1786	1980	2189
ENSG00000005206	677	1220	887	259	313	468	916	460	314	446	462	369	417	333	251	1549	1449	1547
ENSG00000005238	3601	4785	4448	2300	1918	3282	6338	3238	1525	2893	2150	1820	2560	1592	1752	2002	2087	3052
ENSG00000005243	71	63	43	36	11	24	104	52	8	40	15	11	52	16	17	265	207	198
ENSG00000005249	128	448	76	76	128	36	253	284	26	135	199	40	85	150	45	1614	1175	1064
ENSG00000005302	722	1294	1087	465	378	758	1155	604	384	531	427	449	554	485	492	671	586	653
ENSG00000005339	3834	8880	8371	3746	3991	4622	8948	5096	3081	4094	3748	3741	4484	2983	2659	4535	4790	5041
ENSG00000005379	278	177	128	48	60	49	281	166	21	127	100	34	209	161	72	88	91	84
ENSG00000005381	10	3	11	2	0	4	5	0	4	4	0	0	6	0	0	52	10	28
ENSG00000005421	0	0	0	0	0	0	0	0	0	0	0	0	0	0	0	0	0	0
ENSG00000005436	219	325	180	168	171	170	239	104	67	142	108	73	118	127	56	388	356	416
ENSG00000005448	53	116	87	49	92	180	126	56	54	82	45	98	50	33	51	323	289	272
ENSG00000005469	49	95	39	33	26	15	41	42	7	21	44	32	33	26	17	118	192	176
ENSG00000005471	109	39	99	77	45	42	117	72	20	110	44	105	74	11	45	497	743	1179
ENSG00000005483	1814	2457	2993	1292	1460	2207	3461	1416	1301	1837	1001	1687	1762	1163	1341	1747	1835	1854
ENSG00000005486	3659	4409	8012	1484	1168	3536	5674	2451	2694	2183	1797	2426	2446	1403	2977	1187	1294	1581
ENSG00000005513	0	0	0	2	0	0	2	0	0	0	2	0	0	0	0	0	0	0
ENSG00000005700	1132	2148	1807	1302	1083	1843	2428	1061	654	1283	727	1096	1053	665	771	1469	1480	2193
ENSG00000005801	347	568	335	178	186	201	491	287	71	297	166	77	390	275	157	494	567	445
ENSG00000005810	4951	2874	3371	2948	3193	2565	5276	2617	1372	2802	2047	1657	3867	3126	2029	2251	2106	3168
ENSG00000005812	407	1120	1003	410	438	478	1024	632	244	484	388	482	347	384	351	711	736	610
ENSG00000005844	5142	4615	2838	1726	1321	1046	6748	2144	910	1997	1773	854	3036	1453	1226	16953	28950	20316
ENSG00000005882	212	523	307	146	106	188	214	249	105	127	215	122	126	112	118	965	974	909
ENSG00000005884	53	46	257	161	45	434	92	74	144	129	30	249	37	34	197	207	167	478
ENSG00000005889	582	1164	1087	653	582	610	1290	662	444	769	473	506	626	412	322	813	541	672
ENSG00000005893	8633	14208	10528	5021	4840	7347	15075	7018	3407	6629	4737	5564	6275	4154	3996	11025	9498	12257
ENSG00000005955	1721	2823	2542	1274	1172	1737	2885	1435	680	1474	1070	1098	1397	1042	905	1733	1614	2000
ENSG00000005961	0	0	1	0	0	3	16	0	0	0	1	0	0	0	1	0	3	6
ENSG00000005981	0	0	0	0	0	0	0	0	0	0	0	0	0	0	0	0	0	0
ENSG00000006007	843	2134	1439	576	838	1002	1553	1128	506	685	820	757	655	581	513	3978	3238	3797
ENSG00000006015	914	1296	663	313	417	315	1039	712	194	413	542	212	476	432	150	1536	1755	1747
ENSG00000006016	0	5	5	1	3	0	0	2	1	2	5	7	5	5	17	5	9	1
ENSG00000006025	119	187	52	61	33	61	151	70	67	48	53	15	64	55	12	597	434	523
ENSG00000006042	1	0	0	0	0	0	0	0	0	0	0	0	0	0	0	0	0	0
ENSG00000006047	0	0	0	0	0	0	0	0	0	0	0	0	0	0	0	0	1	0
ENSG00000006059	0	0	0	0	0	0	0	1	0	0	0	0	0	0	0	9	1	2
ENSG00000006062	1749	5824	1061	595	1009	270	2659	2803	231	1038	1594	210	1318	1786	363	272	292	375
ENSG00000006071	0	0	0	0	0	0	0	0	0	0	0	0	0	0	0	0	0	0
ENSG00000006074	26	15	16	25	3	23	21	4	15	28	7	21	28	17	10	13	4	8
ENSG00000006075	22770	7520	41877	62391	14208	66771	56473	9044	18433	46269	8666	31943	21336	3798	20461	680	820	1437
ENSG00000006114	2280	3968	2989	1781	1809	2047	4410	2346	1235	2035	1323	1598	2126	1195	1314	1875	2173	2168
ENSG00000006116	0	0	3	0	0	0	3	1	0	0	0	0	0	0	0	0	0	0
ENSG00000006118	69	229	350	428	483	668	262	199	259	345	218	360	71	110	220	49	105	74
ENSG00000006125	3493	6026	4888	2308	2078	3336	6438	3273	1551	2981	2141	2491	2723	1780	2032	4675	4536	5179
ENSG00000006128	0	0	0	0	0	0	0	0	0	0	0	0	0	0	0	0	0	0
ENSG00000006194	1443	2599	1997	762	620	1141	2146	1456	620	798	878	786	1042	647	789	1834	1770	2217
ENSG00000006210	16	75	13	13	10	14	24	52	5	32	27	10	4	20	2	0	0	0
ENSG00000006282	331	953	289	236	320	177	473	542	76	255	372	152	236	329	103	1759	1662	2317
ENSG00000006283	94	538	129	69	175	131	223	271	49	149	260	54	97	229	34	11	33	20
ENSG00000006327	188	429	324	272	274	480	441	311	131	266	244	219	170	138	172	52	93	100
ENSG00000006377	0	0	0	0	0	0	0	0	0	0	0	0	0	0	3	0	3	0
ENSG00000006432	116	127	94	45	66	52	176	94	41	71	70	39	63	56	56	98	120	130
ENSG00000006451	2500	3141	3957	1173	1307	2266	4146	1601	1006	1571	1143	1621	1559	1146	1474	528	556	630
ENSG00000006453	88	288	65	82	161	106	324	180	61	189	86	61	108	104	52	8	6	7
ENSG00000006459	779	789	1027	511	578	1066	807	518	538	627	292	754	535	356	244	181	242	191
ENSG00000006468	0	2	0	4	31	0	2	4	12	0	8	0	1	0	0	30	33	25
ENSG00000006530	999	1962	1164	729	714	986	1869	1282	332	824	677	558	664	514	507	557	654	695
ENSG00000006534	2251	3282	1687	1443	1446	1538	3533	2131	744	1715	1501	989	1642	1032	809	4172	2841	4066
ENSG00000006555	0	1	0	0	2	0	2	0	0	0	0	0	0	0	0	0	0	0
ENSG00000006576	374	344	328	110	127	162	541	209	68	278	127	207	244	77	133	461	333	696
ENSG00000006606	0	4	2	0	0	0	3	0	3	0	0	0	0	0	2	0	0	0
ENSG00000006607	1024	2543	1036	532	865	766	1603	1053	384	1015	750	651	801	742	367	1710	1324	1607
ENSG00000006611	0	0	0	0	0	0	0	0	0	0	0	0	0	0	0	0	0	0
ENSG00000006625	391	592	202	136	204	174	438	294	55	148	163	67	236	170	72	1130	1106	1162
ENSG00000006634	362	221	267	101	233	134	227	142	134	93	121	139	180	130	160	471	318	379
ENSG00000006638	11	6	24	11	3	15	24	7	2	16	13	41	22	9	8	63	219	114
ENSG00000006652	2413	3430	2970	1479	1255	1916	3920	2139	814	1917	1081	1291	1678	1101	1324	813	1249	1074
ENSG00000006659	0	0	0	0	0	0	1	0	0	0	0	0	0	0	0	0	0	0
ENSG00000006695	264	654	348	267	147	277	641	341	146	233	281	126	222	112	171	394	418	453
ENSG00000006704	213	287	519	69	78	180	238	178	62	149	134	105	130	104	65	299	363	424
ENSG00000006712	1306	2148	2033	861	676	1376	2229	1132	733	954	750	863	923	576	799	1299	1434	1287
ENSG00000006715	1154	2466	2127	1096	1272	1344	2977	1312	591	1853	810	1162	1228	860	899	1539	1361	1577
ENSG00000006740	13	16	13	3	3	13	11	9	1	8	6	27	17	1	3	30	48	33
ENSG00000006744	732	1341	632	371	469	386	1031	786	185	553	460	462	485	380	355	1583	1520	1866
ENSG00000006747	39	39	53	31	33	23	98	30	26	44	25	15	38	20	13	145	115	356
ENSG00000006756	2070	3451	2598	1279	1492	1856	3557	2144	872	1714	1568	1370	1528	1108	1018	3506	4032	4183
ENSG00000006757	138	389	115	47	103	118	260	272	53	91	88	107	94	136	59	404	429	358
ENSG00000006788	0	0	0	0	0	0	0	0	0	0	0	0	0	0	0	0	0	0
ENSG00000006831	1761	2898	2407	844	1006	1359	2959	1422	753	1076	945	1046	1343	854	1015	1733	1843	1836
ENSG00000006837	69	71	88	81	80	42	57	71	39	50	26	36	51	27	59	51	20	47
ENSG00000007001	0	0	0	0	0	0	0	0	0	0	0	0	0	0	0	0	0	0
ENSG00000007038	0	0	0	0	0	0	0	0	0	0	0	0	0	0	0	0	0	0
ENSG00000007047	2178	3731	3201	1175	1135	1598	3367	2174	1149	1596	1466	1256	1494	1108	1156	1718	2150	2233
ENSG00000007062	0	0	0	0	0	0	0	0	0	0	0	0	0	0	0	0	3	0
ENSG00000007080	1419	2632	1364	694	886	970	1617	1431	441	888	998	481	840	911	596	1618	2035	1947
ENSG00000007129	75	70	56	15	3	47	82	18	15	36	14	13	49	40	15	421	427	297
ENSG00000007168	2428	3361	3172	1662	1669	1913	3911	2049	1075	1946	1325	1466	1770	1023	1218	1450	1287	1461
ENSG00000007171	0	0	0	0	0	0	1	0	0	2	1	3	0	0	0	8	8	9
ENSG00000007174	0	0	0	0	0	0	0	0	0	0	0	0	0	0	0	0	0	0
ENSG00000007202	9523	19574	11609	5983	6481	7291	17035	9979	3751	7692	7152	5590	7261	6494	4169	17924	20757	24077
ENSG00000007216	0	0	0	0	0	0	0	0	0	0	0	0	0	0	0	0	0	0
ENSG00000007237	9691	20837	6797	2605	4720	2041	14330	10817	2644	5180	6814	2284	6119	6028	2288	4467	5236	8760
ENSG00000007255	245	951	385	145	304	218	380	546	138	182	377	160	132	317	136	1067	985	973
ENSG00000007264	169	150	297	217	99	200	144	74	54	123	97	268	104	100	67	792	1370	2668
ENSG00000007306	0	0	0	0	0	0	0	0	0	0	0	0	0	0	0	0	0	0
ENSG00000007312	9	2	20	11	0	5	16	22	14	4	1	7	8	4	4	22	23	14
ENSG00000007314	0	1	0	0	0	0	0	0	0	0	0	0	0	0	0	11	1	1
ENSG00000007341	323	479	401	232	221	289	487	338	160	287	280	283	328	179	207	686	978	876
ENSG00000007350	301	573	702	180	290	446	499	375	263	273	207	297	200	153	260	1668	1042	1276
ENSG00000007372	0	7	0	0	0	4	0	0	4	0	0	0	0	0	0	0	0	0
ENSG00000007376	1529	2611	1276	663	851	777	1839	1430	476	820	843	456	975	787	470	2115	2416	2227
ENSG00000007384	39	43	92	51	29	70	86	18	23	95	36	35	60	31	43	86	116	113
ENSG00000007392	1087	1772	1244	515	725	961	1374	932	320	710	561	474	616	540	372	649	761	626
ENSG00000007402	1	0	6	0	1	0	2	0	0	0	0	0	0	0	1	3	2	0
ENSG00000007516	29	75	49	13	19	58	66	38	12	13	20	45	28	11	26	7	45	48
ENSG00000007520	1835	3402	1920	1085	1344	1511	2655	2083	758	1432	1461	848	1244	1165	786	1513	1908	2117
ENSG00000007541	683	1176	1284	448	430	1142	1004	688	539	537	467	618	415	351	473	1275	1299	1509
ENSG00000007545	1280	2703	2709	1234	860	1394	2780	1341	806	1170	1030	1312	1154	834	1058	1470	1933	1969
ENSG00000007866	2	9	23	2	4	17	7	2	10	6	2	7	3	0	11	21	9	9
ENSG00000007908	0	4	18	7	4	6	6	0	23	2	4	18	0	0	7	0	0	0
ENSG00000007923	1908	4080	2174	1111	1391	1415	3125	2364	630	1470	1555	984	1234	1253	852	2771	3142	3478
ENSG00000007933	0	11	3	0	7	4	9	5	0	0	5	2	0	0	0	0	0	0
ENSG00000007944	101	136	154	38	80	105	164	91	48	77	47	74	77	47	54	235	112	210
ENSG00000007952	0	0	0	0	0	0	0	0	0	0	0	0	0	0	0	1	0	0
ENSG00000007968	669	800	103	44	103	7	545	253	29	144	161	10	318	174	45	860	727	702
ENSG00000008018	7985	12366	7445	3866	3867	4373	11067	6988	2118	4772	3822	2875	4632	3616	2867	6233	6427	6521
ENSG00000008056	160	253	189	121	76	97	302	192	66	128	107	90	88	89	99	5	14	5
ENSG00000008083	449	1026	1102	503	445	609	1066	580	378	534	429	484	556	270	376	951	903	1050
ENSG00000008086	17	42	18	11	11	22	22	17	25	8	12	14	24	20	15	56	26	66
ENSG00000008118	24	164	91	32	19	39	90	49	17	30	54	34	36	73	17	0	1	3
ENSG00000008128	1262	1435	1400	754	651	1052	1548	967	305	756	483	469	870	752	647	713	853	784
ENSG00000008130	10873	17308	13573	6064	5800	8392	17745	8987	4584	8263	6039	5374	7531	4736	5352	4503	3757	4557
ENSG00000008196	0	0	2	0	0	0	0	0	0	1	0	0	0	0	0	0	0	0
ENSG00000008197	0	0	0	0	0	0	0	0	0	0	0	0	0	0	0	0	0	0
ENSG00000008226	31	18	18	3	4	13	33	16	0	13	11	3	3	2	8	18	10	24
ENSG00000008256	239	345	271	135	159	151	421	164	91	154	132	112	237	95	223	2210	3664	3033
ENSG00000008277	23	34	21	7	14	30	11	19	3	4	14	3	65	94	3	77	76	81
ENSG00000008282	663	601	1196	548	382	990	867	483	373	625	277	555	301	348	408	1959	1521	1526
ENSG00000008283	119	342	300	99	170	96	285	137	79	181	118	46	166	90	101	155	136	189
ENSG00000008294	2628	5439	13144	5520	4323	8589	8362	3849	4525	5196	2810	7593	3479	1715	5761	2787	2879	3603
ENSG00000008300	44	69	57	79	53	15	69	50	242	85	63	41	33	28	47	53	73	82
ENSG00000008311	4	2	13	1	5	11	9	3	6	3	0	9	0	11	6	2	6	5
ENSG00000008323	7	8	0	0	0	0	1	1	0	4	1	0	15	6	0	0	0	0
ENSG00000008324	677	983	542	344	307	424	926	481	170	399	296	248	400	327	288	717	688	858
ENSG00000008382	398	622	717	217	119	389	457	341	148	200	176	310	371	138	248	593	828	605
ENSG00000008394	1326	3583	3029	1898	1698	2293	3400	2772	1124	2110	1548	1619	1266	1323	1167	1977	1651	1492
ENSG00000008405	179	348	433	184	156	454	357	168	173	204	132	204	134	65	250	250	253	226
ENSG00000008438	0	0	0	0	0	0	0	0	0	0	0	0	0	0	0	3	0	0
ENSG00000008441	23	47	26	43	40	20	43	49	33	42	30	15	109	18	11	269	283	393
ENSG00000008513	8719	25842	38802	13109	16148	27488	25704	19922	15875	13154	13157	19703	9410	8521	14905	5814	6716	8720
ENSG00000008516	5568	13816	2480	1252	2609	808	7047	7161	789	2365	3369	625	3407	3199	879	279	171	369
ENSG00000008517	3093	7413	2104	1946	2322	1646	4375	4175	920	2401	2579	1089	2102	2479	898	63	95	94
ENSG00000008710	2485	3569	2656	1986	1684	1843	3742	1846	708	1714	1591	1226	1912	1054	1153	2735	3492	3446
ENSG00000008735	50	82	33	24	17	29	64	40	32	45	22	26	52	27	30	4	14	11
ENSG00000008838	1980	3161	1908	1012	1011	1471	3092	1723	722	1354	1063	926	1586	860	724	2525	2324	2818
ENSG00000008853	371	469	315	275	168	197	509	229	141	362	174	197	357	103	131	3147	4656	3876
ENSG00000008869	376	811	484	414	342	321	745	392	162	433	259	244	340	277	210	1265	1042	1134
ENSG00000008952	2728	4414	6193	2879	2496	5283	5387	2570	1979	2881	1677	2645	2368	1763	2940	2006	2127	2234
ENSG00000008988	44485	72977	36885	21753	23968	28137	58347	43581	12608	27395	24916	17417	24385	23579	16673	37271	34115	39571
ENSG00000009307	23639	57313	32049	16089	20256	21776	50156	30829	11791	22646	22255	16862	19195	16940	14552	32067	32049	37268
ENSG00000009335	3174	5396	3342	1820	2053	2075	4960	3359	1025	2854	1906	1792	2503	2102	1580	3009	3531	3811
ENSG00000009413	1190	2160	3277	1183	1686	2112	2198	1095	1005	1287	803	1927	921	1157	1168	1064	1005	829
ENSG00000009694	0	0	0	1	0	0	3	2	0	0	0	0	0	0	0	3	2	0
ENSG00000009709	0	0	0	0	0	0	0	0	0	0	0	0	0	0	0	0	0	0
ENSG00000009724	0	0	0	0	0	0	0	0	0	0	1	0	3	0	0	0	0	1
ENSG00000009765	0	0	0	0	0	0	0	0	0	0	0	0	0	0	0	1	0	1
ENSG00000009780	162	182	193	90	102	114	329	123	76	59	97	174	113	112	126	145	197	233
ENSG00000009790	92	195	197	132	136	185	258	138	45	104	120	129	120	66	92	1406	2384	1456
ENSG00000009830	274	264	364	380	181	242	115	346	272	56	198	170	243	223	195	300	177	407
ENSG00000009844	2247	2763	2045	1073	968	1371	2863	1517	688	1397	851	889	1163	731	962	2602	2494	2495
ENSG00000009950	0	3	17	3	3	6	8	1	0	3	24	1	3	8	3	349	558	638
ENSG00000009954	2766	4522	2517	1597	1686	1816	4119	2122	863	1858	1500	1235	2311	1646	1117	3599	3901	4033
ENSG00000010017	664	1091	1128	455	455	570	1234	597	314	485	415	471	531	430	409	728	720	722
ENSG00000010030	583	182	675	466	74	466	781	123	272	542	111	331	374	90	316	8	2	3
ENSG00000010072	752	987	816	368	299	462	703	637	221	489	317	168	429	316	356	663	686	703
ENSG00000010165	1509	2494	1372	892	801	1372	2444	1570	507	1207	971	754	1009	884	820	2073	1870	2253
ENSG00000010219	14	15	21	4	15	8	0	7	12	18	7	18	10	6	1	60	54	116
ENSG00000010244	9060	14971	12438	5551	5327	8006	16196	8326	4155	7412	5208	5361	6274	4355	5015	6882	7214	7439
ENSG00000010256	7685	14728	7000	3238	4534	5262	10781	9209	2213	4966	4928	3235	4002	3847	2540	7530	7169	7705
ENSG00000010270	2184	2725	2651	1521	1086	2094	3638	1592	915	1756	943	1260	1432	662	1296	1688	1452	1852
ENSG00000010278	54	62	133	40	26	156	71	33	45	36	18	95	40	24	57	1514	1345	4042
ENSG00000010282	0	0	0	0	0	0	0	0	0	0	0	0	0	0	0	0	0	0
ENSG00000010292	1009	1375	586	340	434	342	1054	501	137	367	486	214	780	302	291	2763	1428	1628
ENSG00000010295	851	991	832	400	308	380	1485	576	236	572	370	255	681	332	286	850	988	1222
ENSG00000010310	7	12	13	11	21	45	6	3	0	0	5	2	0	1	7	8	1	2
ENSG00000010318	55	86	32	15	47	35	66	40	19	27	20	17	26	36	7	222	184	246
ENSG00000010319	76	68	15	34	3	0	84	31	0	8	26	8	43	26	9	246	174	339
ENSG00000010322	3842	4703	2241	830	1037	1137	4294	2216	662	1594	1421	782	1966	1329	736	4648	5315	8462
ENSG00000010327	207	37	56	173	53	122	154	24	47	117	31	83	159	14	86	443	101	845
ENSG00000010361	16	36	21	17	17	12	23	20	31	13	4	10	14	19	32	29	36	30
ENSG00000010379	0	6	9	2	1	7	4	1	4	9	3	4	4	7	14	3	0	1
ENSG00000010404	2914	10876	5222	2293	3700	3551	5631	5874	1933	2879	4347	2767	2424	3197	2019	5612	5678	7799
ENSG00000010438	0	0	0	0	0	0	0	0	0	0	0	0	0	0	0	0	0	0
ENSG00000010539	648	1145	1004	344	285	741	1000	497	290	454	345	345	461	289	291	616	599	681
ENSG00000010610	14958	22293	13955	6821	5440	10692	21218	11390	6086	8826	6889	6907	9090	5898	5304	25990	23472	32724
ENSG00000010626	20	55	59	25	16	37	60	48	13	17	21	20	15	26	15	50	72	56
ENSG00000010671	1500	2211	959	479	470	305	1966	925	190	857	590	389	908	715	375	3001	2866	2807
ENSG00000010704	11	7	5	0	6	3	4	9	9	24	4	6	1	0	3	32	8	46
ENSG00000010803	654	869	733	323	270	350	914	347	274	372	342	283	417	179	177	3439	2981	3168
ENSG00000010810	925	1526	2087	660	635	1267	1408	932	748	970	546	849	869	748	769	1118	1118	1520
ENSG00000010818	2582	4307	9576	4364	2819	7536	7824	2921	3965	4564	2145	6975	3718	1503	3614	163	536	295
ENSG00000010932	0	0	10	0	8	11	4	4	3	1	0	1	0	0	4	0	0	0
ENSG00000011007	8002	16205	8594	5495	5815	4902	15619	9606	2663	7460	6321	3656	6491	5295	3512	2638	2791	3527
ENSG00000011009	3400	5107	3359	1796	1806	2274	4397	3007	1059	2318	1743	1589	2235	1835	1473	2641	3078	3234
ENSG00000011021	1113	2070	2735	937	1010	1893	2631	1164	959	1238	770	1268	1218	596	990	1247	1505	1995
ENSG00000011028	2175	3438	6168	1460	1277	4938	2918	1643	2001	1609	1640	4062	1780	1027	2656	10965	11669	18068
ENSG00000011052	113	276	90	54	91	112	182	99	10	92	47	43	42	71	32	191	314	169
ENSG00000011083	0	1	0	0	0	0	0	0	0	1	0	0	0	0	0	0	0	0
ENSG00000011105	1	1	21	0	0	2	1	1	0	4	1	7	1	21	1	7	2	4
ENSG00000011114	2786	5440	3417	2554	3268	2952	5779	4175	1547	2639	2751	2002	2606	2262	1379	1249	1219	1447
ENSG00000011132	1898	3495	2199	917	1066	1590	2673	1937	735	1535	1318	1215	1249	1039	1078	612	1044	806
ENSG00000011143	39	72	86	35	15	35	51	42	47	12	28	28	28	18	32	194	168	264
ENSG00000011198	193	364	299	126	148	218	372	140	144	150	101	193	153	97	117	252	204	209
ENSG00000011201	1344	1239	1068	662	494	781	1739	708	441	688	414	521	909	427	345	1756	1489	2041
ENSG00000011243	2153	3311	3318	1286	1237	1809	3500	1927	911	1632	1226	1248	1484	1091	1352	1440	1621	1687
ENSG00000011258	217	405	337	103	144	223	296	159	100	148	162	143	130	110	166	481	330	331
ENSG00000011260	1296	2491	1357	904	916	1258	2148	1442	508	1007	863	701	857	825	665	1868	2017	2151
ENSG00000011275	1543	3328	2165	962	1027	1597	2753	1684	710	1265	1133	898	1193	978	713	2543	2810	3367
ENSG00000011295	326	696	604	173	240	200	617	342	91	236	202	151	300	161	157	621	675	687
ENSG00000011304	12056	22326	14725	6765	7820	10602	17754	11694	4311	8734	7700	6819	8036	5765	5593	18923	20066	18382
ENSG00000011332	16	13	13	5	32	6	16	2	9	2	8	0	3	4	5	29	17	20
ENSG00000011347	0	21	4	19	0	2	3	3	0	0	3	0	9	47	2	2	2	1
ENSG00000011376	717	1481	795	552	496	593	1374	816	302	689	578	374	567	495	326	868	1050	1306
ENSG00000011405	683	908	840	632	548	634	1290	773	285	592	556	506	689	326	316	796	834	938
ENSG00000011422	13347	9692	38028	14344	6637	27538	29077	7599	13668	14932	5243	15423	10964	3626	14799	3358	5199	8084
ENSG00000011426	677	627	130	88	94	59	699	395	21	313	152	130	536	337	76	1844	803	915
ENSG00000011451	2037	3899	2193	1210	1285	1510	3418	2230	839	1534	1598	936	1583	1195	844	2951	3607	3883
ENSG00000011454	895	1942	1132	758	700	717	1570	926	404	800	719	713	776	558	489	868	863	928
ENSG00000011465	103	41	32	22	37	24	42	60	6	28	42	8	23	18	39	0	0	0
ENSG00000011478	827	1324	1634	573	562	868	1307	782	632	547	609	529	675	443	617	1078	1172	1281
ENSG00000011485	1190	1846	1687	779	661	1193	1570	1056	632	687	675	746	651	535	617	2510	2738	3035
ENSG00000011523	325	703	324	95	200	176	499	258	129	218	194	105	272	141	114	467	414	695
ENSG00000011566	121	199	307	493	87	176	199	110	91	115	78	172	82	295	73	264	185	211
ENSG00000011590	7	3	9	4	0	8	23	1	0	16	0	5	11	0	0	0	0	0
ENSG00000011600	35135	47284	30987	17036	14019	21708	47756	28145	10386	23555	18410	14503	21383	16060	13349	26068	22453	35817
ENSG00000011638	285	381	638	302	197	598	455	203	199	339	107	364	187	58	188	357	236	282
ENSG00000011677	0	0	0	0	0	0	0	0	0	0	0	0	0	0	1	0	0	0
ENSG00000012048	590	441	332	224	314	122	444	315	109	266	122	112	536	144	97	1457	1095	1026
ENSG00000012061	1170	1903	1417	884	780	1097	1685	1351	549	815	787	656	708	640	621	2427	2039	2153
ENSG00000012124	37	274	49	46	182	72	124	154	46	66	133	30	62	85	47	313	304	546
ENSG00000012171	12	7	25	12	10	0	17	8	6	2	7	2	12	0	19	4	8	6
ENSG00000012174	367	688	648	365	456	410	844	384	184	384	297	344	269	249	254	728	958	1069
ENSG00000012211	575	1113	688	300	322	367	1060	514	263	514	322	370	412	297	335	737	882	1050
ENSG00000012223	8	2	4	0	3	0	1	1	0	1	0	0	9	0	0	4	0	1
ENSG00000012232	1730	2326	1977	927	773	1204	2729	1190	863	1353	866	831	1120	633	653	2397	2283	2958
ENSG00000012504	0	0	0	0	0	0	0	0	0	0	0	0	0	0	0	0	0	0
ENSG00000012660	3529	4962	6382	2489	2003	4497	6629	2770	1810	3038	1879	3171	2643	1493	2581	3450	3611	4619
ENSG00000012779	110	508	103	57	102	82	160	158	42	42	83	49	67	81	57	1232	932	2524
ENSG00000012817	758	1803	1231	481	530	718	1807	836	405	765	547	506	757	450	423	1012	1106	1488
ENSG00000012822	429	1261	1717	391	509	1163	578	633	542	382	442	889	446	535	827	810	870	837
ENSG00000012963	1261	1937	1389	663	880	1099	1854	976	540	803	758	579	918	510	669	2141	1947	1692
ENSG00000012983	125	303	191	154	74	380	280	123	37	135	87	219	94	193	121	244	124	177
ENSG00000013016	0	0	0	0	0	0	0	0	4	0	0	0	0	0	0	0	0	2
ENSG00000013275	4247	6154	3918	1843	2069	2513	5721	3760	1243	2590	2219	1647	2422	1806	1525	4726	6026	6428
ENSG00000013288	3277	4678	3760	1519	1531	2431	5325	2371	1460	2247	1645	1886	2577	1349	1526	7290	5992	8656
ENSG00000013293	0	0	0	0	0	0	0	0	0	0	0	0	0	0	0	0	0	0
ENSG00000013297	6	32	12	8	10	11	13	10	9	14	15	8	9	5	1	0	0	10
ENSG00000013306	2434	5193	2115	1339	1573	1561	3034	2983	809	1703	1880	1159	1474	1424	930	4540	4711	4669
ENSG00000013364	9475	12941	9085	6043	4554	7412	14285	7648	3624	7722	5354	4953	6510	3917	3593	3893	4047	4898
ENSG00000013374	2866	8919	4970	3664	1860	3248	6278	3987	1672	4382	2515	2728	2227	2705	2053	1600	1320	1630
ENSG00000013375	408	450	938	773	563	1542	735	463	436	787	351	735	468	185	497	436	402	412
ENSG00000013392	51	187	219	214	171	332	181	112	124	166	93	217	83	56	127	152	130	203
ENSG00000013441	1549	2230	2492	1030	889	1464	2408	1320	628	1351	783	889	995	797	902	906	768	978
ENSG00000013503	129	237	142	139	83	106	220	135	42	56	66	77	221	92	65	341	341	380
ENSG00000013523	971	1313	2381	1033	796	1918	2065	717	970	1081	786	1250	940	672	934	1110	1179	1882
ENSG00000013561	1109	1922	1464	1009	849	915	2431	1326	426	1245	786	641	958	758	555	1475	1461	1505
ENSG00000013563	1423	3048	1216	759	988	856	2504	1741	377	1166	1205	602	972	893	480	1553	1407	1726
ENSG00000013573	1053	1360	728	579	752	466	995	666	296	572	511	293	610	423	200	799	761	1097
ENSG00000013583	704	1650	1053	661	763	847	1683	1233	428	859	643	554	511	624	410	643	763	1063
ENSG00000013588	0	14	157	4	0	117	1	9	31	4	5	122	0	0	10	0	0	0
ENSG00000013619	481	671	1651	615	577	1286	1478	562	762	689	432	887	415	238	651	68	101	194
ENSG00000013725	22	12	17	3	0	0	5	6	48	3	4	0	3	3	1	164	232	174
ENSG00000013810	2535	3217	508	324	550	164	2371	954	126	734	629	161	1655	732	161	5363	3466	3870
ENSG00000014123	525	989	748	453	424	659	1064	502	223	468	431	425	476	416	375	1138	1094	1461
ENSG00000014138	1860	1937	1012	654	600	794	2089	923	317	740	767	413	1141	953	398	1602	1436	1586
ENSG00000014164	2499	3838	2779	962	1160	1610	3626	2005	958	1651	1294	1192	1423	1086	1142	1664	1725	1810
ENSG00000014216	5281	6231	4484	2022	1735	2907	7135	3450	1396	3212	2262	1744	3084	1843	1788	8382	7707	8426
ENSG00000014257	491	658	259	92	117	67	476	213	77	176	145	79	220	96	73	1755	1897	1801
ENSG00000014641	4008	8300	3549	2269	3200	3332	5128	4714	1405	2807	3006	1862	2293	2858	1745	12886	12484	13322
ENSG00000014824	1324	2549	1414	618	752	940	2415	1172	396	1056	957	718	1022	671	617	1479	1709	1820
ENSG00000014914	395	422	568	178	114	340	581	226	191	265	109	220	243	112	217	370	315	191
ENSG00000014919	497	813	510	313	346	311	787	454	148	370	286	232	367	202	204	678	610	613
ENSG00000015133	422	444	285	137	105	97	530	272	80	211	214	86	360	91	168	453	454	515
ENSG00000015153	238	186	247	79	121	177	134	105	61	199	104	84	203	100	123	135	129	126
ENSG00000015171	223	491	319	185	196	231	470	261	230	174	192	191	200	146	139	512	422	392
ENSG00000015285	7874	9881	7067	2138	2845	3028	10408	5456	1834	4033	3364	1770	4717	3326	2578	7102	8320	6400
ENSG00000015413	6	20	1	4	3	0	2	5	0	3	13	3	7	1	0	16	60	10
ENSG00000015475	25405	41742	23654	10271	14372	11609	36412	27497	7595	16079	15451	8174	15003	13343	9235	3840	4671	4989
ENSG00000015479	5523	10177	6985	3228	4004	4616	9030	5283	2158	4584	3545	2862	3787	3211	2865	8252	9254	7631
ENSG00000015520	0	0	0	0	0	0	1	0	0	0	1	0	0	0	0	4	1	0
ENSG00000015532	358	634	499	448	301	465	674	336	199	466	338	294	352	229	246	1005	1134	1236
ENSG00000015568	144	126	640	249	58	488	293	212	278	414	193	356	378	301	342	128	182	260
ENSG00000015592	0	1	0	0	0	0	0	0	0	0	0	0	0	0	0	0	0	0
ENSG00000015676	1453	2475	1453	688	928	1150	1451	1353	457	828	819	834	786	853	567	2335	3081	3163
ENSG00000016082	2	1	2	0	0	0	2	0	13	1	0	0	5	0	0	7	2	3
ENSG00000016391	1	5	19	0	1	0	0	10	4	1	4	2	77	35	1	74	107	78
ENSG00000016402	0	1	4	0	0	0	0	1	0	2	0	4	0	0	0	3	1	5
ENSG00000016490	0	0	0	0	0	0	0	0	0	0	0	0	0	0	0	0	0	0
ENSG00000016602	0	0	0	0	0	0	0	0	0	0	0	0	0	0	0	0	0	0
ENSG00000016864	301	495	492	141	283	466	386	321	204	228	160	223	237	205	210	804	757	870
ENSG00000017260	2029	3750	1910	1153	1386	1242	3176	1829	532	1400	1192	969	1728	1217	842	2215	1890	2381
ENSG00000017373	12	4	8	2	1	0	10	0	0	13	0	0	1	0	2	38	31	27
ENSG00000017427	492	1165	716	794	338	803	733	617	347	1069	439	261	771	515	277	431	241	435
ENSG00000017483	508	401	959	468	307	1089	739	230	392	681	202	774	422	260	458	896	1027	1843
ENSG00000017621	49	56	66	23	32	17	38	29	11	40	23	36	50	15	23	40	55	48
ENSG00000017797	1619	3109	3249	1403	1361	1977	2656	1585	982	1424	1060	1528	1159	1098	1208	2459	2333	2339
ENSG00000018189	137	164	360	301	213	364	313	124	121	228	112	349	115	143	194	120	142	239
ENSG00000018236	0	1	0	0	0	4	0	0	0	0	0	0	0	0	0	7	4	0
ENSG00000018280	856	641	3176	872	343	2559	1620	469	1331	913	314	1715	677	295	1561	4961	5886	8188
ENSG00000018408	15	20	9	2	1	2	4	0	0	5	1	4	3	12	0	7	14	19
ENSG00000018510	866	1634	1242	581	831	574	1347	772	435	997	395	427	795	337	628	2210	2015	2362
ENSG00000018607	0	0	0	0	0	0	0	0	0	0	0	0	0	0	0	0	0	0
ENSG00000018610	586	1130	644	309	334	431	853	675	170	408	356	255	411	365	281	878	874	1103
ENSG00000018625	0	2	0	0	0	0	0	0	0	0	0	0	0	0	0	13	60	7
ENSG00000018699	277	424	267	141	159	241	331	187	112	169	141	174	117	122	107	507	648	640
ENSG00000018869	57	60	44	46	25	36	65	60	31	36	20	12	24	24	15	46	49	76
ENSG00000019102	0	0	0	0	0	0	0	0	0	0	0	0	0	0	0	0	6	1
ENSG00000019144	1369	1185	1722	810	447	1059	2462	758	533	986	563	612	1009	395	702	591	562	1127
ENSG00000019169	0	2	10	0	4	4	0	0	0	4	1	4	2	0	7	28	3	22
ENSG00000019186	0	5	3	5	0	23	0	6	3	4	1	10	0	3	2	0	0	0
ENSG00000019485	27	44	30	12	12	39	36	28	12	31	18	22	9	21	13	74	72	102
ENSG00000019505	0	0	0	0	0	0	0	0	0	0	0	0	0	0	2	0	0	0
ENSG00000019549	0	15	3	13	13	11	6	4	5	3	5	0	5	0	1	13	10	2
ENSG00000019582	20615	34652	20567	7471	8970	12538	26999	19373	7986	10320	11059	7025	11571	10131	7343	12840	17599	14369
ENSG00000019991	2	1	12	4	0	8	4	4	0	2	10	0	2	20	0	269	180	208
ENSG00000019995	331	666	703	263	298	476	596	316	225	337	230	421	247	178	284	291	353	416
ENSG00000020129	1194	1851	1241	702	679	853	1585	872	400	738	688	471	834	409	524	1550	1968	1948
ENSG00000020181	566	854	537	257	288	289	916	469	226	296	235	185	452	192	217	8500	9453	8024
ENSG00000020219	0	1	0	0	0	0	0	0	0	0	1	2	0	0	0	0	0	0
ENSG00000020256	258	454	387	214	171	274	373	298	107	322	183	180	194	94	286	579	513	615
ENSG00000020426	299	448	279	184	104	129	312	209	74	137	116	116	124	146	77	381	301	281
ENSG00000020577	53	11	440	93	45	499	125	8	141	76	15	241	45	20	183	112	97	282
ENSG00000020633	29136	55922	34541	13220	14431	17557	50469	27503	12129	20265	19557	12710	22032	16403	13699	7646	9199	11329
ENSG00000020922	240	519	302	98	150	185	323	215	81	184	174	91	152	147	109	452	427	566
ENSG00000021300	3	3	9	3	0	3	1	3	0	4	4	0	4	3	29	25	24	21
ENSG00000021355	3566	5282	7575	2503	2517	4239	7639	3182	2117	3583	1971	2828	2706	1513	3056	1883	1412	1767
ENSG00000021461	0	0	0	0	0	0	0	0	0	0	0	0	0	0	0	0	0	0
ENSG00000021488	0	0	2	0	0	0	0	0	0	0	0	0	0	0	0	0	0	1
ENSG00000021574	327	781	483	243	255	262	756	360	203	369	283	237	364	275	194	471	418	426
ENSG00000021645	0	0	0	0	1	0	0	0	0	0	0	0	0	0	0	0	0	0
ENSG00000021762	78	160	137	36	63	26	120	42	42	44	55	55	68	57	37	936	689	933
ENSG00000021776	1877	3172	2294	840	1065	1321	2073	1596	521	1415	1053	754	1314	812	883	1661	2098	2143
ENSG00000021826	0	0	3	0	0	0	2	0	0	0	0	0	0	0	1	2	1	0
ENSG00000021852	0	0	0	0	0	0	0	0	0	0	0	0	0	0	0	0	0	0
ENSG00000022267	95	100	44	30	10	48	56	30	12	55	26	25	21	47	14	843	722	1304
ENSG00000022277	4160	6174	4536	2018	2161	2707	6729	3619	1463	2962	2140	1713	2729	2051	1746	3691	3900	4134
ENSG00000022355	1	4	1	4	0	1	0	0	0	0	0	6	6	0	0	0	13	7
ENSG00000022556	81	149	167	69	114	126	186	80	62	99	51	62	82	48	80	160	103	174
ENSG00000022567	897	1723	1315	303	396	651	1478	772	477	523	296	415	617	432	369	1633	1954	1915
ENSG00000022840	3620	7278	5998	2259	2610	3832	6618	4093	1957	3121	2815	2609	2439	2144	2599	3497	3358	4284
ENSG00000022976	198	296	227	127	104	222	291	206	53	96	118	138	173	78	86	352	354	406
ENSG00000023041	581	789	637	260	440	365	1026	437	164	379	253	227	386	213	214	529	583	597
ENSG00000023171	233	191	443	278	56	327	325	75	217	284	67	279	164	98	230	1119	1090	883
ENSG00000023191	6477	13400	5915	3015	4384	3870	8175	7591	2095	3811	4833	2616	3749	4184	2419	17372	14019	16057
ENSG00000023228	1625	3129	1913	902	1157	1403	2636	1775	612	1296	1232	993	1009	926	762	2414	2576	3018
ENSG00000023287	759	1688	3396	974	1252	2288	1708	624	792	955	546	1577	551	698	1120	1376	1114	1156
ENSG00000023318	4818	7420	6774	3350	3065	5461	8686	4227	2164	4008	2712	3411	3397	2324	2675	4942	5287	5626
ENSG00000023330	7971	11481	8143	5841	4061	5594	14064	6869	2908	7097	4506	3684	5989	3612	3439	4406	6621	8445
ENSG00000023445	4100	8935	4672	4897	3500	3206	8487	4155	1576	5587	3111	2487	3746	3633	2064	44	37	38
ENSG00000023516	634	1595	911	462	688	604	1448	701	340	622	532	464	691	487	361	1739	1651	2442
ENSG00000023572	232	541	344	135	167	243	488	326	87	177	168	130	159	174	102	337	493	487
ENSG00000023608	139	179	775	223	176	728	232	118	271	134	68	446	93	79	360	160	121	167
ENSG00000023697	77	218	101	75	98	146	142	83	27	101	79	78	142	78	55	424	344	371
ENSG00000023734	1049	2012	1200	699	811	812	1804	1301	407	808	622	543	703	683	483	1840	2145	2036
ENSG00000023839	7	49	14	8	21	0	30	19	0	15	7	2	16	12	5	11	7	16
ENSG00000023892	1188	640	779	295	116	243	1458	193	179	518	172	163	749	153	252	4692	5189	7640
ENSG00000023902	23071	38310	21678	12790	9930	15511	34835	21216	7520	17956	13982	10275	16026	12169	9375	10867	12799	14159
ENSG00000023909	2026	4546	2368	1512	1770	838	4953	3172	745	2111	2176	682	1253	1919	990	575	436	532
ENSG00000024048	1620	3869	2583	1350	1614	1612	3297	2031	782	1585	1298	1217	1355	1344	946	2132	2002	2400
ENSG00000024422	669	934	1903	647	432	849	2367	860	840	924	452	608	534	252	680	457	513	393
ENSG00000024526	213	169	35	3	15	0	146	53	5	36	55	4	63	60	6	270	201	170
ENSG00000024862	329	670	782	195	226	434	548	300	199	283	187	340	263	237	306	540	501	609
ENSG00000025039	1466	2297	3703	1807	1746	2885	3449	1477	1178	1723	972	1730	1092	729	1455	2529	2739	3215
ENSG00000025156	303	380	398	133	262	187	352	288	102	169	143	101	167	130	175	514	516	477
ENSG00000025293	1757	2439	2365	1458	1115	1525	2961	1790	967	1640	1438	944	1378	778	886	1893	1849	2793
ENSG00000025423	7	2	3	15	0	4	9	6	0	7	2	26	2	2	0	7	13	8
ENSG00000025434	6509	4201	5535	4738	2307	8983	10707	3296	3320	5399	1987	4208	4542	1813	2379	459	372	514
ENSG00000025708	45671	40613	30290	14019	9180	17710	47660	21373	9945	20318	12299	12113	24913	12190	12571	4640	3375	4144
ENSG00000025770	1448	1937	1009	455	620	649	1406	931	411	742	670	442	827	488	412	2033	1684	1691
ENSG00000025772	1857	3723	1730	1744	1226	1487	3098	1982	588	1927	1346	991	1378	1128	840	1429	1446	1357
ENSG00000025796	2255	3147	3091	1794	1450	2510	3418	1468	1348	1899	1021	1597	2012	1270	1197	3933	4599	6353
ENSG00000025800	2869	5177	3532	2234	1956	2563	4514	2976	1492	2584	1943	1978	2148	1566	1711	3114	3169	3781
ENSG00000026025	7770	12740	12989	16787	13342	21822	19088	8969	5543	13875	8789	11332	7653	5002	6687	9927	4183	10347
ENSG00000026036	75	237	69	21	15	36	133	104	2	64	37	42	37	19	52	71	220	274
ENSG00000026103	19	38	55	21	9	57	48	3	21	17	10	18	22	11	24	18	17	9
ENSG00000026297	3294	4942	3557	2434	2471	4121	4996	2656	1452	2408	1891	2326	2357	1597	1740	14299	14025	15465
ENSG00000026508	22331	48826	78094	44012	27260	80061	69656	35677	37664	44057	24884	55314	23260	16467	34014	5736	3617	7012
ENSG00000026559	1155	1033	717	269	223	272	1173	526	130	492	383	180	663	230	276	424	365	470
ENSG00000026652	731	728	1432	725	472	973	1464	545	530	801	392	485	857	301	540	148	252	402
ENSG00000026751	28980	44982	57546	22234	13915	39069	61785	25254	22939	30448	14828	30905	23339	13099	23452	559	960	969
ENSG00000026950	103	153	422	225	106	491	166	106	225	171	62	344	85	33	151	140	242	233
ENSG00000027001	59	183	106	112	103	214	113	81	49	71	91	83	51	24	53	168	205	255
ENSG00000027075	296	266	574	278	209	464	615	152	179	275	131	339	295	151	236	159	111	128
ENSG00000027644	0	1	3	0	0	0	2	2	0	0	0	0	0	0	5	2	5	0
ENSG00000027697	8395	16723	11706	3998	4977	5966	14977	8875	3403	6036	4797	4112	5643	4655	4392	12757	16986	17212
ENSG00000027847	405	968	639	331	314	538	688	527	233	357	367	348	295	300	321	877	915	1080
ENSG00000027869	79	45	399	76	27	219	176	33	101	43	14	145	75	20	154	155	309	90
ENSG00000028116	1740	1911	1839	831	574	913	2730	1085	502	1026	586	609	1102	554	664	600	670	586
ENSG00000028137	25605	21515	52964	23022	14745	52428	57443	17078	28710	26775	12331	29299	21270	7791	21022	10272	13919	18498
ENSG00000028203	410	674	436	278	221	442	791	332	168	397	184	209	400	240	179	557	723	751
ENSG00000028277	8886	10705	7470	3837	3465	3869	13153	5693	2876	5050	3858	2662	5463	3875	3104	2021	1987	2894
ENSG00000028310	1264	2143	1214	608	715	922	1747	1014	293	804	726	485	943	667	533	1330	1756	1985
ENSG00000028528	2056	3794	3270	1503	1477	2258	3516	2176	1021	1820	1385	1425	1559	1272	1395	3289	3038	3609
ENSG00000028839	338	423	511	243	218	336	610	220	148	212	145	164	202	149	257	316	382	336
ENSG00000029153	584	702	1293	1239	467	1460	1359	562	534	1089	475	1357	510	290	605	289	213	268
ENSG00000029363	4261	7185	5010	2544	2786	4472	5906	3652	1582	2714	2101	2616	3143	2693	2392	4659	4574	5046
ENSG00000029364	1970	4229	2824	1444	1559	2058	4102	2052	1113	2047	1703	1400	1786	1399	1076	2670	2509	3016
ENSG00000029534	29	12	22	5	4	26	6	12	46	16	28	12	11	1	8	71	82	81
ENSG00000029559	0	0	0	0	0	0	0	0	0	0	0	0	0	0	0	0	0	0
ENSG00000029639	141	295	179	110	106	78	207	170	36	84	85	93	89	84	44	338	294	301
ENSG00000029725	784	1041	857	396	416	620	983	564	222	600	349	388	475	272	496	761	856	1086
ENSG00000029993	1299	1762	1921	357	586	677	1826	813	392	714	561	506	797	655	636	1460	1655	1114
ENSG00000030066	1188	1970	1100	511	567	711	2014	944	335	800	596	565	919	633	468	2527	2364	2667
ENSG00000030110	3476	5494	2893	1619	1862	2149	4748	3106	1002	2115	2042	1350	2043	1762	1208	3539	4041	4426
ENSG00000030304	0	0	1	2	0	0	1	0	0	0	0	0	0	0	0	0	0	0
ENSG00000030419	14	38	37	79	5	20	12	56	11	14	12	41	9	1	30	5	38	39
ENSG00000030582	61994	104058	95781	35323	37085	53340	100100	67595	35540	45364	39723	32253	41788	30158	34505	84860	86559	81843
ENSG00000031003	1471	3164	1632	886	1097	721	2722	1451	475	1273	1061	684	1213	1079	643	3399	3918	3540
ENSG00000031081	8963	12230	9191	5067	4125	3918	14875	6167	3193	6029	5116	3826	6403	3421	3853	1608	2066	2385
ENSG00000031544	0	0	0	0	0	0	0	0	0	0	0	0	0	0	0	0	0	0
ENSG00000031691	248	242	139	61	77	45	234	83	35	89	52	51	129	34	60	346	327	261
ENSG00000031698	4245	7680	4743	2316	2637	2868	6358	4539	1475	2845	2827	2258	2844	2388	1805	4168	4393	5225
ENSG00000031823	2169	4564	3372	1306	1381	2122	3479	2219	1157	1477	1548	1088	1429	1113	1080	2246	2381	3164
ENSG00000032219	2179	2558	1737	1017	1092	1032	2744	1352	543	1158	1005	563	1693	1387	810	527	568	665
ENSG00000032389	1438	2136	792	511	655	523	1461	1135	241	717	646	358	785	564	256	1467	1410	1569
ENSG00000032444	6420	10284	4925	3254	3141	3494	7915	4962	1542	3755	3594	2401	3976	2986	2425	4250	5124	5619
ENSG00000032742	50	85	121	55	31	147	99	78	51	46	36	63	37	29	76	144	188	184
ENSG00000033011	630	921	508	335	360	331	842	438	154	354	333	183	411	342	167	1286	1231	1449
ENSG00000033030	778	1723	1049	569	582	736	1359	731	299	595	590	513	654	596	409	707	727	794
ENSG00000033050	3857	7222	3186	1766	1898	2193	5185	3795	1130	2570	2234	1709	2350	2338	1308	4384	5051	5239
ENSG00000033100	3162	5804	5108	2659	2595	3832	5806	3886	1972	2876	2721	2221	2313	1815	1921	3559	4295	4797
ENSG00000033122	0	2	11	0	16	2	7	3	0	3	5	0	0	0	0	10	3	3
ENSG00000033170	541	811	362	218	257	192	734	253	140	364	186	159	440	221	174	720	893	725
ENSG00000033178	1422	1538	1824	1249	813	1975	2875	1002	923	1731	531	1313	840	505	718	1078	634	1502
ENSG00000033327	1683	2084	3137	979	665	2268	2526	1170	970	1050	636	1671	1146	605	1175	4601	5895	6039
ENSG00000033627	1393	1866	3353	1245	1167	1916	2561	1497	1067	1399	908	1197	1235	728	1158	5388	5121	7767
ENSG00000033800	1654	2864	2002	1057	1079	1183	3237	1684	759	1383	944	921	1327	1016	863	1595	1498	1409
ENSG00000033867	452	315	303	251	159	432	318	109	187	220	250	179	290	171	200	508	478	1061
ENSG00000034053	435	563	1787	602	325	1465	894	406	658	699	267	881	392	153	609	651	650	616
ENSG00000034063	831	772	168	118	170	42	675	254	48	235	188	48	540	151	79	2947	2567	2352
ENSG00000034152	3216	4374	7970	3878	2691	6551	6935	3343	3226	3856	2318	4143	2885	1708	3021	973	1431	1603
ENSG00000034239	0	0	0	0	0	0	0	0	0	0	0	0	0	0	0	0	0	0
ENSG00000034510	26181	31251	32090	17879	11647	25404	36669	19262	11034	19864	11393	15717	15816	10669	14328	15592	13866	17511
ENSG00000034533	70	131	131	73	49	112	172	97	33	73	35	85	44	64	40	213	225	239
ENSG00000034677	792	700	971	535	277	563	887	538	368	564	335	367	484	354	547	2032	2204	2672
ENSG00000034693	111	209	178	80	124	83	160	112	50	95	65	70	81	66	66	258	236	259
ENSG00000034713	1282	2568	2702	971	931	1700	2475	1515	829	1244	948	1244	956	809	930	1534	1545	1849
ENSG00000034971	0	0	0	0	0	0	0	0	0	0	0	0	0	0	0	0	0	0
ENSG00000035115	191	259	203	136	119	82	157	165	58	85	125	62	104	103	52	321	252	362
ENSG00000035141	821	1321	565	298	331	342	974	619	141	492	440	287	424	349	253	1345	1594	1505
ENSG00000035403	415	912	643	193	245	348	626	394	195	280	231	283	298	262	275	3504	4153	4617
ENSG00000035499	186	188	38	29	31	6	122	62	6	39	14	16	65	32	43	308	155	150
ENSG00000035664	537	327	193	95	140	59	488	160	74	175	71	79	208	83	94	92	74	88
ENSG00000035681	4287	7156	7877	3463	3625	4519	8303	4067	2397	3736	2729	3010	3321	2351	2720	4361	3786	4638
ENSG00000035687	729	1246	1755	651	437	1285	1272	571	497	634	348	832	427	320	630	1804	1740	1949
ENSG00000035720	98	23	26	17	3	22	97	10	3	26	2	21	38	6	15	33	17	6
ENSG00000035862	2807	5355	5242	2107	2017	4288	5328	2912	1791	2396	2020	2630	2262	1469	2153	14599	14148	22836
ENSG00000035928	743	941	834	559	373	883	843	541	186	412	298	287	865	635	257	1638	1593	1467
ENSG00000036054	753	1038	1364	332	419	662	1038	637	265	522	619	430	558	427	578	1071	813	969
ENSG00000036257	1417	3171	1919	973	1249	1405	2880	1650	581	1170	1045	883	1148	1011	754	2010	2237	2195
ENSG00000036448	0	2	0	0	2	1	6	2	0	3	3	0	0	2	0	5	8	4
ENSG00000036473	0	3	0	0	2	0	1	0	0	0	3	0	0	0	0	0	0	0
ENSG00000036530	8	4	0	0	2	6	1	1	0	0	0	0	0	0	0	29	23	40
ENSG00000036549	499	1138	669	373	493	637	1015	695	314	638	488	293	604	424	381	1178	1295	1228
ENSG00000036565	283	568	193	100	106	38	422	188	41	181	145	17	188	208	82	13	11	3
ENSG00000036672	45	146	107	116	77	116	180	72	44	151	83	136	51	42	54	1675	1975	4011
ENSG00000036828	9	5	2	0	11	6	24	10	8	6	1	1	2	2	2	1	2	2
ENSG00000037042	182	202	187	83	90	94	246	101	53	76	94	55	100	22	47	214	216	237
ENSG00000037241	608	1045	461	297	292	349	807	578	140	326	315	181	334	265	193	832	944	781
ENSG00000037280	7	2	11	2	2	6	3	8	36	7	2	27	1	5	7	9	13	5
ENSG00000037474	3272	4611	3187	1883	1756	2059	5450	2752	995	2266	1532	1499	2429	1275	1310	2505	3274	3422
ENSG00000037637	2202	4751	2694	1447	1447	1555	3638	2903	833	1893	1883	1416	1654	1350	1047	1342	1521	2148
ENSG00000037749	649	1041	1042	421	454	772	1129	716	536	735	452	558	430	310	351	1128	974	1230
ENSG00000037757	381	661	374	240	266	224	454	377	120	211	210	121	210	231	118	821	912	993
ENSG00000037897	1280	2441	1454	1066	837	1074	2508	1443	599	1490	954	785	990	597	684	613	697	709
ENSG00000037965	0	0	0	0	0	0	0	0	0	0	0	0	0	0	1	2	0	0
ENSG00000038002	360	564	387	180	241	363	557	374	86	370	206	201	270	134	235	866	954	878
ENSG00000038210	636	720	621	526	275	377	883	322	219	591	285	283	364	122	211	976	838	915
ENSG00000038219	1547	2617	2380	1339	1237	1589	2725	1383	801	1386	838	1037	1390	981	970	1431	1499	1995
ENSG00000038274	1040	2192	2011	768	800	1312	1896	1137	629	949	730	1016	748	701	860	1813	1855	1702
ENSG00000038295	0	0	0	0	0	0	0	0	0	0	0	0	0	0	0	0	0	0
ENSG00000038358	2913	5048	2838	1751	1486	2407	4288	2862	1271	1980	1807	1362	1702	1765	1026	3548	4007	4036
ENSG00000038382	240	365	205	206	95	442	403	436	268	177	186	181	131	70	290	756	319	1270
ENSG00000038427	1369	3488	2806	1633	1564	2104	3406	1923	1724	1672	1141	1540	1458	968	1142	6745	8022	1752
ENSG00000038532	1566	3157	1629	836	989	1015	2621	1580	551	1127	1168	840	1212	1073	661	1541	1678	1830
ENSG00000038945	50	138	898	517	324	1990	235	114	406	354	185	1052	133	114	579	5161	4746	19736
ENSG00000039068	33	198	17	21	28	0	24	67	3	13	51	0	10	62	0	8	0	0
ENSG00000039123	1413	2440	1321	789	738	905	1906	1307	511	888	847	543	776	983	505	1803	1961	2002
ENSG00000039139	0	0	0	0	0	0	0	0	0	0	0	0	0	0	0	0	1	0
ENSG00000039319	3062	3974	8915	3884	3737	5238	6699	3220	2399	4917	2112	3811	2937	1279	3400	665	688	1117
ENSG00000039523	994	1226	1216	793	525	1076	1670	669	431	841	640	590	619	308	472	3647	3949	5222
ENSG00000039537	0	0	0	0	0	0	0	0	0	0	0	0	0	0	0	0	0	0
ENSG00000039560	649	2467	4007	2259	2294	4062	2873	1852	1552	2398	1669	2763	1159	1084	1553	252	227	362
ENSG00000039600	1	7	11	0	0	0	2	1	0	0	4	2	1	0	0	0	1	0
ENSG00000039650	505	821	1110	386	475	748	851	483	345	536	360	408	364	183	381	878	895	1104
ENSG00000039987	0	0	0	0	0	0	0	0	0	0	0	0	0	0	0	0	0	0
ENSG00000040199	220	406	362	232	191	326	370	210	123	255	299	360	140	93	114	216	160	265
ENSG00000040275	356	619	278	133	185	237	499	177	93	174	197	213	269	136	104	765	585	573
ENSG00000040341	503	779	402	255	330	318	591	457	251	370	302	273	355	254	212	923	764	1010
ENSG00000040487	914	1888	1275	768	993	981	1496	1309	491	882	804	565	666	597	512	1423	1589	1671
ENSG00000040531	811	1360	1899	768	746	1026	1635	998	672	802	759	790	571	465	633	754	792	997
ENSG00000040608	23	23	62	14	36	31	23	28	34	18	13	17	20	10	28	82	94	101
ENSG00000040633	1144	1884	1231	578	669	771	1513	1026	489	736	827	576	776	673	475	927	1159	1036
ENSG00000040731	0	0	3	0	0	0	1	0	0	0	0	0	0	0	0	0	0	0
ENSG00000040933	491	842	440	192	149	230	716	313	139	270	205	182	427	192	164	1312	1057	1457
ENSG00000041353	122	72	950	293	334	685	333	282	266	557	67	374	77	35	270	4	3	36
ENSG00000041357	5603	7294	4168	3002	2613	2961	7798	4098	1356	3705	2275	2105	3112	2192	1959	3535	3413	3248
ENSG00000041515	3	3	5	0	1	1	3	4	3	2	1	1	0	0	0	2	3	2
ENSG00000041802	860	1812	1049	727	680	590	1393	946	312	646	597	463	630	572	375	1457	1575	1539
ENSG00000041880	42	51	36	11	20	5	35	18	3	6	16	8	34	32	6	144	160	196
ENSG00000041982	121	97	322	252	59	167	261	101	129	122	59	161	111	123	283	14	1	6
ENSG00000041988	586	927	583	334	276	389	790	529	221	402	381	281	398	284	225	495	480	566
ENSG00000042062	0	1	2	8	7	1	0	0	1	0	0	0	0	0	2	1	1	2
ENSG00000042088	402	754	358	141	231	288	525	355	92	179	193	134	246	168	119	884	710	786
ENSG00000042286	738	1354	930	686	578	785	1243	917	341	736	630	508	493	381	413	204	159	222
ENSG00000042304	0	0	0	0	0	0	0	0	0	0	0	0	0	0	0	0	0	0
ENSG00000042317	20	52	59	18	30	41	41	23	9	14	25	15	20	15	15	150	133	179
ENSG00000042429	855	1190	1302	440	496	785	1443	772	272	737	413	371	627	261	417	890	764	979
ENSG00000042445	211	569	628	227	230	483	527	335	228	327	253	247	320	235	237	686	522	757
ENSG00000042493	10522	8578	16013	6935	7836	9481	14478	8325	4341	7195	4022	4215	6261	2908	5925	16172	12633	15000
ENSG00000042753	4138	6272	5817	2765	2566	4524	5272	3612	2016	3018	2327	2218	2619	2225	2308	5534	6083	7306
ENSG00000042781	0	0	0	0	0	0	0	0	0	0	0	2	0	0	0	1	0	0
ENSG00000042813	0	0	0	0	0	0	0	0	0	0	0	0	0	0	0	0	0	0
ENSG00000042832	256	602	606	297	196	125	503	439	211	225	212	227	275	166	248	58	120	46
ENSG00000042980	666	1341	388	250	293	389	805	666	207	370	383	231	324	400	176	1207	1221	1586
ENSG00000043039	0	0	6	0	0	3	2	0	0	0	2	0	0	0	0	0	1	0
ENSG00000043093	946	1488	1034	503	600	720	1567	1014	410	733	505	413	729	420	438	754	753	730
ENSG00000043143	2351	3224	1561	767	826	806	3165	2073	1095	1144	1109	1017	1715	965	567	992	811	705
ENSG00000043355	558	1244	1482	711	579	943	1287	897	554	809	776	949	506	495	601	733	779	767
ENSG00000043462	1727	2356	7630	2888	1457	5956	4454	1372	2702	2639	1277	3800	1650	946	3307	2239	1482	2554
ENSG00000043514	1201	2257	1267	456	549	1204	1595	1065	413	659	605	694	664	628	533	1411	1475	1723
ENSG00000043591	264	434	313	137	141	128	341	143	96	189	151	117	252	122	112	669	978	592
ENSG00000044012	1	11	8	1	1	0	0	0	2	4	0	0	0	0	2	0	0	0
ENSG00000044090	1290	2256	2360	1128	1087	1759	2266	1453	930	1164	1082	1127	902	771	834	1260	1252	1513
ENSG00000044115	5626	9841	8670	4044	3024	4908	11040	5235	2277	5288	3830	3428	4343	2584	3560	6863	6970	8942
ENSG00000044446	154	223	224	97	61	219	155	113	20	63	382	64	189	50	44	338	318	474
ENSG00000044459	454	509	475	228	217	307	700	216	168	325	173	186	382	216	233	507	540	505
ENSG00000044524	0	0	0	0	0	0	0	0	0	0	0	0	0	0	0	0	0	0
ENSG00000044574	23146	34406	45441	27037	18803	49967	42316	21792	17237	21882	15077	26123	18221	11171	18460	32010	29344	35888
ENSG00000046604	16	88	14	14	16	7	13	14	14	15	10	11	4	10	4	68	38	24
ENSG00000046647	121	259	318	133	93	249	189	154	95	119	108	138	122	83	105	201	179	247
ENSG00000046651	388	626	436	187	253	193	379	270	80	197	152	185	188	223	178	371	515	378
ENSG00000046653	0	0	0	3	0	2	1	3	0	0	0	1	7	0	0	7	17	10
ENSG00000046774	0	0	0	0	0	0	0	0	0	0	0	0	0	0	0	0	0	0
ENSG00000046889	0	4	0	0	0	0	0	0	0	0	0	0	0	0	0	0	0	1
ENSG00000047056	559	1330	659	386	564	545	1111	693	229	489	480	313	462	414	269	1050	1112	1249
ENSG00000047188	552	823	462	200	370	186	869	516	116	364	234	303	588	210	168	669	898	1017
ENSG00000047230	74	185	198	73	58	92	170	84	32	70	54	53	78	59	123	349	284	330
ENSG00000047249	3863	8853	8903	4883	5310	7955	8812	5893	2833	4896	4026	4745	3449	3234	3952	1998	1846	2573
ENSG00000047315	3522	8338	4885	2182	2648	2981	6512	5144	1307	3207	2527	1789	2759	2588	1889	3865	3825	4502
ENSG00000047346	66	131	179	53	75	178	100	45	95	117	92	119	132	83	76	208	219	318
ENSG00000047365	15	25	87	38	18	39	57	26	6	37	47	39	19	14	121	80	32	15
ENSG00000047410	3017	5031	3527	1787	3244	3559	4432	2890	1061	2129	2541	1972	3621	1825	2170	4518	4438	4565
ENSG00000047457	0	2	0	0	0	0	0	0	0	0	0	0	7	0	0	0	0	0
ENSG00000047578	477	1006	1056	527	460	920	907	639	579	540	348	540	502	163	249	870	970	1273
ENSG00000047579	330	551	403	328	194	378	629	323	124	267	241	244	213	287	206	218	155	234
ENSG00000047597	124	183	84	42	41	33	185	92	24	52	49	37	66	60	21	230	333	244
ENSG00000047617	0	0	0	0	0	0	0	0	0	0	0	0	0	0	0	0	1	1
ENSG00000047621	443	564	300	151	184	151	588	341	79	201	152	149	237	203	143	484	533	566
ENSG00000047634	32	43	118	55	31	180	83	51	58	59	30	52	30	27	36	37	28	61
ENSG00000047644	1701	3260	1083	262	606	206	2118	1566	340	732	795	295	1131	934	231	609	688	676
ENSG00000047648	28	47	40	20	11	8	32	34	7	13	15	20	10	7	12	130	145	312
ENSG00000047662	6	7	4	0	5	4	10	7	0	4	1	0	10	2	3	21	27	28
ENSG00000047849	2998	5944	3392	1889	1944	2131	4559	3089	962	1976	2076	1722	2298	1856	1237	5672	6153	8370
ENSG00000047932	989	1542	1470	766	671	1055	1832	880	448	871	559	761	779	523	583	1386	1633	1549
ENSG00000047936	36	53	211	146	135	369	220	42	85	213	36	137	90	41	120	8	8	2
ENSG00000048028	154	407	301	150	190	213	257	255	189	244	195	248	156	288	95	292	361	317
ENSG00000048052	784	1236	1183	757	525	948	1562	690	455	1002	602	633	578	385	390	2627	2908	3378
ENSG00000048140	641	980	846	457	443	600	1023	529	314	545	444	470	480	346	309	2078	2208	2581
ENSG00000048162	854	1337	482	272	309	306	964	654	108	465	365	186	489	383	178	1395	1556	1536
ENSG00000048342	0	0	0	2	0	0	0	0	0	0	0	0	2	0	0	0	0	0
ENSG00000048392	536	1196	1476	580	565	689	1091	509	468	552	400	448	560	460	479	1007	684	902
ENSG00000048405	529	1212	1223	392	504	634	1191	568	310	446	374	414	500	549	351	682	929	917
ENSG00000048462	0	0	0	0	0	0	0	1	0	1	0	0	0	0	0	0	0	0
ENSG00000048471	670	1036	759	390	710	493	1045	708	294	688	422	398	432	375	239	1704	1926	2000
ENSG00000048540	0	0	0	0	0	2	0	0	0	1	0	0	0	0	0	31	15	27
ENSG00000048544	1644	3425	1959	977	1195	1261	2913	1816	557	1335	1054	890	1204	1024	916	1979	2286	2329
ENSG00000048545	0	0	0	0	0	0	0	0	0	0	0	0	0	0	0	0	0	0
ENSG00000048649	2213	1743	2431	1474	1169	1560	2155	998	613	1508	855	941	1489	1013	983	1176	1158	999
ENSG00000048707	1187	1833	1536	724	783	765	1623	907	430	901	655	671	1178	639	477	2872	3333	4655
ENSG00000048740	1046	1825	1492	623	427	625	2156	726	333	947	552	570	918	441	675	5028	5179	4905
ENSG00000048828	2675	6326	4509	2088	2360	2448	5733	3335	1284	2873	2297	2408	2325	1899	1655	5758	5855	6656
ENSG00000048991	662	1124	441	474	546	237	818	550	116	357	350	191	452	382	172	1471	1329	1376
ENSG00000049089	9833	13260	6161	3110	3852	3275	11790	7233	1866	4878	4154	2311	6038	3917	2185	19356	14755	16781
ENSG00000049130	587	1478	912	560	683	423	1557	832	258	781	616	376	440	462	317	130	119	127
ENSG00000049167	159	228	85	42	82	46	148	88	23	68	53	39	122	23	26	201	202	280
ENSG00000049192	11	12	14	7	4	48	13	9	8	5	71	0	17	4	4	37	15	20
ENSG00000049239	2994	8857	4618	2745	2805	3263	5556	4386	1999	2892	3476	2546	2709	2511	1787	6826	8958	8123
ENSG00000049245	904	1553	1447	638	717	868	1776	950	418	820	486	569	675	403	588	1240	1256	1189
ENSG00000049246	61	15	72	8	7	38	28	11	34	66	54	49	76	6	41	86	104	82
ENSG00000049247	54	77	37	17	23	19	74	35	15	27	24	9	24	21	17	140	194	238
ENSG00000049249	7266	15103	8568	6609	6858	6548	14918	9120	3543	7595	5846	5208	6402	4444	3803	132	323	327
ENSG00000049283	0	0	0	0	0	0	0	0	0	0	0	0	0	0	0	0	0	0
ENSG00000049319	5	2	1	4	1	0	1	2	0	1	4	0	0	0	0	0	0	2
ENSG00000049323	1	40	53	51	15	29	21	24	75	100	30	30	26	7	19	24	25	44
ENSG00000049449	1347	1898	1378	1146	914	1315	2274	1064	608	1225	634	1222	875	674	697	1292	1477	1311
ENSG00000049540	5	16	7	1	0	23	11	3	14	12	6	10	1	0	11	0	0	0
ENSG00000049541	989	1299	1222	581	514	771	1336	765	386	571	536	524	613	347	446	1370	1510	1318
ENSG00000049618	2206	7723	5626	2222	3180	2711	5447	4232	2097	2685	3268	2890	2727	2392	2094	2937	3310	3444
ENSG00000049656	4295	6930	4895	2360	2483	3608	6824	3974	2090	3289	2581	2254	2718	1831	1922	5911	6236	6019
ENSG00000049759	489	908	2253	951	792	2602	900	509	955	634	519	1554	458	276	1048	337	499	554
ENSG00000049768	3	5	2	6	4	0	4	2	0	5	0	4	0	0	0	13	10	8
ENSG00000049769	78	165	73	75	59	140	114	165	49	84	95	30	83	52	60	86	114	84
ENSG00000049860	9356	13585	10844	5488	5724	7840	13582	7923	3049	6385	4538	4509	6693	4919	4229	16471	13964	17235
ENSG00000049883	83	315	179	139	158	173	236	131	47	162	89	132	93	47	76	164	134	185
ENSG00000050030	84	141	48	15	42	21	102	43	14	40	36	30	68	43	17	218	104	66
ENSG00000050130	792	1289	964	514	495	654	1253	654	298	694	504	527	475	412	381	1046	998	1284
ENSG00000050165	0	0	6	0	0	0	1	0	0	0	0	0	0	0	0	0	0	0
ENSG00000050327	20	21	104	20	19	27	147	12	12	58	17	10	45	15	32	107	87	63
ENSG00000050344	978	1316	475	198	278	195	992	424	136	330	264	185	439	285	186	217	229	307
ENSG00000050393	444	671	490	381	453	230	699	460	99	387	378	233	223	229	124	523	681	444
ENSG00000050405	604	575	256	138	217	132	855	244	89	297	151	122	437	175	101	1125	1018	1518
ENSG00000050426	572	1028	682	336	305	432	746	486	234	505	403	360	484	284	286	925	921	1257
ENSG00000050438	399	361	677	259	190	608	816	238	241	370	247	319	478	294	275	61	55	173
ENSG00000050555	0	6	7	0	16	0	3	14	2	0	0	1	2	3	2	0	1	2
ENSG00000050628	14	103	184	132	58	199	64	62	55	81	54	103	19	39	64	53	30	26
ENSG00000050730	1284	660	2074	1259	503	1488	2666	543	647	1311	272	892	1183	248	946	6	0	0
ENSG00000050748	911	1578	925	479	470	430	1582	881	374	802	507	380	700	502	345	1876	2055	1898
ENSG00000050767	381	795	340	70	105	314	358	345	128	152	157	155	232	163	166	1199	1396	2543
ENSG00000050820	716	1218	1024	407	921	599	1405	994	544	689	578	390	526	398	420	158	118	94
ENSG00000051009	698	1040	1009	384	286	660	896	538	563	551	367	489	439	328	422	1568	1620	2095
ENSG00000051108	1206	1729	3187	1211	873	2702	2060	890	1002	1064	696	1513	821	522	1363	2355	2339	3026
ENSG00000051128	410	344	638	391	262	638	755	279	226	369	186	283	377	137	239	4766	4066	4514
ENSG00000051180	287	217	137	114	145	25	288	94	19	178	48	14	284	50	37	687	584	494
ENSG00000051341	396	394	100	99	73	16	452	82	12	202	73	14	367	60	37	766	374	452
ENSG00000051382	581	1567	1976	1099	911	2151	1783	810	963	1022	540	1786	655	584	728	2282	1857	1674
ENSG00000051523	44398	52753	35676	24706	21958	31024	60600	34439	14962	30842	23162	19135	27182	17907	16396	37728	35427	36372
ENSG00000051596	498	967	373	114	289	198	640	486	93	231	266	141	344	280	105	1378	1343	1395
ENSG00000051620	471	547	836	462	251	627	788	308	210	360	270	416	349	149	247	1523	1180	1255
ENSG00000051825	500	538	271	157	290	137	397	284	60	227	116	208	431	221	84	581	563	545
ENSG00000052126	65	59	33	55	60	40	84	25	16	21	17	42	51	45	9	15	41	23
ENSG00000052344	2	9	3	0	0	0	11	4	0	0	12	0	2	3	0	3	4	0
ENSG00000052723	904	1140	1179	417	325	582	1406	670	426	581	516	329	746	253	458	928	782	977
ENSG00000052749	467	768	713	381	314	476	689	544	232	394	308	372	304	278	264	1513	2012	1979
ENSG00000052795	832	1995	6945	4327	2258	7393	3493	1449	3194	3438	1357	6340	1605	768	2743	1104	1173	1684
ENSG00000052802	2325	3355	6471	1823	2082	4655	4333	1682	2074	2166	1106	3018	1806	1221	2695	1118	1999	2099
ENSG00000052841	1288	1971	1951	909	1006	1555	2054	1127	527	1012	798	833	1082	560	958	2022	1745	2587
ENSG00000052850	24	106	32	53	53	18	89	73	6	46	46	16	46	30	39	92	74	53
ENSG00000053108	0	2	0	0	0	0	1	1	4	0	0	0	0	0	4	6	0	2
ENSG00000053254	2571	3296	4027	688	884	1643	3236	1547	820	1226	950	1257	1776	992	1333	3268	3412	3495
ENSG00000053328	0	1	0	2	0	0	0	0	0	0	0	2	0	0	0	0	0	1
ENSG00000053371	916	1887	828	545	755	724	1172	1221	388	632	777	358	518	545	375	2739	2494	2730
ENSG00000053372	2043	3466	1788	1288	1308	1339	2740	1969	611	1346	1382	906	1174	1199	644	2655	3019	3278
ENSG00000053438	0	0	2	2	0	1	0	0	0	0	0	0	2	0	0	1	0	0
ENSG00000053501	626	826	685	324	364	479	848	637	275	420	370	288	370	301	281	669	629	583
ENSG00000053524	17	23	4	10	2	1	27	63	1	5	2	8	5	5	2	13	2	2
ENSG00000053702	0	1	1	0	0	0	2	0	0	0	0	0	0	0	0	0	0	1
ENSG00000053747	15	24	206	82	14	69	62	56	42	53	15	43	17	2	50	63	53	88
ENSG00000053770	594	1290	652	492	421	471	907	723	209	470	383	256	421	427	324	820	884	877
ENSG00000053900	377	575	362	157	216	245	557	225	70	225	217	126	266	184	128	665	729	690
ENSG00000053918	29	91	239	93	62	253	72	33	130	91	71	182	42	30	111	1410	1837	2716
ENSG00000054116	2397	3993	2673	1153	1268	1850	3476	2236	796	1579	1378	1150	1330	1181	1141	1900	1901	2100
ENSG00000054118	3793	7635	5317	2811	3507	3835	6291	4174	2143	3461	2743	3033	3466	2557	2181	4977	4998	5397
ENSG00000054148	1724	3355	1155	863	1138	964	2209	2127	480	1092	1204	572	1056	1124	539	2232	2346	2220
ENSG00000054179	361	1384	1331	361	539	1140	771	913	615	407	582	692	248	394	517	0	0	0
ENSG00000054219	468	834	597	672	575	541	1810	531	270	1021	526	366	516	298	339	1533	1568	1809
ENSG00000054267	2775	3166	4741	1979	1770	3284	4968	1763	1291	2324	1144	1875	2570	1600	2094	1438	1375	1470
ENSG00000054277	698	1883	2603	1185	939	2615	1725	1176	966	1095	899	1658	734	822	1003	522	628	998
ENSG00000054282	1136	1612	2109	1243	1098	1979	2657	1053	850	1341	710	1132	1064	811	941	1357	1339	1345
ENSG00000054356	0	0	0	0	0	0	0	0	0	0	5	0	0	0	0	0	0	0
ENSG00000054392	24	26	50	25	30	61	77	16	42	63	28	59	30	5	25	93	97	127
ENSG00000054523	588	1116	2783	884	744	1817	1757	709	1049	879	555	1705	754	384	973	1030	974	1817
ENSG00000054598	60	72	53	42	28	29	72	21	17	45	19	40	36	24	27	104	84	128
ENSG00000054611	1771	3463	1463	544	1002	864	2467	1902	499	927	1104	531	1025	847	503	1230	1391	1598
ENSG00000054654	11	5	16	10	0	0	5	9	2	24	5	0	5	136	0	29	16	22
ENSG00000054690	294	404	245	116	158	96	575	194	65	248	179	71	420	129	86	143	169	106
ENSG00000054793	63	163	129	65	129	75	143	70	41	75	111	91	58	63	44	1056	880	1931
ENSG00000054796	0	0	0	0	0	0	0	0	0	0	0	0	0	0	0	0	0	0
ENSG00000054803	0	0	0	0	0	0	0	0	0	0	0	0	0	0	0	0	0	0
ENSG00000054938	0	0	0	0	0	0	0	0	0	0	0	0	0	0	4	0	2	0
ENSG00000054965	622	1346	962	401	424	527	1118	607	346	364	487	444	487	414	248	2052	2135	2477
ENSG00000054967	8018	9088	5514	3136	2533	3155	11115	5240	2246	4442	2973	1992	4933	2684	1980	2342	2307	3274
ENSG00000054983	869	1270	844	307	343	471	1488	716	153	511	267	372	787	317	248	2922	2079	3400
ENSG00000055044	1899	2882	1635	894	981	1215	2173	1410	417	991	877	693	1039	1001	733	2294	2365	2425
ENSG00000055070	8437	13131	10519	5435	4767	7176	13332	7534	3693	6504	5288	4508	5600	3906	4270	7465	8658	7973
ENSG00000055118	376	471	77	30	28	9	296	189	12	73	80	12	141	122	28	12	18	19
ENSG00000055130	2036	3416	3739	2038	1677	2543	3989	2002	1223	2318	1419	2023	1771	1201	1441	2549	1994	2065
ENSG00000055147	338	434	333	202	178	196	503	276	129	176	138	166	198	149	142	678	429	624
ENSG00000055163	70	286	201	417	185	271	230	153	67	284	241	223	102	130	135	354	356	320
ENSG00000055208	4701	10199	9911	5292	4434	7001	12110	5413	3514	6791	4067	6375	5020	3689	3900	4705	4608	6523
ENSG00000055211	758	1762	1463	692	834	1142	1567	949	470	776	601	701	573	562	629	1291	1243	1365
ENSG00000055332	8117	7847	10279	5497	3208	6548	14799	3657	3652	7106	2416	6027	7280	1916	3790	1098	999	1288
ENSG00000055483	1911	2985	2326	1400	1488	1374	2876	1898	1000	1209	1247	988	1195	877	807	2133	2812	3250
ENSG00000055609	3341	7160	5022	3024	3194	2787	7105	3797	2329	3251	3248	3729	4310	3178	2212	4398	3767	4401
ENSG00000055732	135	221	409	189	144	221	252	140	96	127	95	129	102	57	177	115	101	104
ENSG00000055813	205	122	432	203	66	238	470	77	183	253	85	203	255	49	167	32	70	30
ENSG00000055917	1918	3837	3227	1700	1276	2234	3780	1887	1178	1555	1254	1828	1612	1152	1153	3269	3135	3499
ENSG00000055950	399	635	505	237	253	289	544	316	150	265	253	197	246	155	182	670	555	629
ENSG00000055955	34	50	44	75	26	32	73	22	15	46	16	13	58	29	15	36	76	67
ENSG00000055957	1	6	12	9	6	5	6	7	0	1	13	4	2	6	3	0	1	0
ENSG00000056050	114	110	68	19	44	66	118	47	23	68	41	32	55	54	39	280	352	306
ENSG00000056097	2574	4697	3381	1697	1734	2195	4911	2706	949	2451	2002	1669	2445	1517	1349	5053	3972	3802
ENSG00000056277	87	202	123	115	107	99	177	83	46	86	73	72	102	58	38	119	163	143
ENSG00000056291	111	279	244	128	208	157	250	191	84	133	140	125	82	82	70	6	1	1
ENSG00000056487	0	6	0	0	0	0	0	0	0	0	0	0	0	0	0	0	1	0
ENSG00000056558	28857	56295	58563	47748	32941	49640	74853	38595	24544	50918	32174	37126	30140	21400	24249	118	198	271
ENSG00000056586	1213	2270	2057	1107	1002	1596	2560	1225	794	1381	762	1402	1243	757	898	999	919	1209
ENSG00000056661	304	636	1023	374	350	951	669	450	369	481	321	529	272	298	399	637	966	1076
ENSG00000056736	0	0	0	0	0	0	0	0	0	0	1	0	0	0	0	30	20	20
ENSG00000056972	1596	2293	4133	2540	1386	4834	3818	1700	1751	2507	1454	3113	1706	760	1662	635	525	492
ENSG00000056998	38	50	48	22	20	18	90	35	24	23	19	15	20	2	44	436	734	638
ENSG00000057019	189	233	461	336	81	143	355	230	80	244	96	154	147	166	436	239	460	440
ENSG00000057149	8	2	25	29	7	63	12	0	19	19	0	29	9	1	22	0	0	0
ENSG00000057252	1415	3017	4938	2839	1723	4212	4471	1815	1664	2710	1354	2866	1667	934	2055	1873	1596	1999
ENSG00000057294	2	5	0	0	27	20	4	22	1	0	0	3	3	14	0	49	37	28
ENSG00000057468	0	0	0	0	0	0	0	1	0	0	1	0	0	0	0	0	0	0
ENSG00000057593	0	1	0	0	0	0	0	0	0	0	0	0	0	0	0	0	0	0
ENSG00000057608	7981	14347	9650	4272	4357	5433	13061	7403	2603	5617	4115	3691	5318	4298	3653	6796	6756	7058
ENSG00000057657	7348	13867	7541	3111	3934	4205	12741	6866	2251	4965	4642	3494	5794	4314	2907	3563	3856	2599
ENSG00000057663	1449	2231	1551	791	697	984	2173	1135	440	959	679	670	991	561	658	1424	1365	1317
ENSG00000057704	79	157	420	133	182	468	263	90	174	81	117	282	81	155	168	6	28	66
ENSG00000057757	1036	2408	944	675	832	622	1651	1161	271	983	817	490	772	837	398	1923	1772	2524
ENSG00000057935	69	145	151	58	38	54	95	77	14	112	49	48	71	42	82	183	143	154
ENSG00000058056	552	870	905	387	499	633	962	472	284	465	370	569	432	304	300	992	956	1011
ENSG00000058063	1578	1789	2488	940	1004	1421	3168	1100	780	1507	588	1177	1427	739	877	1289	1118	865
ENSG00000058085	18	44	49	64	15	66	85	52	74	52	74	42	29	35	29	1	0	1
ENSG00000058091	73	122	471	83	94	294	196	53	192	188	96	251	188	30	124	192	102	142
ENSG00000058262	18596	30190	30885	13162	11888	22412	31648	18172	11250	14686	12169	14384	12825	9162	11502	19248	18788	24704
ENSG00000058272	2849	2823	2378	1476	1540	1924	3690	1309	795	1656	963	892	2135	1868	1343	922	1204	1132
ENSG00000058335	1506	1523	1499	702	688	641	2655	1201	465	881	642	455	1222	557	402	409	579	431
ENSG00000058404	5	9	2	4	32	0	11	14	0	4	6	3	0	18	2	127	161	260
ENSG00000058453	118	221	206	83	36	89	134	84	31	75	137	14	155	201	130	315	280	309
ENSG00000058600	769	1052	570	303	312	415	819	467	301	458	488	349	430	270	309	1303	1278	1463
ENSG00000058668	344	685	711	110	133	485	458	211	359	190	127	428	260	139	289	8202	9855	6703
ENSG00000058673	4749	7688	9390	4538	4057	6421	10199	4486	3229	5329	3239	4937	4882	2930	3644	4139	3860	4464
ENSG00000058729	464	322	522	321	294	419	624	434	190	315	139	313	233	394	196	700	704	828
ENSG00000058799	1451	2202	1475	687	658	865	2111	1221	426	856	699	590	915	665	655	1870	1930	2378
ENSG00000058804	1270	2152	656	394	542	421	1451	946	171	531	535	321	739	588	356	3277	2740	3048
ENSG00000058866	187	328	98	275	175	57	505	388	21	221	220	53	330	104	65	258	269	357
ENSG00000059122	1216	2275	1243	715	671	812	1904	1654	399	897	824	321	1045	803	423	1469	1634	1487
ENSG00000059145	938	3562	1387	1002	1418	594	2182	2711	404	997	1566	425	993	1412	406	213	332	197
ENSG00000059377	3065	4906	2668	846	1192	927	4680	2528	768	1647	1460	691	1833	1370	950	2190	2480	2747
ENSG00000059378	5092	5659	7191	3231	2117	4563	8153	3117	2167	4039	2113	3530	3469	2044	2834	944	916	1574
ENSG00000059573	256	420	265	145	194	206	297	196	88	115	185	108	187	152	66	1082	1132	1047
ENSG00000059588	282	874	330	129	377	124	341	226	153	140	148	118	355	242	108	917	1007	1319
ENSG00000059691	424	913	460	290	277	267	677	524	155	286	303	217	248	276	252	706	605	737
ENSG00000059728	6537	7423	7513	2525	2388	3977	10827	4167	2612	4317	3024	2697	5371	2382	2754	534	600	961
ENSG00000059758	298	621	514	361	262	428	655	473	170	351	267	611	321	284	169	580	589	775
ENSG00000059769	370	382	248	173	142	223	419	164	119	229	136	168	236	40	172	291	406	416
ENSG00000059804	505	180	4784	725	272	2495	1581	125	1705	648	77	1339	404	26	1687	122	153	312
ENSG00000059915	50	109	115	26	16	77	48	89	16	50	52	75	41	86	77	7	21	22
ENSG00000060069	1641	2908	2119	874	1044	1368	2473	1732	629	1154	1154	1200	1228	940	875	1714	1944	2223
ENSG00000060138	2104	5028	3842	1639	1716	2573	3512	2479	1415	1800	1949	1717	1443	1743	1580	3488	4235	4130
ENSG00000060140	0	3	2	0	0	0	6	0	0	3	3	2	2	0	0	59	1	0
ENSG00000060237	8962	12383	12845	3946	5462	5639	17215	7037	4835	6133	4477	5021	8255	3029	4870	13279	13909	15023
ENSG00000060303	0	0	0	0	0	0	0	0	0	0	0	0	0	0	0	0	0	0
ENSG00000060339	1395	2244	1618	860	861	1353	1903	1332	558	1081	562	604	1326	982	856	1477	2007	1864
ENSG00000060491	5028	6269	5209	3055	2359	3026	7103	3419	1690	3479	2581	2071	3336	2124	1822	3514	3607	3857
ENSG00000060558	12365	14727	10402	4769	4331	5829	17998	8220	3725	7644	5381	3807	7212	4540	3880	2820	3270	5254
ENSG00000060566	0	0	0	0	0	4	0	0	0	0	0	0	0	0	2	0	2	2
ENSG00000060642	224	404	582	280	167	465	446	238	211	196	183	238	165	176	188	302	257	368
ENSG00000060656	51	88	135	31	57	61	67	32	16	103	23	23	55	61	16	231	147	170
ENSG00000060688	1883	3203	1555	814	857	1049	2200	1649	459	1032	1006	641	1025	1032	683	2392	2480	2389
ENSG00000060709	0	2	0	0	0	0	0	0	0	0	0	0	0	0	0	0	1	0
ENSG00000060718	0	0	0	0	0	0	0	0	0	0	0	0	0	0	0	0	0	2
ENSG00000060749	255	448	460	237	305	197	478	407	115	340	374	203	315	169	446	1077	1172	1225
ENSG00000060762	640	937	618	185	308	307	819	489	192	341	291	190	439	190	260	1678	1875	1874
ENSG00000060971	1604	2614	1235	851	995	1075	2411	1447	539	1211	937	592	1111	699	558	2240	2335	2456
ENSG00000060982	472	1294	1850	1589	1458	2619	1949	1409	1171	1317	845	1641	681	401	1149	448	433	1336
ENSG00000061273	759	802	494	332	277	205	1361	421	206	432	342	201	604	261	216	658	899	1386
ENSG00000061337	21	62	12	2	7	0	33	8	2	10	10	7	19	22	3	145	133	115
ENSG00000061455	2	3	1	1	0	1	3	12	0	0	0	0	0	4	1	74	104	11
ENSG00000061492	0	0	0	0	0	0	0	0	0	0	0	0	0	0	0	0	0	0
ENSG00000061656	28	24	40	13	21	51	16	11	8	8	6	18	12	0	8	53	14	38
ENSG00000061676	38	103	157	82	70	242	129	45	86	123	46	60	124	30	101	59	62	173
ENSG00000061794	818	1624	726	376	499	603	1052	883	214	464	474	355	507	503	310	1749	1942	2363
ENSG00000061918	59	38	68	31	23	35	82	33	26	48	20	14	18	13	27	44	51	91
ENSG00000061936	1298	1939	1287	600	680	718	1776	1068	347	744	606	507	745	667	507	1312	1544	1462
ENSG00000061938	4327	3785	3929	1623	926	2150	5669	1797	1315	2636	1171	1962	3424	1218	1539	1898	2136	3258
ENSG00000061987	953	1583	1561	761	610	947	1951	775	549	787	508	762	705	481	589	923	859	1134
ENSG00000062038	15	6	0	4	0	0	2	10	2	0	9	14	3	0	0	2	0	0
ENSG00000062096	0	0	0	0	1	0	0	0	0	0	0	0	0	0	0	0	0	1
ENSG00000062194	2531	4836	4168	2047	1739	2793	5072	2779	1453	2547	1757	2074	2225	1708	1798	1351	1279	1377
ENSG00000062282	1406	4236	1264	1136	1513	809	3197	2887	482	1591	1902	573	1425	1522	484	1699	1458	1102
ENSG00000062370	0	0	0	0	0	0	0	0	0	0	0	0	0	0	2	0	0	0
ENSG00000062485	7067	13385	9559	4499	4327	6605	13096	7646	3193	5384	4782	4378	5157	3909	3727	7753	7842	9027
ENSG00000062524	2	0	0	0	0	0	5	1	1	5	0	0	0	0	0	19	10	19
ENSG00000062582	3796	5492	3940	1587	1674	2141	4778	3284	1181	2163	1941	1442	1981	1633	1420	1736	1929	1745
ENSG00000062598	1423	2158	1810	1050	977	1141	2768	1298	643	1432	924	1033	1030	787	779	2379	2982	4002
ENSG00000062650	998	1723	1688	574	769	919	1836	931	508	1161	927	745	951	716	854	1465	976	1231
ENSG00000062716	6006	8298	9554	3919	2780	5683	10941	4663	2892	5983	3101	3411	4688	2793	3665	3384	2954	3891
ENSG00000062725	751	1042	1390	454	484	672	1250	724	428	561	471	541	577	517	425	978	586	866
ENSG00000062822	1787	1989	546	314	549	444	1578	793	187	569	472	221	811	678	288	3404	3065	3110
ENSG00000063015	1	2	11	0	0	3	1	1	0	3	15	0	0	4	17	12	35	9
ENSG00000063046	4766	13486	7203	3643	5419	5149	8559	7079	2479	5006	4985	4157	3923	3835	2921	14600	15076	16293
ENSG00000063127	16	1	0	0	1	1	1	13	3	7	0	4	1	15	1	15	19	13
ENSG00000063169	715	1380	1240	593	409	538	1407	844	447	638	596	608	575	316	343	792	969	1239
ENSG00000063176	1202	2138	894	620	751	589	1500	1014	344	700	833	433	733	590	385	1016	1214	1091
ENSG00000063177	15933	27686	14114	6908	9295	9493	17927	15286	4796	8610	9852	5917	8390	8337	5705	26225	25569	26761
ENSG00000063180	48	119	66	18	77	22	15	59	35	34	41	23	13	14	22	398	330	414
ENSG00000063241	894	1598	647	482	505	695	882	924	278	471	609	397	449	459	318	2580	2386	2566
ENSG00000063244	8416	15897	9821	4515	5156	6255	13110	8958	3895	5852	5360	4361	5758	4261	3643	9741	10012	9396
ENSG00000063245	5543	7568	5581	2326	2551	3516	7082	4258	1925	3101	2775	2164	3249	2474	2239	7170	7694	7835
ENSG00000063322	2286	3484	2451	1050	943	1223	3556	1770	746	1304	1361	1037	1507	909	838	2863	3165	3105
ENSG00000063438	7695	13390	9624	4629	4334	4696	13409	7386	2978	5702	5435	3805	5733	4193	3987	2455	4342	5668
ENSG00000063515	0	0	0	0	0	0	0	0	0	0	0	0	0	0	0	0	3	0
ENSG00000063587	364	790	931	330	382	586	765	370	387	406	249	474	328	191	338	649	841	993
ENSG00000063601	206	544	327	123	189	247	350	265	116	172	240	200	180	259	87	620	713	918
ENSG00000063660	253	535	336	208	273	254	393	296	132	255	226	167	244	149	138	525	505	411
ENSG00000063761	95	246	105	61	110	89	144	117	44	71	74	33	51	56	44	250	353	347
ENSG00000063854	920	1720	1245	588	838	845	1266	1056	401	693	800	488	480	508	415	1088	1098	1412
ENSG00000063978	2827	5457	3794	2060	2040	3172	5051	2964	1236	2401	1937	1729	2288	1652	1622	3170	3286	3828
ENSG00000064012	669	1314	823	541	539	460	1099	808	244	618	436	504	519	389	326	1145	1017	1100
ENSG00000064042	0	0	0	0	0	0	0	1	0	0	0	0	0	0	0	0	0	0
ENSG00000064102	480	846	408	280	377	312	702	421	94	379	338	248	367	403	229	785	860	1078
ENSG00000064115	622	1195	427	482	390	394	877	553	144	509	491	325	495	408	196	3768	2694	3558
ENSG00000064195	0	1	0	0	0	0	0	0	0	0	0	0	0	2	0	53	163	30
ENSG00000064199	130	137	151	77	65	105	170	68	51	44	65	82	65	42	27	348	370	343
ENSG00000064201	13	11	4	0	4	1	4	12	0	13	5	9	4	5	2	608	528	365
ENSG00000064205	0	0	0	0	0	5	0	0	0	2	0	0	3	0	0	0	0	0
ENSG00000064218	0	6	1	0	0	3	0	4	0	2	4	3	3	0	2	83	60	41
ENSG00000064225	1108	1573	2241	1041	868	1312	2402	897	618	1379	592	887	847	485	1004	1341	1281	1560
ENSG00000064270	0	0	0	0	0	0	0	0	0	0	0	0	0	0	0	0	0	0
ENSG00000064300	21	19	25	3	1	20	57	9	4	18	17	3	26	1	11	13	7	2
ENSG00000064309	169	1918	594	509	1219	611	867	1066	314	627	890	576	324	501	269	360	326	334
ENSG00000064313	1190	1571	1529	524	463	835	2048	1043	480	693	758	551	868	591	441	1261	1033	1090
ENSG00000064393	8154	17323	8509	6051	6913	4863	17830	8828	4000	8489	7289	5769	8726	5469	3441	4703	6120	5447
ENSG00000064419	1723	3194	2112	1241	1111	1464	3155	1636	651	1423	1174	1105	1440	1046	849	2551	2278	2590
ENSG00000064489	211	224	160	42	45	58	11	142	65	116	42	48	117	93	61	227	156	178
ENSG00000064490	2280	3976	1521	849	984	1153	2710	2054	480	1275	1283	641	1193	1274	662	2473	2468	2206
ENSG00000064545	681	1014	506	297	288	443	709	581	212	372	461	217	282	235	202	747	755	1103
ENSG00000064547	820	1354	767	377	401	446	1165	705	176	534	530	324	680	431	336	447	401	664
ENSG00000064601	10743	16254	15062	9098	8233	12828	19455	11341	5713	9910	7354	7930	8294	5043	6496	19085	16789	22698
ENSG00000064607	2423	4065	2261	1423	1426	1527	3611	1998	851	1652	1557	764	1674	1536	1102	2646	3004	3407
ENSG00000064651	243	556	367	189	250	316	431	246	123	270	186	161	244	206	132	548	545	639
ENSG00000064652	132	127	63	61	45	80	201	81	86	80	43	59	53	19	24	661	511	967
ENSG00000064655	0	7	0	0	0	0	0	0	0	0	0	0	0	0	0	21	3	25
ENSG00000064666	10318	11500	3559	1438	1656	939	10101	4239	949	3012	2513	909	5317	2588	1297	17130	18841	18840
ENSG00000064687	449	545	434	164	52	325	340	295	176	198	145	291	270	442	131	1053	1004	829
ENSG00000064692	12	43	33	18	18	72	17	29	22	13	25	25	24	8	18	35	39	10
ENSG00000064703	666	997	584	310	334	470	988	465	307	387	386	271	410	309	319	1313	1313	1571
ENSG00000064726	1219	2011	1317	721	602	855	1806	942	375	858	721	627	914	603	480	2258	2004	2504
ENSG00000064763	58	71	118	57	76	152	86	20	36	113	16	112	77	81	25	521	450	638
ENSG00000064787	0	3	0	0	1	0	0	1	0	0	0	0	0	0	0	0	0	0
ENSG00000064835	0	0	0	0	0	0	0	0	0	0	0	0	0	0	0	0	0	0
ENSG00000064886	247	332	755	579	194	902	698	244	610	471	122	516	262	121	319	13	24	13
ENSG00000064932	12487	18063	16854	8064	5975	10072	23173	11401	6465	10802	7351	8310	9651	5506	6888	4548	5412	4561
ENSG00000064933	129	137	90	79	54	34	111	72	47	44	60	57	33	60	100	202	198	206
ENSG00000064961	2130	3939	2153	853	1315	1510	2581	1983	637	1188	1381	923	1299	1120	886	4715	4621	4618
ENSG00000064989	765	2196	479	121	274	32	896	723	72	296	395	43	498	536	115	31	13	8
ENSG00000064995	1508	2666	1792	783	875	1039	2458	1422	487	1045	871	716	1177	793	710	1772	1786	1896
ENSG00000064999	1469	2253	1913	917	807	1162	2505	1225	723	1003	847	873	1126	610	631	2915	3280	5510
ENSG00000065000	9340	14276	12506	7318	6603	10132	15314	8670	4459	7671	5859	5931	7334	4834	4773	10563	13309	14733
ENSG00000065029	1413	2213	1732	805	735	1161	2029	1393	630	932	845	693	822	618	672	1723	1693	1926
ENSG00000065054	20	58	28	2	7	27	7	23	6	7	19	2	14	13	6	125	203	147
ENSG00000065057	113	162	65	33	61	30	76	107	14	61	61	19	56	34	22	346	427	306
ENSG00000065060	3531	6941	4411	3307	2349	3274	7810	3354	1871	4195	2703	3401	3528	2286	1890	3690	3791	4624
ENSG00000065135	2586	3521	3492	1589	1537	2306	4528	2002	1096	1941	1207	1426	1928	958	1278	3594	3353	3987
ENSG00000065150	1067	3049	1503	1044	1254	1657	2131	1560	543	1262	1113	994	808	961	640	3869	3999	4356
ENSG00000065154	1107	1691	1015	399	523	595	1696	793	327	672	493	368	718	531	395	900	808	952
ENSG00000065183	929	1517	668	407	492	334	1326	927	195	553	515	372	570	467	282	2343	2378	2757
ENSG00000065243	294	550	476	192	210	263	656	284	163	257	159	309	374	261	178	404	401	505
ENSG00000065268	1257	1656	938	508	509	555	1104	907	288	507	654	369	660	777	314	1520	1539	1495
ENSG00000065308	315	496	522	272	190	399	600	255	172	275	187	251	257	123	190	2386	2746	3345
ENSG00000065320	236	574	1521	603	411	1282	747	457	609	511	343	875	254	162	623	18	45	20
ENSG00000065325	0	0	0	0	0	0	0	0	0	0	0	0	0	0	0	0	0	0
ENSG00000065328	110	106	34	40	88	13	169	69	4	59	34	13	87	46	19	375	485	264
ENSG00000065357	349	374	572	225	139	756	327	163	141	153	112	304	165	316	199	215	157	223
ENSG00000065361	0	2	7	15	0	0	1	0	0	0	0	0	0	0	0	3	1	1
ENSG00000065371	0	0	0	0	0	0	0	0	0	0	0	0	0	0	2	0	0	0
ENSG00000065413	591	763	479	120	354	213	706	398	124	260	270	298	362	217	152	625	653	883
ENSG00000065427	6162	10190	5619	3362	3306	4019	9287	5400	1923	4621	3362	2816	4148	3294	2512	6162	6186	6226
ENSG00000065457	449	667	532	273	306	392	720	413	201	337	288	326	276	216	225	586	580	665
ENSG00000065485	190	244	396	190	103	333	326	129	163	179	79	207	167	165	184	991	887	990
ENSG00000065491	788	1241	1196	531	464	709	1452	751	381	688	493	490	636	405	451	1011	1138	1286
ENSG00000065518	5574	12271	5677	3000	3805	3904	9350	7994	2056	4049	4502	2487	3185	3508	2188	3354	3200	3497
ENSG00000065526	5117	11999	9043	3975	3919	6020	11286	5079	3311	5405	3747	4344	6308	3786	3894	4774	4428	5476
ENSG00000065534	79	167	221	397	280	323	366	124	174	354	188	233	198	136	143	153	119	118
ENSG00000065548	2207	3020	2109	927	1282	1412	2809	1528	576	1237	841	706	1338	1042	1034	2238	2706	2437
ENSG00000065559	442	769	454	157	205	307	591	361	120	233	235	345	216	238	204	404	426	564
ENSG00000065600	1063	1962	1552	1122	776	1402	2322	1305	617	1479	830	898	1104	571	661	1958	1757	2581
ENSG00000065609	40	145	261	118	121	341	185	108	73	109	114	134	42	23	164	156	142	97
ENSG00000065613	373	825	850	434	387	600	828	371	266	382	289	521	306	247	347	525	616	676
ENSG00000065615	1948	3374	2443	1247	1333	1629	3363	1902	961	1728	1272	1195	1356	967	970	1704	1302	1746
ENSG00000065618	0	0	0	0	0	0	1	0	2	0	1	0	0	0	0	0	0	0
ENSG00000065621	0	5	6	4	2	3	0	3	0	15	6	13	3	2	1	5	4	6
ENSG00000065665	26	43	62	25	48	55	75	26	21	106	49	70	22	21	7	43	62	70
ENSG00000065675	15	8	2	17	0	8	16	4	0	5	8	4	14	16	10	44	49	18
ENSG00000065717	0	4	1	0	0	2	0	2	0	0	0	0	0	17	0	1	10	4
ENSG00000065802	598	508	996	404	229	503	746	348	269	521	226	358	522	310	465	933	1067	1296
ENSG00000065809	2252	4755	3729	1862	2053	3104	4059	2254	1070	2319	1574	2121	1715	1794	1500	2115	1478	1404
ENSG00000065833	4118	5610	2303	1001	1197	707	6307	3103	585	2015	1564	599	2386	1593	826	869	622	1046
ENSG00000065882	1938	3750	3746	2052	1383	2636	4004	1978	1482	2549	1684	1575	1522	1485	1531	3119	2523	3505
ENSG00000065883	1368	2527	2565	976	1083	1273	2633	1327	901	1096	1045	990	1223	798	879	1918	1980	2034
ENSG00000065911	8499	14147	10453	4941	4143	5949	15162	7398	2872	7031	4542	4621	6862	3821	4248	3886	3733	3712
ENSG00000065923	129	835	315	443	503	243	705	533	205	450	466	232	194	281	145	197	214	590
ENSG00000065970	380	1058	803	311	367	442	780	495	278	393	415	350	413	368	277	678	815	933
ENSG00000065978	152771	379054	165019	95445	137936	135750	250642	212625	60097	124300	142728	88141	110254	121152	75150	272127	328285	319598
ENSG00000065989	2018	3109	3862	2611	1436	2986	5159	1997	1587	2398	1576	1880	2151	1178	1637	737	637	991
ENSG00000066027	635	943	825	378	352	504	1029	460	253	484	314	368	449	271	349	2009	2217	2167
ENSG00000066032	0	0	0	0	3	3	1	1	11	0	4	2	2	0	11	2	6	5
ENSG00000066044	2248	4768	2405	1173	1330	1655	3678	2492	802	1483	1664	1019	1529	1229	937	3728	4230	3869
ENSG00000066056	20	6	3	2	6	13	19	0	15	15	8	2	11	8	1	8	8	29
ENSG00000066084	1062	1711	1664	1114	669	1217	2334	974	628	1093	813	971	1195	559	629	973	863	1042
ENSG00000066117	1168	1721	1173	442	515	736	1827	1151	450	776	732	590	670	529	537	1413	1588	1463
ENSG00000066135	6600	13507	6926	3571	3723	4085	11644	6541	2408	5143	4243	3255	5106	3899	2676	10493	7414	9420
ENSG00000066136	32311	54890	38476	16776	17708	22116	52557	30436	12522	24041	20082	16896	23065	16386	14666	31925	33141	35859
ENSG00000066185	19	68	19	15	63	27	32	25	8	21	16	18	40	3	8	214	115	177
ENSG00000066230	1	0	1	0	0	0	1	0	0	0	0	0	3	0	0	3	3	1
ENSG00000066248	7	4	21	5	27	50	6	10	7	12	4	10	1	9	11	11	72	30
ENSG00000066279	371	431	101	25	43	6	286	108	10	73	33	16	277	71	39	799	293	437
ENSG00000066294	3107	6023	5239	2561	2907	4698	6168	4364	2874	2380	2070	3029	2358	1522	2320	7291	3575	8653
ENSG00000066322	15619	29380	13452	7707	8299	8695	22562	15178	4755	10564	10207	6383	9590	9007	5450	12544	13307	14942
ENSG00000066336	44526	66976	39751	19213	20308	20838	61513	38704	13440	28455	26671	14584	28761	22266	16097	16984	18208	22659
ENSG00000066379	204	236	183	78	120	170	263	143	69	121	92	94	102	70	87	242	263	256
ENSG00000066382	0	0	7	0	4	0	7	0	0	0	0	0	0	0	0	2	0	0
ENSG00000066405	0	0	0	0	0	0	0	0	0	0	0	0	0	0	0	0	0	0
ENSG00000066422	594	1044	608	302	389	440	952	529	217	493	322	208	364	303	238	714	889	945
ENSG00000066427	280	423	408	154	200	264	286	194	109	174	104	312	181	102	199	503	308	281
ENSG00000066455	954	1618	1598	758	693	1193	1654	941	569	951	627	822	681	563	642	1091	988	1192
ENSG00000066468	0	0	0	0	0	0	0	0	0	0	0	0	0	0	0	0	0	3
ENSG00000066557	373	686	360	149	233	241	482	386	111	181	208	141	219	187	194	416	423	510
ENSG00000066583	276	751	483	370	396	430	678	441	206	399	385	254	289	231	246	493	505	551
ENSG00000066629	35	95	53	30	70	86	58	70	21	63	44	9	31	143	27	99	55	98
ENSG00000066651	245	194	149	71	55	77	173	67	48	91	44	51	64	23	95	220	181	229
ENSG00000066654	601	1208	867	321	479	494	1142	515	274	463	346	346	524	354	293	1085	1129	1158
ENSG00000066697	1052	2968	3238	2319	1841	2925	3166	2108	1145	2223	1564	2121	1250	1017	1522	392	328	410
ENSG00000066735	1	7	7	3	7	4	2	1	0	0	2	0	7	0	2	67	87	28
ENSG00000066739	255	762	999	385	319	564	530	361	272	304	319	670	423	303	369	652	751	659
ENSG00000066777	1228	2124	1960	933	1087	1180	2763	1408	681	1601	747	1120	1312	942	914	2282	2748	2487
ENSG00000066813	0	0	0	0	0	0	0	0	0	0	0	0	0	0	0	0	0	0
ENSG00000066827	694	1015	848	290	562	517	894	632	323	374	423	327	404	358	324	641	881	836
ENSG00000066855	265	305	561	228	162	551	418	202	170	277	161	319	185	103	218	636	504	650
ENSG00000066923	16	68	72	35	25	15	37	53	23	86	83	30	21	41	14	57	11	77
ENSG00000066926	257	511	270	113	165	167	413	312	133	243	263	172	166	146	82	886	895	1130
ENSG00000066933	194	538	281	151	229	214	379	213	117	247	359	121	217	200	151	702	592	1085
ENSG00000067048	1785	3208	3409	1361	1757	2388	3693	1941	1222	2114	1116	1684	1597	1047	1222	2013	2335	2466
ENSG00000067057	817	924	995	444	426	815	1180	442	310	543	268	471	532	255	361	1661	1409	2129
ENSG00000067064	1742	2314	3871	1080	1075	2350	2973	1232	1051	1332	772	1491	1169	711	1530	1017	1417	1347
ENSG00000067066	3768	4247	7164	3990	2180	5845	7339	2138	2526	4047	1616	4242	3482	1615	3220	1980	1711	2030
ENSG00000067082	3035	3751	5974	2188	1935	3783	4850	1753	1579	2279	1586	1974	2358	1262	2162	1154	1077	2716
ENSG00000067113	204	315	334	93	169	137	293	138	72	114	128	95	127	66	99	99	82	92
ENSG00000067141	179	589	651	268	186	622	531	219	147	291	271	296	202	220	280	588	624	1336
ENSG00000067167	2389	3880	4663	1916	1807	3575	4465	2258	1407	2466	1426	2308	1670	1185	1950	4857	5348	6538
ENSG00000067177	12	14	18	42	11	26	22	9	2	20	15	24	18	6	6	252	196	223
ENSG00000067182	3428	4456	4055	1875	1242	1924	4983	2456	1245	1954	1455	1746	1939	1456	1535	5524	5470	5486
ENSG00000067191	2	5	13	0	2	7	4	5	8	18	5	24	7	28	0	186	197	108
ENSG00000067208	507	789	800	415	433	525	758	415	293	405	239	336	496	316	286	596	589	563
ENSG00000067221	94	306	179	192	141	240	229	192	61	188	178	127	123	57	73	317	297	415
ENSG00000067225	208405	300320	219165	94096	109403	124693	311813	184355	71583	133527	112047	79384	126674	90984	82316	70145	79105	88182
ENSG00000067248	881	1545	878	396	542	565	1223	634	245	569	464	353	616	488	379	1178	1272	1195
ENSG00000067334	3853	5485	4103	2183	2237	2638	5462	3299	1201	2772	1678	1582	2527	2016	1777	2534	2772	2758
ENSG00000067365	353	455	992	675	367	1373	636	324	493	464	245	721	253	218	466	537	574	607
ENSG00000067369	451	756	1199	636	433	1184	814	539	517	559	345	642	342	313	403	854	671	834
ENSG00000067445	99	295	102	155	137	86	262	268	28	325	141	68	91	122	83	145	110	42
ENSG00000067533	371	699	362	182	379	355	594	367	156	307	147	190	229	206	138	744	1009	877
ENSG00000067560	17856	33229	23687	9576	10284	13426	30326	18298	6534	12083	11597	9098	11650	8723	8833	29822	30975	31486
ENSG00000067596	3280	6516	3942	2080	2379	2546	6072	3851	1270	2576	2390	2127	2150	2073	1737	3450	3309	3695
ENSG00000067601	27	54	17	20	6	24	24	19	3	10	18	12	4	5	15	43	33	44
ENSG00000067606	47	81	53	16	11	26	29	40	51	31	32	23	11	16	67	212	367	229
ENSG00000067646	593	370	656	392	170	524	362	423	205	458	374	367	295	336	180	371	385	325
ENSG00000067704	3073	6400	3577	2048	2366	2550	5567	3180	1166	2411	2143	1933	2379	2026	1375	5911	5133	6057
ENSG00000067715	0	0	0	0	0	0	0	0	0	0	0	0	0	0	0	0	0	0
ENSG00000067798	3163	3691	6829	2534	1893	3778	7542	2566	2855	3523	1093	3379	3058	1053	2086	2057	709	1125
ENSG00000067829	2528	3983	2377	1302	1239	1513	3268	2427	887	1604	1437	861	1478	1208	912	2680	2976	2936
ENSG00000067836	482	745	226	217	250	170	440	426	68	309	292	115	239	310	72	3055	2857	2128
ENSG00000067840	32	18	36	26	16	33	39	5	13	15	22	36	11	2	18	9	50	53
ENSG00000067842	0	9	2	0	0	1	8	1	1	0	2	3	2	0	3	73	173	60
ENSG00000067900	2143	2150	1951	1180	1226	1430	2819	1371	597	1281	757	930	1995	829	917	1887	2155	2173
ENSG00000067955	1109	1377	1351	631	493	711	1605	889	459	714	548	458	637	315	389	1662	1555	1611
ENSG00000067992	49	51	73	30	35	74	83	29	28	28	22	36	30	20	36	231	145	249
ENSG00000068001	306	632	362	337	267	357	537	413	135	324	250	175	298	163	120	679	906	915
ENSG00000068024	1009	2149	1216	466	803	749	1659	1332	690	822	779	1013	1070	624	321	1242	1171	1286
ENSG00000068028	758	1011	576	363	300	409	884	536	174	394	369	220	396	269	192	976	966	1210
ENSG00000068078	35	31	27	5	18	11	32	14	13	128	30	27	14	17	5	54	36	26
ENSG00000068079	11972	8436	13357	7124	3009	10654	16055	5011	4819	9270	3503	7173	7354	2772	5685	1369	1236	1263
ENSG00000068097	996	2206	1085	654	572	518	1562	999	218	794	695	490	979	681	456	532	538	722
ENSG00000068120	1840	2912	1855	748	974	1288	2346	1601	657	1068	1134	776	985	908	643	2458	2535	2822
ENSG00000068137	233	128	83	39	37	51	183	79	16	63	60	69	163	22	25	238	220	274
ENSG00000068305	787	1232	1152	818	438	694	1765	639	348	794	491	583	931	271	501	1673	1939	2586
ENSG00000068308	3386	7153	7029	2082	2254	4423	6042	4088	2702	2962	2583	2995	2562	2373	2931	1373	1455	1483
ENSG00000068323	7233	10450	9177	3810	3685	5366	12523	6370	3101	5366	4342	3785	5187	3358	3625	3017	3641	5017
ENSG00000068354	551	987	807	320	282	465	964	575	292	291	366	385	395	309	313	602	716	811
ENSG00000068366	3373	3974	9219	4851	1999	7415	7967	2519	2731	4651	2266	5382	4052	1137	3302	3650	3610	4614
ENSG00000068383	176	126	209	33	33	64	144	78	40	90	40	38	119	35	39	267	287	238
ENSG00000068394	808	1220	1186	479	502	811	1186	793	467	636	549	550	604	416	471	638	647	756
ENSG00000068400	3204	4304	3973	2167	1714	2860	5665	2535	1413	2527	1759	1917	2596	1531	1528	1477	1533	1567
ENSG00000068438	800	1174	840	475	349	543	1011	583	285	489	434	254	424	331	410	1119	1427	1371
ENSG00000068489	1561	1456	329	185	276	36	1424	389	63	422	244	66	833	312	128	2162	915	1414
ENSG00000068615	2	8	5	2	3	1	9	2	4	6	3	3	34	5	0	16	23	23
ENSG00000068650	2019	4428	2266	1818	1505	1525	4710	2431	879	2040	1463	1395	2426	934	671	3584	3565	4963
ENSG00000068654	2327	5212	1793	1181	1699	1344	3953	2362	717	1669	1647	1089	1771	1345	723	4558	5443	6602
ENSG00000068697	3635	7116	6183	2495	2572	3989	6434	3884	1823	2559	2522	2535	2402	2479	2138	4049	4190	4791
ENSG00000068724	2256	5966	2359	1021	2001	1229	2812	3053	712	1351	2275	914	1447	1707	795	9008	8864	8890
ENSG00000068745	1834	3078	1682	968	934	1293	2621	1589	548	1293	1023	768	1190	990	738	1378	1373	1406
ENSG00000068781	0	0	0	0	1	0	1	0	0	0	0	0	0	0	0	0	0	2
ENSG00000068784	140	245	240	101	132	169	356	177	79	181	100	83	148	178	92	239	259	226
ENSG00000068793	5035	8252	6147	3776	3746	4446	10043	5195	2083	4585	3472	3453	3871	2767	2425	14470	15615	25112
ENSG00000068796	622	1059	472	232	362	290	956	465	135	348	371	235	476	320	151	1094	1132	1266
ENSG00000068831	90	245	98	60	63	120	208	113	88	74	52	36	123	90	58	1905	1063	1083
ENSG00000068878	2349	3385	3732	1622	1587	2306	3887	2017	1213	2005	1327	1316	1909	1202	1351	1818	1873	2185
ENSG00000068885	68	94	111	22	77	65	103	114	38	86	25	64	108	12	16	166	153	177
ENSG00000068903	2922	4037	3245	1472	1637	1951	4244	2535	1077	2092	1657	1370	1946	1054	1233	3436	4252	4890
ENSG00000068912	864	1339	2429	998	732	2181	1798	842	852	1148	597	1320	711	490	992	1113	1042	1261
ENSG00000068971	659	1115	822	503	404	704	1110	592	290	500	516	458	543	223	351	411	582	692
ENSG00000068976	20	5	4	5	7	13	9	5	19	4	5	1	0	0	5	5	7	10
ENSG00000068985	0	0	0	0	0	0	0	0	0	0	0	0	0	0	0	0	0	0
ENSG00000069011	78	184	75	18	20	11	58	94	15	26	46	14	45	38	26	126	123	196
ENSG00000069018	0	0	0	0	0	0	0	0	0	0	0	0	0	0	0	0	0	0
ENSG00000069020	255	495	783	665	317	367	783	383	428	383	257	286	499	263	367	157	163	102
ENSG00000069122	0	10	6	19	13	10	4	2	9	9	3	5	13	0	0	0	0	0
ENSG00000069188	0	0	2	1	8	0	6	5	3	0	2	1	4	0	3	0	6	3
ENSG00000069206	0	1	0	0	0	0	0	0	0	0	0	0	0	0	0	0	0	0
ENSG00000069248	1639	3283	2051	855	1140	1106	2587	1694	892	1173	1091	1023	1454	1130	699	3053	2706	3146
ENSG00000069275	9607	5881	4558	2958	4912	4275	4488	3557	729	3234	2949	1791	5225	4212	2601	8734	7693	7313
ENSG00000069329	3379	8081	4037	2264	2400	2214	6957	3544	1194	3018	1796	1931	2437	1814	1326	4009	3380	3699
ENSG00000069345	1766	3165	2003	1039	1032	1252	2766	1581	671	1318	1076	1021	1118	832	932	2096	2146	2270
ENSG00000069399	16402	23141	19942	7241	6738	9771	25063	12138	6436	11086	7964	7056	11961	7183	8067	289	385	449
ENSG00000069424	12858	24246	13628	5374	8783	7438	19942	15142	3948	7481	9097	4263	8578	7135	4399	24030	30501	33128
ENSG00000069431	2	0	2	3	0	0	1	0	0	0	1	0	2	0	0	7	0	3
ENSG00000069482	297	1118	527	818	733	941	757	730	235	731	680	468	315	459	341	157	151	103
ENSG00000069493	77	121	327	393	149	313	266	140	165	286	105	259	127	89	155	36	32	50
ENSG00000069509	0	0	0	0	0	0	0	0	0	0	0	0	0	0	0	0	0	0
ENSG00000069535	0	0	0	0	0	0	0	0	0	0	0	0	0	0	0	0	0	0
ENSG00000069667	22	0	34	28	23	44	0	0	12	12	6	11	0	0	3	5	6	1
ENSG00000069696	0	2	0	1	2	0	0	0	0	0	0	0	0	2	0	2	7	4
ENSG00000069702	39	83	296	66	85	155	190	48	79	59	34	80	51	41	103	140	118	153
ENSG00000069712	36	77	75	29	33	66	61	27	34	60	28	35	23	17	29	52	54	73
ENSG00000069764	0	0	0	0	0	0	0	0	0	0	0	0	0	0	0	0	0	0
ENSG00000069812	4	1	7	4	5	62	2	0	4	0	0	14	0	0	25	1	0	1
ENSG00000069849	5637	10640	12009	6925	5459	9025	11503	6334	3738	6680	4311	5626	4684	3587	5213	5797	5674	6168
ENSG00000069869	1126	1431	2218	646	812	1286	2013	771	807	890	574	870	646	448	758	381	301	301
ENSG00000069943	314	342	311	139	103	190	543	235	86	214	139	119	123	140	84	519	437	411
ENSG00000069956	3096	4535	4656	2683	2481	3560	6160	2923	1338	3370	1862	2384	2189	1427	1732	1647	1542	2001
ENSG00000069966	174	396	172	78	98	122	288	192	72	154	165	84	122	163	87	593	621	519
ENSG00000069974	282	328	336	77	74	179	416	157	157	163	74	182	187	120	217	1105	763	524
ENSG00000069998	797	1053	930	378	376	489	845	486	265	332	329	308	436	263	313	2488	2329	2557
ENSG00000070010	2127	3202	1792	859	998	987	2990	1705	567	1270	940	839	1300	875	597	1771	1874	1750
ENSG00000070018	225	609	275	76	102	119	388	172	19	169	253	118	207	284	81	169	177	287
ENSG00000070019	1	0	0	0	0	0	0	0	0	1	0	0	0	0	0	0	0	3
ENSG00000070031	0	2	0	0	0	0	0	0	0	4	0	0	0	0	0	0	0	0
ENSG00000070047	2914	5211	3275	1572	1922	2175	4463	2811	1187	2044	1920	1531	2028	1556	1196	3367	4038	4102
ENSG00000070061	406	882	598	252	757	271	653	686	152	269	307	191	237	222	137	1286	1301	1775
ENSG00000070081	780	477	805	567	299	751	825	245	267	440	157	429	450	124	278	2643	1367	1444
ENSG00000070087	13	67	30	22	15	37	36	31	10	36	35	67	19	14	4	67	35	55
ENSG00000070159	35	24	36	24	16	33	23	19	10	9	20	25	15	27	13	108	84	46
ENSG00000070182	13	13	16	0	6	0	21	6	0	4	3	4	4	2	0	23	9	6
ENSG00000070190	1980	3938	2958	1476	1279	1578	3607	2019	808	1876	1219	1279	1673	1184	1171	1335	1513	1177
ENSG00000070193	6	8	26	12	4	35	13	3	6	14	6	8	3	1	11	14	20	13
ENSG00000070214	8169	22886	15191	5180	5837	8098	15764	10554	4850	7567	7374	6629	6439	6696	6033	7070	5075	6157
ENSG00000070269	272	664	359	133	285	293	578	282	98	223	162	141	265	181	99	560	551	563
ENSG00000070366	513	1058	460	335	262	309	735	536	158	264	324	208	392	278	118	298	389	419
ENSG00000070367	1040	1530	1444	771	656	842	1842	796	369	859	598	596	754	360	565	1244	1180	1525
ENSG00000070371	69	117	74	38	57	48	79	54	13	35	21	26	72	31	15	1697	1427	1198
ENSG00000070388	0	0	0	1	0	0	2	0	0	0	0	0	0	0	0	2	0	0
ENSG00000070404	190	343	427	589	192	637	452	248	187	445	238	256	224	72	186	238	277	226
ENSG00000070413	2574	5146	2743	1399	1606	1632	3958	2375	824	1701	1839	1267	2040	1458	951	4242	4527	5005
ENSG00000070423	1430	2648	1328	713	978	973	2047	1451	575	1101	830	668	1116	731	596	2095	2360	2360
ENSG00000070444	510	995	1174	321	778	597	933	644	591	693	380	478	461	404	675	678	692	851
ENSG00000070476	702	1569	873	361	555	485	1245	836	301	494	513	339	638	454	334	1635	1802	1915
ENSG00000070495	2871	3955	4194	1880	1679	3114	5023	2456	1412	2367	1709	1807	2109	1324	1697	1155	1268	1417
ENSG00000070501	281	449	293	156	150	188	500	215	84	206	127	126	202	112	135	398	436	397
ENSG00000070526	0	0	0	0	0	0	0	0	0	1	0	0	0	0	0	0	0	0
ENSG00000070540	136	222	658	271	163	690	382	176	269	242	156	354	195	66	320	232	128	273
ENSG00000070601	0	1	3	0	0	6	45	2	1	1	0	2	0	0	0	0	1	2
ENSG00000070610	1867	3005	2138	1190	1063	1208	2991	1685	870	1436	1105	909	1354	971	873	1605	1887	1852
ENSG00000070614	4107	8319	6846	3782	3910	4760	10189	5642	2767	5024	3981	3484	4002	2209	2869	4259	4051	7159
ENSG00000070669	97	171	112	23	88	49	115	76	47	40	39	75	95	39	43	250	147	260
ENSG00000070718	227	407	349	160	160	251	281	209	152	234	126	146	164	101	152	482	435	730
ENSG00000070729	0	5	0	0	0	0	1	3	0	0	1	0	0	0	0	16	1	3
ENSG00000070731	110	138	999	295	207	864	635	151	472	288	136	575	169	111	450	76	78	71
ENSG00000070748	0	0	0	0	0	0	0	0	0	0	0	0	0	0	0	0	0	0
ENSG00000070756	64133	178954	83415	41095	54311	55262	118710	97753	28172	54490	64399	41286	51389	56156	35048	109165	118905	124679
ENSG00000070759	273	432	476	192	169	267	280	173	175	213	161	142	199	113	209	378	358	482
ENSG00000070761	583	941	646	287	363	441	795	483	228	346	276	287	391	246	273	1082	997	928
ENSG00000070770	1760	3429	2562	1096	1197	1465	3429	1935	753	1304	1187	1334	1455	1106	958	2649	2502	2960
ENSG00000070778	29	18	42	76	28	26	30	10	6	17	18	52	36	29	108	51	110	136
ENSG00000070785	791	1512	570	335	479	438	1073	757	188	471	434	251	592	434	268	941	894	1233
ENSG00000070808	87	76	96	119	89	72	221	92	84	89	73	51	146	44	43	2	5	3
ENSG00000070814	2309	3362	1684	901	1123	972	2607	1558	570	1226	1098	649	1586	970	688	2491	2947	3404
ENSG00000070831	10008	19348	12788	6186	6398	7972	18307	10566	3820	7824	6194	5870	6585	5960	5385	11036	11159	12248
ENSG00000070882	178	388	273	182	189	125	412	247	68	291	177	150	189	175	135	619	560	1011
ENSG00000070886	0	0	0	0	0	0	1	0	2	2	0	0	0	0	0	2	0	0
ENSG00000070915	1	2	1	0	0	0	1	0	0	0	0	0	0	3	14	0	0	0
ENSG00000070950	212	394	209	75	71	163	324	138	36	175	83	64	207	85	56	497	366	368
ENSG00000070961	1944	4003	8595	4725	3775	7808	7236	2724	3284	4067	2395	5449	2873	1501	3534	1711	2348	1970
ENSG00000070985	0	0	0	0	1	1	0	0	0	0	0	0	0	0	1	0	4	1
ENSG00000071051	3342	7831	3741	2562	2950	2354	7329	4973	1432	3338	3365	1830	2830	2847	1477	2040	3533	2629
ENSG00000071054	3728	6950	16988	4495	4440	9009	9948	4493	5965	5048	3295	6977	3970	2592	5723	3800	5155	6007
ENSG00000071073	652	2107	900	607	533	1019	1088	1007	276	660	702	435	538	696	312	4082	4116	4961
ENSG00000071082	9860	17580	8884	4985	6137	6877	11410	9842	3097	6074	6538	4167	5196	5723	4237	19178	16915	19432
ENSG00000071127	29615	46557	28217	16586	15422	18179	48270	26896	9652	22115	18264	13073	18707	14042	10708	26266	24506	28425
ENSG00000071189	603	879	610	468	548	293	824	529	183	518	212	279	352	308	483	1234	1272	1315
ENSG00000071203	0	0	0	0	0	0	0	0	0	0	0	0	0	0	0	0	0	0
ENSG00000071205	1945	5251	2272	1790	1887	2026	4090	2834	838	1929	1831	1177	1586	1767	1132	850	836	1100
ENSG00000071242	1852	2392	4030	2565	1812	3791	4009	1764	1766	2289	1363	2357	1485	1125	1708	5909	5788	14376
ENSG00000071243	309	539	360	167	198	324	501	261	150	226	189	241	223	182	195	477	347	341
ENSG00000071246	3316	6443	3246	966	1592	925	4806	2396	675	1880	1941	698	2411	1742	981	2465	4737	5660
ENSG00000071282	27	69	29	19	30	19	34	37	0	10	25	14	26	42	4	2	0	2
ENSG00000071462	1454	1966	1454	879	801	1105	1924	1158	484	971	711	720	906	679	648	2069	2152	2143
ENSG00000071537	1856	3308	3166	2105	1499	2834	3249	1734	1562	2920	1847	2813	1730	747	1572	3619	3068	4458
ENSG00000071539	247	304	133	101	68	36	282	126	64	98	99	29	189	112	29	736	491	530
ENSG00000071553	29438	56721	41291	17389	21938	25914	50194	36792	14161	22181	23508	16840	20001	16495	15437	14341	14030	19229
ENSG00000071564	1385	2262	1064	443	646	583	1702	1091	387	826	717	455	730	586	516	2629	3256	2872
ENSG00000071575	148	736	118	103	151	142	392	257	29	172	208	50	181	251	42	236	234	409
ENSG00000071626	5082	7254	4320	2344	2163	3188	5664	3823	1250	2762	2180	1653	3190	2152	1466	5013	5581	5443
ENSG00000071655	3789	7116	4002	2246	2602	2926	4598	4156	1465	2514	2800	1621	2739	2636	1621	4001	4538	4822
ENSG00000071677	0	0	0	0	0	0	0	0	0	0	0	0	0	0	0	0	0	0
ENSG00000071794	103	114	73	62	37	28	102	40	27	71	84	70	93	65	33	379	264	339
ENSG00000071859	3279	5515	3663	1932	2329	2729	4297	3634	1206	2299	2156	1516	2187	1886	1541	2027	2302	2564
ENSG00000071889	628	1364	859	491	455	858	1061	711	294	563	528	457	465	429	380	888	1053	1201
ENSG00000071894	2352	4616	2610	1035	1470	1280	3276	2036	688	1308	1541	780	1610	985	897	4279	4796	4907
ENSG00000071909	2	31	3	5	9	0	8	17	2	7	8	0	10	18	0	24	37	6
ENSG00000071967	17	15	41	11	16	31	20	2	23	50	7	30	60	16	23	340	82	171
ENSG00000071991	0	0	0	0	0	0	0	0	0	0	0	0	0	0	0	0	0	0
ENSG00000071994	2047	3232	1860	964	1015	1113	2671	1763	718	1279	998	845	1199	891	784	3398	3575	4033
ENSG00000072041	0	0	1	0	0	0	0	0	0	0	0	0	0	0	0	0	0	0
ENSG00000072042	1065	2495	1599	848	1102	1343	2054	1447	573	1067	957	896	852	855	671	1188	1353	1632
ENSG00000072062	3824	5918	4539	1479	1638	2580	5906	3514	1513	2123	2052	1569	2770	1675	1664	3893	5263	5856
ENSG00000072071	61	102	60	13	28	7	41	77	49	115	41	33	28	24	52	589	829	508
ENSG00000072080	0	0	0	0	0	0	0	0	0	0	0	0	0	0	0	0	0	0
ENSG00000072110	7488	11376	15922	8127	6103	12715	16929	7144	5673	8701	5439	7349	5893	3554	5797	21605	26530	29885
ENSG00000072121	2403	4491	5324	2881	2329	5353	5733	2860	2171	3622	2120	3209	2210	1357	2139	1857	1740	2232
ENSG00000072133	0	0	0	0	0	0	0	0	0	0	0	0	0	0	0	0	0	0
ENSG00000072134	142	60	104	32	68	170	72	22	37	29	52	35	37	33	22	146	371	296
ENSG00000072135	427	601	321	209	149	153	493	295	127	232	179	131	257	76	159	4008	3560	4122
ENSG00000072163	100	515	228	95	168	113	256	421	76	86	225	90	110	148	98	20	30	16
ENSG00000072182	0	0	0	0	0	0	2	2	0	0	0	0	0	0	0	3	1	1
ENSG00000072195	0	6	0	0	3	3	0	0	0	0	0	0	0	0	0	5	1	0
ENSG00000072201	18	66	10	35	31	19	52	24	38	28	22	22	27	6	6	3	2	3
ENSG00000072210	258	461	290	215	138	144	616	282	121	291	183	109	165	129	89	726	524	615
ENSG00000072274	7250	14965	11222	5918	5922	10201	15436	7784	4618	6932	4745	6774	6086	4013	4720	5429	6519	12225
ENSG00000072310	1957	2563	3303	716	850	2079	3044	1140	1510	1222	802	1120	1368	592	1135	1923	1842	2756
ENSG00000072315	0	0	0	0	0	0	0	0	0	0	0	0	0	0	0	0	0	0
ENSG00000072364	2863	4279	4672	2892	2423	3250	6106	2591	2225	2781	1667	3126	2798	1313	1882	1981	2194	2474
ENSG00000072401	294	428	752	196	199	536	581	223	200	271	146	409	163	117	273	175	259	267
ENSG00000072415	537	941	951	633	497	881	1232	557	301	680	428	596	507	347	400	483	519	646
ENSG00000072422	6	2	15	53	0	4	10	5	1	1	2	5	13	11	86	112	156	232
ENSG00000072444	0	0	1	0	0	0	0	0	0	0	0	0	0	0	0	0	0	0
ENSG00000072501	2579	5667	2769	1546	2153	1813	4167	2372	839	1989	2397	2000	2657	1845	1177	5381	4998	5580
ENSG00000072506	1740	2815	1172	617	760	839	1917	1475	416	816	900	564	837	796	427	2977	3105	2732
ENSG00000072518	2990	4404	3691	1617	1572	2225	4849	2512	1326	2096	1669	1829	2075	1378	1399	3404	3852	4047
ENSG00000072571	585	502	86	66	79	10	382	96	11	96	70	13	281	135	44	1097	568	484
ENSG00000072609	3816	5042	3826	1743	1560	2313	5161	2684	1371	2350	2034	1719	2284	1407	1331	2863	2745	3156
ENSG00000072657	113	219	160	127	207	397	188	121	64	214	70	165	73	92	87	806	704	644
ENSG00000072682	450	1060	1570	839	800	1981	1319	775	723	926	593	1147	423	432	779	295	323	383
ENSG00000072694	276	198	624	50	30	265	180	52	192	79	31	146	144	61	204	741	141	711
ENSG00000072736	878	1276	1108	531	517	849	1518	727	395	649	617	614	761	529	586	2362	1979	2642
ENSG00000072756	182	411	338	151	128	336	313	259	143	200	84	186	147	97	109	258	394	384
ENSG00000072778	1996	3065	2051	1088	1223	1511	2123	1563	525	1102	1083	639	1410	1158	731	2190	2079	2505
ENSG00000072786	8955	10876	21493	8035	5546	13334	17232	7108	6751	8327	4930	8376	7211	3721	7336	9479	12669	14992
ENSG00000072803	1675	3035	2714	1186	1134	1548	3252	1509	787	1698	1116	1262	1404	859	853	2576	2822	3491
ENSG00000072818	8	8	3	6	44	4	11	1	1	17	47	1	4	50	2	22	10	9
ENSG00000072832	0	0	0	0	0	0	0	0	0	0	0	0	0	0	1	0	0	0
ENSG00000072840	47	49	20	34	142	29	36	29	29	36	19	27	31	26	41	65	83	90
ENSG00000072849	840	1000	1011	535	447	821	1297	724	414	587	339	459	442	292	416	525	512	689
ENSG00000072858	9	14	16	73	1	12	9	12	3	36	2	15	3	3	4	88	49	12
ENSG00000072864	1303	2739	1970	772	1262	877	2542	1687	741	1265	1287	794	973	917	665	1003	869	901
ENSG00000072952	0	2	0	0	0	0	2	0	0	0	0	9	0	0	0	74	59	94
ENSG00000072954	6	19	11	17	3	2	18	1	1	16	3	0	4	8	0	77	73	75
ENSG00000072958	2142	3605	2821	1024	1074	1871	3540	1877	837	1408	1316	1261	1405	1097	1043	4190	4007	4294
ENSG00000073008	6001	11996	14276	8183	5882	11400	13683	6960	5456	8410	5364	8860	5506	4112	6049	1383	1455	1718
ENSG00000073009	2544	4309	2924	1576	1590	1735	3942	2766	914	1925	1707	1081	1724	1502	1183	1453	1589	1730
ENSG00000073050	786	1460	977	449	532	814	1222	684	344	600	644	539	564	477	401	2087	2674	3102
ENSG00000073060	2191	4481	1680	658	1388	1246	2654	2447	692	959	1620	651	1364	1666	702	7627	8142	11195
ENSG00000073067	0	0	0	0	0	0	0	0	0	0	0	0	0	0	0	0	0	0
ENSG00000073111	2651	3439	1223	798	1383	857	2629	1846	444	1041	1501	634	1404	1120	591	7233	8452	6197
ENSG00000073146	0	0	0	0	0	0	0	0	0	0	0	0	0	0	0	0	0	2
ENSG00000073150	1269	3296	2214	1016	1086	1181	2753	2088	730	1394	1452	671	1075	1078	755	98	63	108
ENSG00000073169	650	1003	791	321	236	295	921	525	148	385	336	185	481	303	270	245	311	403
ENSG00000073282	0	0	4	0	25	2	1	0	4	0	2	0	0	0	0	4	1	2
ENSG00000073331	587	730	762	630	300	620	1097	465	266	548	308	432	472	267	388	555	319	551
ENSG00000073350	932	881	1248	531	344	769	968	585	344	489	326	399	479	192	447	714	626	948
ENSG00000073417	369	703	867	338	433	624	852	439	283	481	316	488	416	310	354	473	429	624
ENSG00000073464	344	1253	359	90	233	145	402	526	40	210	305	68	283	279	229	753	531	493
ENSG00000073536	297	300	200	67	144	113	230	126	63	80	97	74	93	85	57	699	812	951
ENSG00000073578	2099	3475	2296	914	1074	1430	3309	1855	777	1356	1183	982	1437	1104	913	2771	2815	3406
ENSG00000073584	2748	6708	4367	1879	2066	2661	5387	3868	1327	2837	2325	2117	2369	1953	1571	3158	3496	3133
ENSG00000073598	0	1	0	0	0	0	0	0	0	0	0	0	0	0	0	0	0	0
ENSG00000073605	8	76	10	10	15	13	26	31	2	17	46	0	21	18	12	22	18	44
ENSG00000073614	1975	2403	2598	870	1311	1335	2245	1367	900	1445	1013	1013	1321	1225	928	1101	986	1057
ENSG00000073670	62	138	104	107	67	92	150	84	100	193	59	46	37	51	37	37	62	31
ENSG00000073711	34	156	236	96	133	210	148	88	118	178	127	162	87	126	111	89	117	104
ENSG00000073712	218	268	744	479	205	879	588	240	250	448	188	696	235	146	325	414	609	1061
ENSG00000073734	0	0	0	0	0	0	0	0	0	0	5	0	0	0	0	13	10	8
ENSG00000073737	53	10	67	12	2	7	18	14	5	15	3	6	28	15	20	2670	2507	937
ENSG00000073754	2	0	8	9	0	22	1	3	8	8	2	21	3	0	9	18	12	20
ENSG00000073756	2203	3426	15374	5328	3331	15704	10834	3346	6559	5661	2021	10384	2626	1399	5060	72	55	110
ENSG00000073792	2204	3019	3598	783	958	1634	3087	1404	1033	1191	867	1179	1503	773	1292	2995	3016	2204
ENSG00000073803	460	941	613	382	353	461	823	431	146	421	297	277	377	296	298	536	604	610
ENSG00000073849	682	410	552	250	62	380	870	140	223	293	98	172	418	86	208	2930	3852	3629
ENSG00000073861	4	6	31	6	3	14	13	6	12	6	1	18	9	0	28	0	5	2
ENSG00000073905	4	15	6	2	4	4	15	9	2	5	4	3	5	3	0	3	3	12
ENSG00000073910	3667	6580	4419	1727	2069	868	5741	2976	1128	2247	1914	1048	3623	1836	1478	4024	2786	2431
ENSG00000073921	4409	7260	6694	2957	2809	3608	8715	4081	1928	3789	2689	2797	3304	2371	2397	4032	3926	5199
ENSG00000073969	5829	11875	10068	4783	5063	6692	12418	7142	3232	5673	4506	4796	4487	3591	4109	5838	5211	5191
ENSG00000074047	0	0	0	0	0	0	0	0	0	0	0	0	0	0	0	0	0	0
ENSG00000074054	829	1583	1839	974	844	978	1466	789	520	936	625	932	795	450	654	1958	1317	1760
ENSG00000074071	2079	3266	1219	697	1035	761	2027	1760	306	833	1118	389	983	1006	448	3201	3823	3473
ENSG00000074181	148	187	119	18	67	55	116	96	23	57	60	112	152	64	42	8	4	14
ENSG00000074201	1203	2757	947	507	693	515	1679	1049	273	729	683	473	625	654	436	2421	2319	2408
ENSG00000074211	6	0	0	0	0	0	0	0	0	0	0	0	0	0	0	0	0	0
ENSG00000074219	10	9	6	3	0	5	10	3	0	0	1	4	8	0	7	34	39	20
ENSG00000074266	740	1311	617	418	395	391	1153	611	183	594	436	276	524	413	208	598	538	587
ENSG00000074276	0	1	0	0	0	0	12	1	0	0	0	0	0	0	0	3	1	2
ENSG00000074317	2	0	0	0	0	0	0	0	0	0	0	0	0	0	0	5	4	4
ENSG00000074319	1451	2561	2738	950	1126	1621	2785	1640	677	1519	1097	1238	1214	792	1087	1545	1409	1473
ENSG00000074356	335	815	494	305	314	291	617	390	102	230	266	207	263	248	211	351	418	338
ENSG00000074370	793	898	1029	368	249	487	1224	351	310	432	288	412	479	265	372	1571	1504	1540
ENSG00000074410	160	111	210	135	108	206	351	96	77	174	50	116	160	58	88	7	22	10
ENSG00000074416	5138	15564	11897	6930	7126	9252	13739	11320	5156	8354	7602	7385	5362	5734	4770	723	476	1677
ENSG00000074527	0	1	2	0	0	9	1	0	0	0	0	3	0	0	0	1	0	0
ENSG00000074582	454	642	335	193	160	142	530	485	140	195	233	69	344	214	126	596	700	706
ENSG00000074590	19	38	32	20	20	74	44	17	8	71	40	17	54	4	19	24	31	95
ENSG00000074603	733	1129	1145	553	574	675	1315	642	235	731	389	501	690	380	310	853	1011	1028
ENSG00000074621	92	70	50	65	48	73	70	59	23	55	76	73	118	34	57	218	372	428
ENSG00000074657	766	1081	1133	432	377	531	1098	654	263	488	369	338	541	397	246	836	882	927
ENSG00000074660	264	423	741	497	291	752	696	289	334	482	240	470	227	147	327	54	49	99
ENSG00000074695	1382	2240	2674	1689	1233	2533	2223	1349	900	1198	1007	1610	1176	978	1249	3671	4050	5088
ENSG00000074696	518	898	402	215	349	366	706	420	117	369	240	221	369	262	184	1359	1228	1534
ENSG00000074706	1462	1425	1475	564	397	378	2229	699	366	1143	331	395	1037	333	627	4113	5939	5866
ENSG00000074755	2025	3603	2626	1552	1096	1530	3870	1987	1171	1898	1205	1210	1562	1191	765	2109	2220	2600
ENSG00000074771	0	0	0	0	0	0	0	0	0	0	0	0	0	0	0	0	0	0
ENSG00000074800	85556	159765	89303	56134	66224	82200	132213	96933	34631	64777	61522	46168	52325	49089	37127	68390	67632	78701
ENSG00000074803	0	4	0	0	0	0	0	0	0	0	0	0	0	0	0	2	0	0
ENSG00000074842	3612	6059	5787	2824	2660	5092	5460	3747	2222	2859	2642	2805	2406	1855	2395	4445	4220	5113
ENSG00000074855	131	238	93	49	50	37	188	124	35	66	70	19	71	59	22	323	401	645
ENSG00000074935	138	165	203	110	31	126	245	95	64	96	50	99	160	71	87	240	140	179
ENSG00000074964	1925	1291	2226	2043	787	2323	3652	991	1107	1968	608	1636	1368	448	993	1473	1385	1346
ENSG00000074966	3	27	6	4	8	0	12	2	1	1	10	2	15	8	4	8	13	19
ENSG00000075035	1	17	4	0	3	0	1	7	0	0	0	1	20	1	0	13	1	1
ENSG00000075043	0	3	0	0	0	0	0	0	0	0	0	0	0	0	0	0	0	0
ENSG00000075073	3	17	12	0	7	9	1	0	5	11	0	5	3	0	1	8	6	7
ENSG00000075089	233	297	361	140	213	258	363	213	91	153	160	161	159	123	139	378	277	248
ENSG00000075131	292	368	137	97	107	59	339	116	39	82	77	43	146	65	101	343	408	362
ENSG00000075142	899	1175	820	492	453	602	1118	646	216	591	453	379	560	377	340	1321	1258	1301
ENSG00000075151	1070	1878	2402	1059	1143	1287	2219	921	892	1151	803	1100	1177	545	779	4653	5507	5033
ENSG00000075188	645	997	382	155	196	206	644	413	129	280	220	181	292	238	163	986	746	858
ENSG00000075213	841	1195	847	1265	609	903	2542	720	392	1443	507	668	850	436	406	100	26	80
ENSG00000075218	796	820	102	120	183	26	598	241	38	218	118	25	503	127	74	1193	461	646
ENSG00000075223	299	1361	3064	1694	1278	2773	1616	1150	1145	1911	1029	1919	669	615	1271	55	14	33
ENSG00000075234	771	932	623	285	243	430	858	505	189	402	287	219	443	217	214	1176	1250	1235
ENSG00000075239	355	570	264	179	242	156	451	325	86	212	202	139	235	174	129	1605	1457	1440
ENSG00000075240	1421	2399	3281	1204	950	1749	2701	1285	1098	1107	1066	1556	903	751	1158	3585	5463	6431
ENSG00000075275	492	619	980	738	330	1394	1021	276	532	566	258	909	410	201	346	1929	1483	2925
ENSG00000075290	0	0	0	0	0	0	0	0	0	0	0	0	0	0	0	0	0	1
ENSG00000075292	2663	3892	3818	1842	1819	3024	3039	2065	1096	2476	1241	1743	2210	1821	1807	1735	1623	1927
ENSG00000075303	668	671	1118	424	479	695	1173	480	283	520	400	421	664	193	375	634	664	605
ENSG00000075336	179	442	137	98	149	67	306	212	67	110	168	49	92	139	53	602	697	779
ENSG00000075340	329	432	284	154	69	110	228	184	64	87	78	81	217	89	99	1100	820	974
ENSG00000075388	0	0	0	0	0	0	0	0	0	0	0	0	0	0	0	0	0	0
ENSG00000075391	1026	2687	3261	1793	1784	2607	3180	1612	1458	1745	1294	1898	1199	1048	1266	3098	3024	4462
ENSG00000075399	597	729	877	315	209	290	841	456	317	316	315	193	377	222	299	380	680	615
ENSG00000075407	137	323	280	133	116	206	293	122	57	194	89	122	170	109	110	100	129	129
ENSG00000075413	2243	4105	4274	2346	2163	3414	4820	2541	1588	2501	1690	2068	1654	1356	1703	1507	1551	1783
ENSG00000075415	11828	20003	12402	4956	5934	8033	16635	11142	4075	6940	6860	4846	7057	5702	4470	17073	15604	19015
ENSG00000075420	6234	8762	20300	8359	6977	13490	17302	7555	8399	9728	5307	12554	7331	3580	8573	4760	3934	4892
ENSG00000075426	12544	32168	43428	25307	18363	43499	38278	22612	19446	26165	19951	32539	15152	11911	19061	3643	2734	2651
ENSG00000075429	7	2	0	6	5	0	9	2	4	6	2	2	11	13	7	9	0	6
ENSG00000075461	14	50	31	9	16	20	20	23	12	11	13	5	1	23	16	0	1	0
ENSG00000075539	1297	2119	2064	770	1518	1187	3519	1868	685	1772	1309	1556	1564	914	891	1998	2737	2320
ENSG00000075568	1987	4646	2324	1248	1404	1247	4548	2181	853	1858	1572	1267	1836	1618	1226	1524	1645	1654
ENSG00000075618	85212	204712	58768	55923	63321	32774	155276	127095	23683	75345	83201	24183	60932	66295	22710	33369	43919	52265
ENSG00000075624	366274	655539	281749	185712	194296	164899	600734	383826	102725	259484	245477	124212	229662	200576	115292	420504	397944	478567
ENSG00000075643	54	40	56	7	7	20	31	17	61	14	10	12	3	10	2	48	34	33
ENSG00000075651	799	1167	5633	1963	1327	5168	2498	1021	2610	1440	734	3482	840	609	2321	678	476	544
ENSG00000075673	0	0	0	0	0	0	0	0	0	0	0	0	0	0	0	0	0	0
ENSG00000075702	605	558	195	95	94	65	647	216	38	200	148	38	354	96	58	919	647	672
ENSG00000075711	557	671	363	336	274	295	675	405	212	394	201	248	370	270	192	825	989	809
ENSG00000075785	8320	17060	17301	8314	8604	12835	17808	10891	5583	9088	6934	7982	7313	5498	7018	10484	12230	13120
ENSG00000075790	408	733	616	336	219	443	771	329	182	384	215	317	201	134	276	846	875	1005
ENSG00000075826	19	72	120	12	76	52	33	43	34	60	17	22	56	105	45	68	123	76
ENSG00000075856	1848	3094	1795	1043	914	1407	2619	1663	495	1093	1060	885	1352	912	627	1840	1754	1999
ENSG00000075884	647	776	555	247	248	338	834	354	136	340	277	247	388	250	193	1693	1224	1098
ENSG00000075886	0	0	0	0	0	0	0	0	0	0	0	0	0	1	0	0	0	0
ENSG00000075891	0	0	0	1	0	0	0	0	0	0	0	0	0	0	0	0	0	0
ENSG00000075914	431	677	357	165	237	277	536	343	107	163	201	154	275	190	163	648	698	789
ENSG00000075945	506	1184	882	374	496	509	942	583	317	465	413	424	382	444	350	468	416	594
ENSG00000075975	569	1282	842	332	359	449	1214	554	267	493	420	361	450	363	261	1196	1166	1286
ENSG00000076003	1047	898	418	199	297	178	864	372	91	262	292	219	516	305	193	3710	3526	3561
ENSG00000076043	149	313	131	93	111	81	189	145	51	87	119	60	109	104	90	292	325	315
ENSG00000076053	486	566	518	231	188	379	687	421	127	307	207	211	237	244	222	363	409	467
ENSG00000076067	103	116	148	57	22	62	137	66	71	79	45	58	157	44	48	260	152	204
ENSG00000076108	5189	7493	9945	3979	3202	7144	10123	4504	3966	5186	2983	5191	4781	2336	4168	4580	4001	4289
ENSG00000076201	2937	5258	3813	2094	2202	2895	4943	3528	1411	2697	2358	2114	2071	1545	1529	3319	3676	4438
ENSG00000076242	1517	1950	1181	649	943	1200	1884	1269	400	834	908	605	876	600	751	1558	1330	1558
ENSG00000076248	257	303	122	131	134	148	220	161	52	115	88	42	232	78	62	1656	1754	1664
ENSG00000076258	170	268	225	75	100	182	346	128	61	205	77	96	130	52	86	150	127	177
ENSG00000076321	507	512	492	302	239	226	768	238	187	454	171	256	515	138	276	615	455	455
ENSG00000076344	4	1	1	0	0	0	1	0	0	0	0	0	0	0	0	2	0	0
ENSG00000076351	256	703	129	80	113	59	309	251	34	107	195	49	155	202	33	2163	2097	3813
ENSG00000076356	50	42	87	32	14	60	111	25	32	28	19	141	163	49	8	83	66	311
ENSG00000076382	1078	1106	657	276	309	410	1355	435	115	366	333	178	749	274	163	1446	619	921
ENSG00000076513	2359	2578	2225	849	927	1107	3155	1312	741	1717	978	774	1505	838	732	2052	1825	2236
ENSG00000076554	1450	869	2230	371	370	515	1385	619	765	583	457	477	742	320	723	249	224	134
ENSG00000076555	101	36	28	15	118	30	40	36	126	8	21	64	141	2	7	463	211	462
ENSG00000076604	546	910	496	271	208	337	678	504	176	305	283	195	321	266	165	616	572	579
ENSG00000076641	1535	2072	4300	2490	2798	4112	4343	1378	1277	3903	1242	2781	2655	663	1655	1872	3778	3560
ENSG00000076650	212	383	216	108	96	114	352	141	72	143	81	80	160	156	98	310	303	356
ENSG00000076662	341	596	286	110	226	157	377	337	110	144	207	132	136	126	84	1316	1388	1127
ENSG00000076685	2041	2625	2921	1613	1136	1810	3632	1330	947	1684	765	1214	1779	707	1095	1173	949	1411
ENSG00000076706	1	7	0	0	0	0	6	0	0	0	1	0	29	0	1	2	14	2
ENSG00000076716	540	1277	414	339	237	316	831	417	149	388	402	179	363	249	174	1505	2489	2413
ENSG00000076770	85	132	36	47	50	24	84	58	20	48	34	47	47	55	39	530	484	529
ENSG00000076826	57	54	49	38	25	44	63	40	21	17	11	9	59	11	9	120	149	177
ENSG00000076864	16	25	30	8	14	13	33	12	19	36	7	15	52	6	8	15	20	11
ENSG00000076924	2914	4644	3501	1325	1361	2270	3919	2594	1330	1839	1756	1597	1637	1291	1339	2970	3105	3135
ENSG00000076928	2945	4163	3297	1761	1192	2346	4357	2334	1160	2039	1385	1235	2059	1205	1107	7968	8917	7823
ENSG00000076944	8318	10524	8094	4076	3720	5742	11059	5956	2676	5272	3808	3350	5170	3194	3121	7610	6692	7312
ENSG00000076984	2044	3941	3752	1282	1550	1987	3082	2192	1187	1448	1582	1438	1377	1284	1335	1712	2054	2108
ENSG00000077009	0	0	0	0	0	0	0	0	0	0	0	0	0	0	0	0	0	0
ENSG00000077044	315	530	512	174	243	141	523	223	184	176	208	148	284	152	146	2454	3218	3420
ENSG00000077063	297	412	268	178	105	163	229	167	67	101	111	103	130	199	53	291	218	248
ENSG00000077080	0	0	0	0	0	0	0	0	0	0	0	0	0	0	0	0	0	0
ENSG00000077092	0	0	6	2	2	0	0	2	5	2	0	13	0	0	2	0	0	0
ENSG00000077097	1714	2804	2147	936	1068	1207	2737	1493	582	1415	927	847	1221	1048	958	2857	3375	2754
ENSG00000077147	950	1484	1570	971	1124	1313	2167	784	569	1200	745	940	1165	600	824	2248	2631	2285
ENSG00000077150	21050	25793	33669	12847	10870	22937	35301	17053	12561	16316	11073	15218	14168	7721	12740	955	1039	1359
ENSG00000077152	400	435	109	68	50	33	343	165	26	106	114	27	175	122	65	902	754	630
ENSG00000077157	223	472	355	171	338	65	421	155	187	273	123	307	203	134	72	701	608	584
ENSG00000077232	1437	2004	1301	1062	686	878	1708	801	492	896	676	551	825	583	480	2667	4015	3384
ENSG00000077235	3747	6839	4644	2637	2414	4775	6073	4114	2140	2849	2408	1848	2722	2538	1794	3862	4367	4811
ENSG00000077238	5584	5895	9423	6342	3891	6816	14221	4390	3744	7208	2990	4524	5017	1978	3688	1666	1898	2017
ENSG00000077254	885	1601	1331	713	753	857	1773	843	407	763	535	591	752	537	533	1332	1524	1536
ENSG00000077264	0	1	0	0	0	0	0	0	0	0	0	0	0	0	0	0	0	0
ENSG00000077274	4	10	6	7	7	7	16	16	3	3	7	8	2	5	8	0	3	1
ENSG00000077279	0	4	6	0	0	2	0	0	5	0	3	0	0	0	0	0	0	0
ENSG00000077312	2399	3313	1409	950	868	1137	2056	1860	407	1005	953	551	1329	1100	555	2456	2514	2117
ENSG00000077327	6	30	24	3	16	24	24	5	30	13	1	16	10	11	35	35	48	20
ENSG00000077348	395	760	289	177	167	217	411	341	98	209	267	136	167	157	117	1015	1157	1231
ENSG00000077380	2001	3013	2228	1316	1272	1848	2408	1901	556	1323	929	1079	1151	1190	926	1890	1785	2243
ENSG00000077420	639	733	266	199	294	146	925	401	94	277	267	143	426	206	111	2954	2890	3749
ENSG00000077454	6304	8677	8683	3367	2977	4342	9214	4978	2845	4514	3465	2801	4472	3104	2994	4392	4748	3838
ENSG00000077458	385	281	345	123	101	201	319	275	58	207	81	154	252	130	90	268	322	239
ENSG00000077463	1637	2353	2016	1067	798	1450	2502	1404	632	1389	966	800	1087	756	782	1126	1308	1515
ENSG00000077498	0	0	0	0	0	0	0	0	0	0	0	0	0	0	0	1	0	0
ENSG00000077514	583	683	512	333	238	456	756	447	175	302	249	211	456	280	254	994	894	726
ENSG00000077522	39	3	45	4	11	51	19	1	20	18	1	44	9	0	26	3	9	9
ENSG00000077549	23404	36806	22870	11790	11521	12730	39226	20803	7277	15641	13659	8872	15355	11140	8958	16522	16864	23118
ENSG00000077585	2286	3429	3652	1911	1517	2812	4387	1852	1179	2262	1428	1791	1823	1078	1376	821	577	1431
ENSG00000077616	0	0	0	0	0	0	0	0	0	0	0	0	0	0	0	0	0	0
ENSG00000077684	210	396	147	82	151	80	241	168	36	179	131	92	147	213	51	857	547	731
ENSG00000077713	237	463	301	116	131	109	410	240	73	163	121	119	257	223	86	539	676	770
ENSG00000077721	3177	5128	3369	1494	1600	2130	4756	2660	1016	2003	1636	1297	2165	1595	1298	2359	2759	2839
ENSG00000077782	3431	4586	3415	2175	1861	2931	6141	2795	1409	2924	1851	1777	2627	1272	1299	4274	6226	3937
ENSG00000077800	7	0	0	0	0	0	0	0	0	0	0	0	0	0	0	1	0	0
ENSG00000077809	6376	11456	5005	3077	4091	3950	7506	5894	1404	3851	4244	2125	4274	4214	2434	7765	9373	8913
ENSG00000077935	16	19	11	8	6	5	21	13	1	8	7	2	9	18	7	94	88	47
ENSG00000077942	22	28	9	26	29	8	6	21	13	0	17	0	2	5	18	7	24	4
ENSG00000077943	0	0	0	0	2	0	0	2	0	0	0	0	0	0	0	0	0	0
ENSG00000077984	106	205	1262	61	50	252	207	129	237	83	55	176	84	28	407	22	27	72
ENSG00000078018	36	15	17	27	6	1	12	29	0	36	4	0	20	2	17	81	37	189
ENSG00000078043	151	401	275	112	119	96	315	250	96	183	173	102	170	193	68	491	583	688
ENSG00000078053	20	1	17	13	15	9	24	3	7	5	4	11	2	0	15	4	4	4
ENSG00000078061	4183	6306	4634	1973	2054	2598	5763	3579	1608	2604	2335	1787	2410	1847	1720	2928	2807	3077
ENSG00000078070	900	2118	1232	813	794	672	1736	1188	307	861	840	479	746	767	427	648	597	682
ENSG00000078081	39925	120890	82190	48410	43562	58998	107608	70894	30871	55001	48942	48952	40594	38032	33344	43	24	53
ENSG00000078098	16	14	82	79	13	33	20	8	7	39	48	18	32	27	16	9	0	4
ENSG00000078114	9	5	4	0	9	0	10	10	0	1	4	7	17	21	0	17	7	7
ENSG00000078124	1549	877	1617	798	355	609	2348	532	507	777	479	640	978	462	381	1104	1123	1030
ENSG00000078140	1894	3118	2288	1100	1320	1449	3420	1715	495	1554	1106	939	1234	1128	1028	1642	1567	1686
ENSG00000078142	993	1913	1850	847	666	1140	2113	1088	539	790	665	750	628	765	705	1053	768	1044
ENSG00000078177	578	727	1489	628	495	778	1505	459	518	971	315	645	605	335	616	557	632	506
ENSG00000078237	143	197	133	54	64	70	210	93	42	75	47	45	67	58	57	137	157	204
ENSG00000078246	105	216	329	118	95	236	246	165	184	152	96	180	113	64	150	128	120	193
ENSG00000078269	1175	3167	1956	631	1370	1408	2521	2082	444	1067	1582	745	878	841	544	380	833	673
ENSG00000078295	1	0	0	0	0	0	0	0	0	0	0	0	0	0	0	8	0	0
ENSG00000078304	3890	7393	4571	2244	2136	2464	7123	3882	1300	3404	2463	1779	2946	2656	1719	4048	4351	4300
ENSG00000078319	166	113	100	35	108	79	121	83	67	58	65	29	117	78	20	152	214	244
ENSG00000078328	0	0	0	0	0	0	0	0	0	0	0	0	0	0	0	0	0	0
ENSG00000078369	18541	30208	21102	10799	11000	13283	32145	17157	6625	13664	11455	10207	13208	8832	8600	15004	15809	18701
ENSG00000078399	998	1947	1628	638	687	743	1826	1092	521	865	617	497	702	434	562	1220	1064	924
ENSG00000078401	6	10	9	11	2	12	19	8	2	11	8	9	6	9	1	60	127	162
ENSG00000078403	461	813	461	317	416	309	780	522	150	278	179	175	235	419	216	479	464	466
ENSG00000078487	139	287	149	152	117	192	241	160	49	119	176	88	160	225	94	179	242	210
ENSG00000078549	0	0	0	10	0	0	0	1	0	0	0	0	0	0	0	0	0	0
ENSG00000078579	0	10	0	0	0	0	0	0	0	0	0	0	0	2	0	3	3	1
ENSG00000078589	4	28	1	0	2	0	4	4	1	1	2	0	0	2	0	0	0	0
ENSG00000078596	13	28	21	8	15	6	15	24	4	29	17	3	11	13	7	13	8	7
ENSG00000078618	10744	14962	11859	5253	5582	6262	16094	8509	3306	6784	4771	4357	7853	5256	4624	6454	6234	6681
ENSG00000078668	4343	9159	3036	2097	2706	1903	6265	5028	1014	2800	2658	1228	2632	2762	1271	6748	5691	6445
ENSG00000078674	2437	3662	3240	2011	1875	2518	4423	1823	840	1964	1490	1552	1890	1274	1065	15954	21356	22793
ENSG00000078687	372	296	461	137	262	169	310	135	167	323	185	266	288	159	141	740	756	731
ENSG00000078699	695	1263	1131	519	561	504	1142	737	296	400	509	439	602	602	365	880	782	1290
ENSG00000078725	0	0	0	0	0	0	0	0	0	0	0	0	0	0	0	0	0	0
ENSG00000078747	1476	2911	2876	1106	1359	1596	2967	1450	754	1537	1212	1643	1359	989	1151	1687	1767	2157
ENSG00000078795	0	4	1	3	2	0	0	0	0	0	0	0	6	7	0	8	3	2
ENSG00000078804	11790	18721	15708	8783	8237	13313	28298	13423	6948	11970	8810	9182	9897	5638	6686	920	966	1269
ENSG00000078808	17461	39086	32448	15775	16854	24205	34275	25835	13168	18221	18575	16672	13941	12606	12162	11907	13935	14651
ENSG00000078814	4	9	3	0	0	0	3	9	0	0	0	0	1	0	0	3	6	3
ENSG00000078898	0	0	0	0	0	0	0	0	0	0	0	0	0	3	0	0	0	0
ENSG00000078900	80	129	18	27	39	15	54	31	22	53	26	16	80	34	18	721	600	357
ENSG00000078902	6374	9157	6627	2848	2697	4085	8200	4993	2382	4144	3512	2682	3435	2757	2269	5377	6160	7751
ENSG00000078967	1085	2392	1311	703	866	1155	1805	1412	458	930	931	705	670	677	576	881	1069	1497
ENSG00000079101	0	0	0	0	1	0	4	0	2	0	2	0	0	5	0	34	44	15
ENSG00000079102	140	266	264	153	62	128	286	86	193	224	54	183	198	64	114	18	12	2
ENSG00000079112	0	0	2	0	0	4	0	1	0	0	2	0	0	0	1	2	5	1
ENSG00000079134	351	523	316	80	136	128	406	222	85	191	137	111	173	210	107	562	552	660
ENSG00000079150	39	82	37	8	27	25	39	25	8	13	32	24	5	12	13	144	152	185
ENSG00000079156	82	41	7	0	0	1	15	7	1	10	4	9	5	8	17	65	35	37
ENSG00000079215	1179	2050	4295	2651	937	4435	3767	1165	1635	2209	1123	2644	1265	662	1820	1661	1575	2317
ENSG00000079246	9157	17866	10525	5560	6705	6996	16956	9078	3397	7323	6347	5423	6644	5465	4282	14391	12679	12184
ENSG00000079257	0	1	0	0	0	0	0	0	0	0	0	0	0	0	1	0	0	0
ENSG00000079263	45	5	20	3	32	5	22	24	3	1	4	5	9	16	0	39	47	77
ENSG00000079277	2563	3026	1905	949	969	764	4315	1860	557	1765	1049	507	1642	848	562	3843	3978	7011
ENSG00000079308	337	293	750	1127	1249	1406	748	254	486	435	235	884	392	185	305	1131	799	1122
ENSG00000079313	2509	3568	3080	1336	1206	1711	4149	2088	1086	1568	1639	1565	1694	1072	1148	2069	2265	2647
ENSG00000079332	1361	1915	1837	956	852	1305	1921	1145	712	924	701	878	778	607	735	1245	1241	1441
ENSG00000079335	211	352	306	179	116	270	407	187	99	203	112	183	210	127	136	340	257	259
ENSG00000079337	28	1	9	1	5	10	6	2	2	6	9	0	14	0	14	7	7	20
ENSG00000079385	12	13	40	27	4	71	11	6	15	3	3	17	17	2	4	28	22	52
ENSG00000079387	258	543	415	129	239	209	531	238	147	251	160	201	240	112	181	393	345	374
ENSG00000079393	0	0	0	0	0	0	0	0	0	0	2	0	0	0	1	2	2	1
ENSG00000079432	5550	9421	7748	3462	3641	4891	9815	5264	2639	3658	3543	3336	4937	2709	2741	4307	5502	6154
ENSG00000079435	16	10	11	0	5	0	20	22	2	31	5	19	27	0	8	56	42	63
ENSG00000079459	13082	19427	22046	5975	6401	13090	19620	10229	7345	7865	5824	8983	8537	5230	8480	9047	9947	10133
ENSG00000079462	153	211	77	37	49	39	148	103	32	51	83	24	63	49	32	596	431	416
ENSG00000079482	83	18	11	0	4	6	27	9	5	24	2	18	3	58	1	197	331	281
ENSG00000079557	0	0	0	0	0	0	0	0	0	0	0	0	0	0	0	0	0	0
ENSG00000079616	1403	1723	462	215	330	151	944	703	97	346	415	163	684	496	150	3193	2555	2376
ENSG00000079689	0	0	0	0	0	0	0	0	0	0	0	0	0	0	0	0	0	0
ENSG00000079691	8	25	19	7	5	3	20	8	18	8	32	6	16	9	12	73	70	40
ENSG00000079739	107	162	250	210	196	438	232	90	121	143	69	203	67	54	116	440	451	390
ENSG00000079785	1669	2675	1720	789	993	1137	2383	1304	529	975	879	704	1077	873	728	2253	2173	2229
ENSG00000079805	10308	15733	14751	6284	5899	10421	16558	9268	5594	7904	6350	6279	6756	4706	5511	9530	10891	11517
ENSG00000079819	2490	4529	4192	2555	3500	2900	5371	3427	1156	2370	2353	1789	2927	2039	1488	3205	2535	3297
ENSG00000079841	0	0	4	2	2	3	5	0	3	5	4	1	0	0	0	5	0	2
ENSG00000079931	17	47	17	40	10	7	48	16	5	31	7	21	8	13	14	86	71	19
ENSG00000079950	861	1883	1525	532	720	952	1681	985	422	738	660	800	768	782	590	1115	1056	1262
ENSG00000079974	225	663	548	347	298	411	499	294	172	289	233	270	278	196	205	603	570	839
ENSG00000079999	5663	10591	6573	3323	3154	3406	10043	6321	2256	4229	4281	2376	4095	3175	2484	3573	3173	3468
ENSG00000080007	0	0	0	0	0	0	0	0	0	0	0	0	0	0	0	0	0	0
ENSG00000080031	16	25	40	9	19	12	28	9	47	41	7	41	95	9	10	67	25	69
ENSG00000080166	0	0	0	0	0	0	0	0	0	0	0	0	0	0	0	0	0	1
ENSG00000080189	1996	3072	2196	1027	931	1739	2745	1652	862	1281	975	1102	1145	728	924	1853	1960	2471
ENSG00000080200	329	476	382	282	165	259	489	219	169	230	158	314	281	215	227	486	480	504
ENSG00000080224	0	0	0	0	0	0	0	0	0	0	0	0	0	0	0	2	0	0
ENSG00000080293	1	1	0	0	0	0	0	0	0	6	0	0	0	0	0	0	0	0
ENSG00000080298	417	418	758	347	261	609	622	229	266	375	177	380	278	109	428	119	155	169
ENSG00000080345	694	1019	1084	591	667	758	1092	610	445	659	361	686	651	295	367	1369	1515	1458
ENSG00000080371	2343	4386	3652	1799	2126	2555	4476	2197	1281	2147	1410	2145	1759	1371	1594	1442	1671	1733
ENSG00000080493	6	40	36	23	35	78	17	40	28	61	24	40	27	63	27	52	39	157
ENSG00000080503	4618	8502	3523	4046	4999	3507	8778	5658	1757	4544	4271	1851	3779	4191	2068	6724	7081	7193
ENSG00000080511	1	0	2	7	0	4	0	0	0	1	0	4	0	0	0	0	0	0
ENSG00000080546	214	463	417	198	161	323	407	218	121	188	211	273	167	172	152	2605	3686	3877
ENSG00000080561	33	79	89	24	41	41	77	30	22	60	22	38	27	12	26	107	82	92
ENSG00000080572	0	0	0	0	0	0	0	0	0	0	0	0	0	0	0	0	0	0
ENSG00000080573	439	716	2142	3285	693	2732	1842	478	1018	2513	734	2100	722	339	1121	7	8	4
ENSG00000080603	9608	17726	14567	5863	7030	8703	18396	10436	6149	8060	7344	7387	8139	4847	5806	7441	9110	9661
ENSG00000080608	1115	1491	754	558	528	533	1356	737	298	618	441	341	699	472	325	1361	1688	1838
ENSG00000080618	0	0	0	0	0	0	0	0	0	0	0	0	0	0	0	0	1	2
ENSG00000080644	0	0	12	1	0	0	5	6	3	1	1	0	3	1	4	0	1	5
ENSG00000080709	935	2121	2478	1427	1197	1881	1995	1341	771	1243	1004	1401	755	819	1045	895	1054	540
ENSG00000080802	929	1715	1459	723	718	982	2072	965	462	859	709	777	746	645	711	724	838	892
ENSG00000080815	4219	8562	8696	3222	3373	6319	8627	4897	2978	4305	3398	4407	3436	2702	3226	3866	3718	3662
ENSG00000080819	256	440	467	176	203	205	555	209	126	242	224	114	209	189	154	375	451	316
ENSG00000080822	834	1345	1683	573	439	1219	1893	908	683	896	470	807	571	292	789	718	631	580
ENSG00000080823	2	8	60	29	0	50	17	3	9	24	9	35	24	12	32	12	20	30
ENSG00000080824	62704	80674	65481	38425	32890	50810	86245	41911	19798	43820	26510	30137	40386	29560	30651	36961	38768	38354
ENSG00000080839	460	686	273	123	118	117	501	178	97	220	113	106	620	217	123	1051	750	828
ENSG00000080845	2014	3042	3624	2057	1447	3023	4075	1987	1483	2111	1417	1980	1677	906	1452	1337	1673	2404
ENSG00000080854	0	0	0	0	0	0	0	0	0	0	0	0	0	0	0	0	0	0
ENSG00000080910	0	0	0	0	4	0	0	0	0	0	3	3	0	0	0	0	0	0
ENSG00000080947	4	16	44	22	26	26	24	6	4	4	4	1	6	3	1	23	126	220
ENSG00000080986	317	357	57	29	34	13	266	81	13	84	56	4	173	77	25	640	230	308
ENSG00000081014	566	1045	484	238	350	183	1026	499	154	407	326	173	427	407	157	466	510	470
ENSG00000081019	444	823	918	189	282	569	604	740	225	504	217	386	363	327	343	769	666	755
ENSG00000081026	133	94	70	42	92	70	112	41	58	86	47	35	80	31	33	273	149	214
ENSG00000081041	4258	5823	15119	8143	5191	19292	13519	5094	7008	8269	3594	10371	4497	2395	6754	30	16	34
ENSG00000081051	0	0	0	0	0	0	3	0	3	3	0	0	1	0	0	0	0	0
ENSG00000081052	2	3	23	7	9	8	6	20	5	24	2	16	6	8	15	18	34	74
ENSG00000081059	84	116	34	46	31	16	145	47	17	80	42	34	38	25	30	84	105	45
ENSG00000081087	3541	4621	4841	1992	2078	2410	5657	2686	1448	2500	1528	1848	2194	1245	1559	3770	3163	4241
ENSG00000081138	0	0	0	0	0	0	0	0	0	0	0	0	0	0	0	0	0	0
ENSG00000081148	1	5	11	0	8	24	8	3	4	3	3	3	13	0	0	6	13	4
ENSG00000081154	1281	2644	1759	719	994	1070	2273	1378	487	1083	768	838	933	710	667	1866	1981	1692
ENSG00000081177	101	253	159	69	55	105	174	106	58	94	99	62	60	88	71	467	468	563
ENSG00000081181	90	114	97	51	65	50	109	67	28	61	98	60	58	53	31	48	56	93
ENSG00000081189	932	930	1397	639	432	1153	1444	486	423	814	450	845	737	529	673	5477	6899	7323
ENSG00000081237	27399	36323	23705	8363	8721	10081	42949	19144	6755	15552	11513	8797	17386	11882	8756	13467	10573	12291
ENSG00000081248	0	0	0	0	0	1	0	0	0	0	0	0	0	0	0	0	0	0
ENSG00000081277	149	356	88	33	62	23	190	116	42	69	119	32	95	103	30	0	0	0
ENSG00000081307	228	335	329	189	186	209	337	157	95	264	158	114	146	151	99	550	673	606
ENSG00000081320	1176	1735	3099	1424	1090	1961	3616	1062	1086	1468	690	1597	1211	531	1213	1169	1361	1344
ENSG00000081377	95	198	199	94	69	162	226	114	86	138	73	138	74	70	64	378	457	368
ENSG00000081386	223	269	205	62	62	87	281	213	58	221	105	119	110	67	83	344	233	339
ENSG00000081479	0	4	2	0	0	0	1	0	0	0	0	0	0	1	1	11	7	6
ENSG00000081665	80	110	168	40	52	200	122	105	34	71	100	46	86	40	50	241	178	225
ENSG00000081692	1618	2015	1102	584	516	745	1456	1046	357	771	705	615	923	559	390	1867	2423	2616
ENSG00000081721	457	809	429	269	256	258	747	418	132	326	250	150	401	214	195	564	585	642
ENSG00000081760	636	902	1052	334	258	571	1008	557	303	436	301	398	484	264	352	871	855	1073
ENSG00000081791	1315	1677	1502	694	631	911	2111	1271	428	926	674	602	871	550	692	2148	2140	2477
ENSG00000081800	0	7	0	1	0	0	0	6	0	3	2	0	5	0	0	0	0	0
ENSG00000081803	6	1	30	2	24	16	6	1	47	2	1	8	3	4	4	4	12	6
ENSG00000081818	0	4	0	0	0	0	3	2	0	0	2	1	3	5	2	9	2	3
ENSG00000081842	0	0	0	0	0	0	0	0	0	0	0	0	0	0	8	0	0	0
ENSG00000081853	0	0	0	1	7	0	5	2	1	1	15	0	7	0	0	0	8	5
ENSG00000081870	839	1056	443	250	373	291	972	563	167	387	314	231	397	301	229	1123	1163	1005
ENSG00000081913	1891	4307	4243	1486	1460	2176	3623	2162	1253	1570	1609	2075	1845	1225	1756	3233	3491	3426
ENSG00000081923	31	27	10	16	4	27	27	17	4	11	13	10	22	6	27	421	974	740
ENSG00000081985	940	1310	1916	369	557	974	1499	847	628	511	655	748	512	441	650	1674	1996	1988
ENSG00000082014	115	211	196	56	73	148	148	133	71	76	56	96	66	33	51	925	795	981
ENSG00000082068	641	752	382	484	448	458	411	477	136	351	256	158	334	465	424	1108	777	747
ENSG00000082074	2517	2950	1204	730	730	888	3234	1379	416	1357	793	545	1642	1024	622	3033	1919	3118
ENSG00000082126	0	1	5	3	5	4	1	3	0	0	0	0	3	0	0	0	0	0
ENSG00000082146	286	838	631	310	249	552	421	332	322	275	265	335	145	185	251	925	771	952
ENSG00000082153	8592	15306	15033	7732	6184	12120	16332	8360	4491	7495	6557	8297	5706	4187	6219	7335	6233	6706
ENSG00000082175	6	8	11	3	8	25	7	19	0	5	10	9	16	2	16	10	5	9
ENSG00000082196	6	13	7	7	14	21	19	9	3	16	12	2	2	15	4	13	20	20
ENSG00000082212	1345	2158	1700	1149	990	1305	2762	1019	386	1401	758	846	1121	764	719	2432	2159	2906
ENSG00000082213	712	1185	745	327	483	592	1096	770	422	544	333	584	609	467	439	1131	1002	940
ENSG00000082258	845	1404	1259	541	491	620	1649	635	372	823	507	539	707	532	460	644	755	912
ENSG00000082269	218	420	278	148	144	231	458	245	92	338	156	136	270	136	97	381	352	493
ENSG00000082293	62	152	91	20	86	109	94	18	8	14	63	69	62	23	15	14	7	37
ENSG00000082397	5915	12013	14195	6435	5645	11488	13700	6667	5473	7112	5438	8071	5309	4432	5806	2649	2742	3791
ENSG00000082438	0	0	0	0	0	0	0	0	0	0	0	0	0	0	0	0	0	0
ENSG00000082458	0	0	0	0	0	0	0	0	0	0	0	1	0	0	0	6	88	24
ENSG00000082482	8	82	65	29	9	19	39	45	91	37	41	45	14	10	14	16	6	2
ENSG00000082497	0	0	0	0	0	0	0	0	0	0	0	0	0	0	0	0	0	0
ENSG00000082512	58	123	288	187	70	322	137	70	86	308	96	246	105	65	111	27	17	81
ENSG00000082515	588	851	571	252	237	334	789	501	158	315	268	179	300	209	184	547	561	550
ENSG00000082516	474	1161	586	326	377	348	930	480	247	402	316	258	444	272	214	1166	1148	1372
ENSG00000082556	0	0	0	0	0	0	0	0	0	0	0	0	0	0	0	0	0	0
ENSG00000082641	10619	16685	11867	4860	5834	8727	16322	8588	4215	7343	6800	6212	7688	4717	5307	7819	9446	11862
ENSG00000082684	0	10	18	0	3	6	1	4	23	6	1	0	2	0	0	2	0	0
ENSG00000082701	2526	4668	4830	3240	2084	3146	6172	2494	1487	3224	1855	2425	1653	1409	1406	1920	1771	2048
ENSG00000082781	572	180	1009	265	170	915	587	181	443	422	304	598	370	103	514	8524	9232	27386
ENSG00000082805	377	1101	569	368	475	454	920	473	376	559	441	471	431	331	256	706	1032	963
ENSG00000082898	4804	7024	4541	2533	2723	3102	9058	3478	1300	3379	2225	1862	3729	2000	2005	5343	5808	5978
ENSG00000082929	0	0	0	0	0	0	0	0	0	0	0	0	0	0	0	0	0	0
ENSG00000082996	944	1298	2196	895	680	1492	1724	801	822	1171	576	931	860	440	1013	2048	1802	2581
ENSG00000083067	3	3	2	6	19	9	17	2	0	2	3	0	10	2	0	0	0	2
ENSG00000083093	292	678	321	237	204	228	556	286	86	227	205	131	233	281	107	547	641	705
ENSG00000083097	413	619	418	473	244	578	588	370	319	432	248	353	428	457	137	691	708	691
ENSG00000083099	1258	3012	2134	975	1055	1346	2732	1554	548	1231	894	947	929	1005	1004	1768	1991	2042
ENSG00000083123	121	379	129	52	115	96	240	141	51	66	139	91	72	94	56	535	454	608
ENSG00000083168	2545	5209	4567	2048	2391	2558	5049	2636	1618	2487	2081	3150	3170	1805	1611	3901	3600	3862
ENSG00000083223	946	1333	1607	763	669	1193	1428	747	609	869	522	853	869	454	663	825	927	1169
ENSG00000083290	94	341	159	214	59	205	303	187	103	400	89	259	122	200	76	202	167	271
ENSG00000083307	0	0	0	0	0	0	0	0	0	0	0	0	0	0	0	0	1	0
ENSG00000083312	9773	22665	18057	13434	13533	15645	26234	14354	6992	15159	9658	11035	9827	7672	7835	4452	5741	4856
ENSG00000083444	4804	6816	3652	1769	2225	2321	6527	3709	1209	2443	2439	1625	3057	1904	1520	8903	9601	12532
ENSG00000083454	1	0	0	5	0	0	0	2	0	0	0	3	0	0	8	12	9	9
ENSG00000083457	231	454	224	86	125	150	290	226	60	105	115	69	128	174	86	260	210	295
ENSG00000083520	1357	2845	1614	901	1072	1254	2428	1486	579	1241	1070	765	977	839	613	1638	1896	1780
ENSG00000083535	231	170	181	60	70	103	175	74	48	185	63	78	77	46	45	201	247	216
ENSG00000083544	165	343	297	229	209	335	366	185	88	215	143	175	127	148	93	329	285	272
ENSG00000083622	0	0	0	0	0	0	0	0	0	0	0	0	0	0	0	0	0	0
ENSG00000083635	94	278	97	88	86	109	241	133	42	100	77	61	80	84	42	301	342	351
ENSG00000083642	1080	1282	944	412	577	805	1118	651	275	562	406	463	816	664	632	1281	1094	940
ENSG00000083720	250	300	201	201	63	165	247	149	58	168	124	181	142	115	84	388	385	253
ENSG00000083750	91	234	208	119	82	95	174	112	24	160	86	42	93	42	50	193	178	175
ENSG00000083782	41	80	99	8	39	41	68	86	13	26	13	14	26	10	55	1	0	0
ENSG00000083799	3934	7618	5724	3021	2204	3431	7388	3281	1561	3709	2289	2942	3163	2334	2327	1089	1213	1236
ENSG00000083807	12	27	9	8	4	11	10	13	5	0	15	1	9	17	0	160	126	110
ENSG00000083812	363	594	430	137	205	255	495	366	206	227	227	127	203	187	133	484	560	589
ENSG00000083814	213	404	243	90	148	130	305	138	51	121	98	83	133	110	62	324	274	262
ENSG00000083817	114	266	124	74	90	106	158	104	27	56	72	68	94	61	40	270	221	310
ENSG00000083828	235	284	303	223	112	182	363	190	119	218	132	249	132	73	123	282	313	265
ENSG00000083838	120	259	196	117	118	152	194	139	98	113	105	101	141	80	78	246	251	256
ENSG00000083842	0	0	0	0	0	0	0	0	0	0	0	0	0	0	0	0	0	0
ENSG00000083844	189	281	259	143	147	223	377	283	89	150	235	99	118	137	77	289	326	357
ENSG00000083845	12168	26664	9961	5669	9595	7655	13195	14850	3938	7220	10557	5106	6091	8799	4400	29785	28209	29214
ENSG00000083857	1322	5700	2284	1369	2028	1389	3271	3747	670	1761	2440	1102	1702	2114	464	6874	6896	13402
ENSG00000083896	1467	2615	2215	1111	1055	1820	2408	1263	554	1108	851	1171	1244	922	774	1361	1374	1469
ENSG00000083937	696	1009	1236	448	536	919	1102	647	389	654	377	664	450	273	536	522	522	630
ENSG00000084070	98074	134476	120616	31994	32533	48100	135754	64545	32551	50680	39278	37407	60629	36764	44934	62159	67448	84118
ENSG00000084072	4307	6484	4000	2047	1923	2888	5216	3510	1273	2548	2073	1630	2428	1780	1696	5851	6122	6293
ENSG00000084073	16004	29887	17796	8240	9138	10033	27401	13305	4923	11398	8833	7330	10818	9080	6863	20126	23443	24044
ENSG00000084090	4997	10647	3898	2611	3055	2366	7368	5059	1170	3155	3478	1769	3724	3271	1513	7150	7364	8084
ENSG00000084092	688	1245	696	319	388	403	1021	685	236	461	479	315	448	408	260	1097	926	1177
ENSG00000084093	1581	3211	2311	984	1064	1026	3221	1295	582	1786	1302	779	1731	1416	866	1747	1437	1707
ENSG00000084110	30	72	29	0	8	5	17	17	0	4	14	7	30	36	3	717	417	451
ENSG00000084112	6509	16560	11221	5569	6457	6521	15608	9205	4542	7370	6902	6128	6814	5738	4144	2456	2871	4407
ENSG00000084207	10080	16909	5355	2629	4518	2317	10023	10125	1419	4153	5284	1713	5046	5055	2346	11534	10490	9680
ENSG00000084234	35219	58184	62908	25520	22529	49073	65680	31528	25275	30951	22381	35419	29189	17490	25329	79952	73230	90952
ENSG00000084444	88	114	244	76	75	116	223	72	98	79	44	62	129	41	86	206	219	309
ENSG00000084453	0	0	0	0	0	0	0	0	0	0	0	0	0	0	0	0	0	0
ENSG00000084463	1814	3036	1736	738	987	1219	2900	1623	615	1124	997	865	1189	895	739	1874	2002	2101
ENSG00000084623	4733	8871	5655	3178	3227	4617	6994	5265	2343	4011	3424	2986	2943	2665	2328	6871	7919	7663
ENSG00000084628	27	8	40	12	2	28	37	1	13	25	3	54	11	16	30	5	5	3
ENSG00000084636	0	0	0	0	0	0	0	0	0	0	0	0	0	0	0	0	0	1
ENSG00000084652	4191	7156	5355	3199	2914	4085	6992	3881	2172	3771	2969	2926	3375	2335	2203	3994	4206	5069
ENSG00000084674	0	0	0	0	0	0	0	0	0	0	0	0	0	0	0	0	0	0
ENSG00000084676	1032	1960	1645	903	852	857	2175	1118	596	1029	839	847	896	633	560	1390	1287	1657
ENSG00000084693	227	320	361	200	160	351	319	153	167	130	132	210	142	64	158	565	361	538
ENSG00000084710	15	29	24	4	13	4	31	21	13	22	13	18	16	16	4	45	58	50
ENSG00000084731	69	68	166	13	22	27	119	53	38	47	26	49	80	10	130	404	478	303
ENSG00000084733	4823	8532	6083	3828	3386	4402	10201	5602	2372	4769	3390	3068	3957	2673	2796	3947	3593	4198
ENSG00000084734	19	55	42	61	69	42	43	42	45	49	42	18	36	27	16	0	0	0
ENSG00000084754	6646	10892	6753	3311	3554	3918	10374	5617	2032	4414	3638	2760	4438	3185	2715	9609	8169	8685
ENSG00000084764	90	118	121	40	55	69	118	70	39	60	32	70	40	60	45	66	52	94
ENSG00000084774	1164	2072	961	698	609	968	1335	1186	309	611	704	585	561	587	394	3590	4200	4487
ENSG00000085063	768	1972	2780	2048	1151	4334	2345	1271	1133	1790	849	2299	868	723	1477	928	875	992
ENSG00000085117	13280	23167	36439	23390	16631	38557	32891	20267	18642	22068	14434	22570	13858	8990	15834	1493	671	1151
ENSG00000085185	169	364	360	161	135	189	272	194	130	187	122	190	140	319	127	395	423	408
ENSG00000085224	1366	1658	1591	1048	1277	1337	2374	984	412	1537	577	610	1545	825	796	1043	1207	1525
ENSG00000085231	1078	1997	1361	686	712	995	1676	1032	320	759	587	603	753	528	522	2122	1932	1999
ENSG00000085265	0	0	1	0	1	3	1	0	0	0	6	4	0	0	0	0	1	5
ENSG00000085274	564	973	534	287	263	458	824	484	217	384	236	207	358	287	264	483	495	511
ENSG00000085276	0	0	0	0	0	0	0	0	0	0	0	0	0	0	0	0	0	0
ENSG00000085365	225	405	467	307	246	523	618	233	136	219	168	279	193	194	260	610	481	708
ENSG00000085377	1955	3869	1958	968	1053	1115	2860	1859	587	1191	1167	720	1252	963	719	2667	2577	2891
ENSG00000085382	127	176	138	86	103	188	192	78	65	87	50	70	133	55	49	283	295	331
ENSG00000085415	738	1637	1048	450	580	709	1340	1010	306	776	476	483	691	445	374	1511	1679	1860
ENSG00000085433	539	1057	820	445	424	603	1269	658	287	495	379	422	491	476	281	496	502	644
ENSG00000085449	1892	2765	3858	2022	1590	2763	4137	1937	1568	2462	1563	2569	1794	1132	1530	1175	1139	1201
ENSG00000085465	11	42	36	10	18	28	28	14	5	14	7	10	10	7	15	29	21	18
ENSG00000085491	953	1371	1132	550	482	629	1704	599	327	687	419	392	728	359	467	1761	1786	2196
ENSG00000085511	1690	1272	1963	1019	613	1756	3093	675	524	1333	546	851	1397	883	1064	861	1028	845
ENSG00000085514	5732	7132	8775	5594	4497	8834	15031	6856	4404	7359	4311	5333	5268	2513	3554	1193	570	1573
ENSG00000085552	10	4	13	7	5	21	11	5	2	5	2	10	0	12	8	30	20	18
ENSG00000085563	28	26	46	22	75	117	41	18	36	74	29	53	34	5	78	124	120	225
ENSG00000085644	817	1195	897	378	395	460	1307	797	275	480	499	299	551	287	331	851	726	985
ENSG00000085662	1355	2286	2849	1402	1324	2639	1923	1587	1095	1312	1326	1605	908	1010	1404	2856	2653	2851
ENSG00000085719	576	1941	878	345	758	645	1312	841	391	599	484	488	485	673	317	2321	2901	2915
ENSG00000085721	1175	1966	1655	712	733	1197	2004	1024	535	975	670	757	883	597	645	1167	1228	1434
ENSG00000085733	32	47	145	52	35	107	42	40	43	54	21	63	30	35	32	26	38	29
ENSG00000085741	2	8	4	0	0	23	15	4	2	0	2	15	0	0	2	1	21	7
ENSG00000085760	705	1136	698	358	403	446	1160	525	192	444	357	282	481	562	316	845	989	859
ENSG00000085788	486	610	609	358	289	464	469	569	232	472	270	234	428	438	213	748	568	810
ENSG00000085831	575	1272	835	317	409	491	1189	877	290	586	491	391	449	396	290	6	8	38
ENSG00000085832	1353	2552	2571	1347	965	1324	2910	1706	771	1402	1104	1063	1055	818	771	2735	2430	2821
ENSG00000085840	721	748	130	134	177	52	704	273	28	235	218	46	390	134	57	1532	1240	1193
ENSG00000085871	373	571	230	89	112	101	298	203	35	147	103	85	180	139	90	2891	2584	2913
ENSG00000085872	2523	4951	3069	1522	1727	2073	3990	2670	1005	1865	1696	1284	1943	1408	1271	3914	4273	4121
ENSG00000085978	685	1099	914	371	304	444	1044	509	345	548	313	436	472	353	241	758	1246	1204
ENSG00000085982	634	971	819	489	596	715	1193	577	257	751	541	478	452	609	315	585	645	591
ENSG00000085998	1364	4125	4047	2952	2781	5628	3493	3096	1780	2474	2445	3079	1197	1669	2008	2386	2617	3174
ENSG00000085999	531	381	87	65	73	39	335	148	88	132	82	31	314	90	62	705	468	516
ENSG00000086015	2480	3993	2780	1321	1413	1705	4081	2071	1095	1626	1498	1265	1665	1189	1276	2637	2414	3456
ENSG00000086061	14122	26147	20427	10855	9888	14241	25841	14746	6633	13263	9260	9971	10733	8961	8730	6477	7864	6710
ENSG00000086062	16239	26389	31179	15388	11570	24800	36814	16005	12602	18855	11402	17194	13995	8641	12252	4699	5276	7460
ENSG00000086065	5670	6438	6413	3506	2418	5189	8548	3501	2308	4410	2239	3254	3185	2221	2899	1566	1802	1903
ENSG00000086102	2658	4269	2915	1757	1678	2165	4257	2426	1012	2086	1666	1388	1989	1479	1289	3659	4179	4454
ENSG00000086159	0	0	0	0	0	0	0	0	0	0	0	0	0	0	0	0	0	0
ENSG00000086189	284	637	334	160	188	229	467	301	78	247	150	163	187	125	211	666	653	845
ENSG00000086200	179	332	263	123	149	180	240	297	114	138	99	120	139	101	194	578	505	511
ENSG00000086205	8	0	0	0	9	1	11	2	0	0	0	0	0	0	11	2	1	0
ENSG00000086232	2160	4016	3148	1266	1661	1900	2864	2431	964	1339	1457	1423	1757	1280	995	4604	4005	4879
ENSG00000086288	73	58	37	5	23	19	47	14	5	29	5	11	81	14	21	37	16	34
ENSG00000086289	462	545	977	727	597	995	1146	647	457	711	391	706	421	266	405	634	532	571
ENSG00000086300	832	1428	1928	1439	933	2250	1731	823	893	1469	682	1714	691	674	1113	705	661	464
ENSG00000086475	420	788	452	270	203	281	573	402	102	213	198	221	273	187	151	845	792	776
ENSG00000086504	3071	4515	2767	1495	1526	1828	4056	2792	977	1820	1713	1145	1788	1417	1151	2223	2430	2234
ENSG00000086506	0	0	0	0	0	0	0	0	0	0	0	0	0	0	0	1	1	0
ENSG00000086544	312	469	539	271	284	352	541	301	237	258	193	285	250	167	228	371	353	472
ENSG00000086548	41	47	13	5	10	4	61	18	1	25	4	0	28	17	8	1520	893	745
ENSG00000086570	53	150	62	62	135	37	116	165	42	66	79	26	44	59	18	5	0	1
ENSG00000086589	3189	5575	4119	2189	1993	2728	5679	2863	1303	2841	2022	1907	2479	1679	1692	2511	2657	2950
ENSG00000086598	4003	7337	6192	3601	2733	4771	7076	4242	1705	3544	2566	3012	2605	2129	2515	7623	6759	7899
ENSG00000086619	374	310	624	438	209	554	515	256	246	385	221	511	427	194	341	328	319	328
ENSG00000086666	1047	2129	1987	1061	836	1202	2495	1341	644	1274	828	888	855	722	766	1017	1027	1060
ENSG00000086696	0	1	35	0	0	24	6	12	9	0	0	15	6	0	16	0	0	0
ENSG00000086712	139	344	275	160	191	185	293	161	73	145	109	132	130	108	123	378	456	384
ENSG00000086717	0	0	5	0	0	0	0	1	0	0	0	0	0	0	0	5	5	1
ENSG00000086730	4340	3939	12226	5376	2962	9477	8789	2969	4729	5121	2150	5886	3325	1370	4817	8280	8961	10000
ENSG00000086758	10856	17825	18562	11158	9262	12886	24271	11564	7009	12657	9262	9514	10785	6517	7160	13191	13637	14697
ENSG00000086827	595	1220	584	362	419	465	972	650	246	461	377	304	449	339	278	924	895	901
ENSG00000086848	144	290	275	89	111	131	264	148	62	113	81	84	122	259	94	390	285	368
ENSG00000086967	0	0	0	0	0	0	4	0	0	0	0	0	0	0	0	0	2	0
ENSG00000086991	4	0	0	0	0	0	0	0	0	0	0	0	0	0	0	0	0	0
ENSG00000087008	446	897	443	199	283	339	627	460	151	321	351	160	390	404	168	591	792	849
ENSG00000087053	824	1364	1416	859	623	955	1870	771	569	889	574	689	606	379	597	1311	1050	1271
ENSG00000087074	16494	20064	33012	16956	12446	26748	31827	15004	11649	18048	10570	16135	13542	7077	13531	2823	3435	5093
ENSG00000087076	17	55	102	55	37	87	52	50	53	43	30	61	23	20	51	113	96	129
ENSG00000087077	2656	3170	2736	1607	1316	1974	3869	2097	1110	1940	1392	1265	1807	1050	1016	2902	2888	3280
ENSG00000087085	115	241	307	562	273	412	414	221	111	387	260	252	187	87	111	6	2	1
ENSG00000087086	1144823	1657317	1302297	688408	590249	989636	1854594	1194564	522743	874308	672357	582088	704982	510388	520223	535402	496533	840494
ENSG00000087087	6111	7958	5230	2058	2512	2857	7758	4497	1427	2999	2764	1936	3956	2447	1856	5003	5209	4589
ENSG00000087088	3383	3970	3582	1701	1534	2189	3867	2335	857	1757	1734	1247	1955	1319	1392	2036	2115	2142
ENSG00000087095	574	859	788	344	299	501	1053	389	283	490	321	364	375	223	271	709	952	916
ENSG00000087111	4004	4320	3383	1889	1545	2627	4624	2788	1020	2237	1814	2018	2126	1300	1355	4465	4737	4967
ENSG00000087116	1422	3486	3066	1071	1546	2091	2003	1651	1144	1330	1387	1899	1008	1144	1384	2858	3446	5380
ENSG00000087128	0	0	0	0	0	0	0	0	0	0	0	0	0	0	0	0	0	0
ENSG00000087152	4160	7402	4973	2227	2379	2844	6177	3864	1780	2894	2756	2054	3049	2300	1688	3568	3980	4370
ENSG00000087157	1288	2045	2886	1082	681	1944	2529	1083	1129	1257	708	1215	1070	508	1000	969	801	1187
ENSG00000087191	3433	6503	3226	1981	2024	2068	5286	3580	973	2503	2289	1423	2434	2015	1299	3304	3633	3398
ENSG00000087206	341	749	443	346	258	288	776	420	132	371	254	200	380	257	229	606	632	475
ENSG00000087237	0	3	2	2	0	2	0	2	0	0	2	0	0	0	0	9	6	5
ENSG00000087245	1406	1946	1751	859	623	1162	2543	905	663	1149	847	850	869	571	589	9887	11185	12838
ENSG00000087250	0	3	4	0	0	3	1	0	0	0	0	0	0	0	0	1	5	3
ENSG00000087253	673	333	354	136	68	197	614	231	67	186	179	114	493	120	116	3362	3329	4076
ENSG00000087258	0	0	5	0	3	0	1	0	0	0	0	0	0	0	0	0	2	0
ENSG00000087263	912	1309	669	470	571	589	1025	903	364	676	541	426	524	368	351	1862	1767	2172
ENSG00000087266	11897	12990	12086	6455	5225	7098	19508	8051	3982	8378	5529	4712	8603	3824	4550	4353	4499	7712
ENSG00000087269	2115	4214	2218	1135	1431	1470	3590	2185	715	1566	1296	1026	1640	1293	872	3433	3893	3706
ENSG00000087274	4169	7543	4560	2950	2537	2743	6644	4229	1593	3112	2951	1852	3747	2866	1741	4709	5577	5595
ENSG00000087299	70	78	40	37	27	14	61	28	34	16	25	25	15	24	15	107	182	125
ENSG00000087301	190	233	230	49	51	111	160	82	51	47	63	71	71	59	70	361	234	306
ENSG00000087302	1548	2767	1486	815	885	1075	2013	1457	456	985	861	644	860	760	671	2094	2197	2242
ENSG00000087303	2	14	55	4	1	7	3	21	10	4	12	17	8	0	19	0	0	0
ENSG00000087338	264	334	245	69	273	208	217	237	104	105	181	214	206	143	121	613	749	546
ENSG00000087365	8677	15027	10736	5409	5218	7885	12910	8083	3717	6479	5487	4934	6013	4707	4294	10165	10410	11033
ENSG00000087448	761	1391	775	456	543	489	1546	727	358	582	546	359	649	425	262	1026	1122	1526
ENSG00000087460	12556	17854	13657	7410	6400	11416	20527	10307	5112	9732	7362	7322	8616	5473	5706	26593	28574	31913
ENSG00000087470	2108	4126	1786	1180	1489	1343	3518	2621	544	1446	1345	1306	1520	1183	897	2198	2140	2329
ENSG00000087494	8	7	37	2	16	16	8	0	3	10	3	12	3	0	5	0	1	2
ENSG00000087495	2	10	3	3	6	1	4	2	0	7	0	1	0	0	0	1362	1815	926
ENSG00000087502	1154	1271	931	421	461	707	1061	687	271	517	367	530	381	495	392	1164	1469	1476
ENSG00000087510	718	742	1665	437	332	786	1457	532	417	613	339	537	584	209	599	93	90	185
ENSG00000087586	1495	1833	648	213	303	168	1394	504	186	431	354	101	1058	427	223	1769	1081	1362
ENSG00000087589	491	721	793	120	141	218	714	277	257	226	203	207	325	134	264	834	1065	1245
ENSG00000087842	1411	3263	1575	620	1224	642	2528	2142	452	1112	1050	479	949	1138	607	365	248	360
ENSG00000087884	133	235	126	72	53	103	144	105	44	57	66	57	68	68	33	237	205	180
ENSG00000087903	714	1351	1410	471	498	574	1153	834	463	562	594	565	490	447	452	954	1073	1087
ENSG00000087916	0	0	0	0	0	0	0	0	0	0	0	0	0	0	0	0	0	0
ENSG00000087995	527	791	449	231	329	292	710	427	193	326	265	176	319	204	171	595	714	739
ENSG00000088002	0	3	0	8	0	0	3	2	0	0	0	0	0	0	0	8	5	2
ENSG00000088035	160	261	111	47	76	97	267	108	40	116	66	47	132	59	32	292	350	331
ENSG00000088038	2628	4247	3139	1457	1687	2348	4126	2605	1105	1948	1639	1688	1900	1374	1238	2392	2538	2765
ENSG00000088053	0	0	0	0	0	0	0	0	2	0	1	0	0	2	0	2	0	0
ENSG00000088179	38	27	55	15	19	37	27	69	21	24	11	11	82	15	41	164	134	123
ENSG00000088205	2045	3268	1966	1143	1122	1312	2702	1315	666	1359	756	950	1339	1109	877	2348	2800	2712
ENSG00000088247	10567	19307	10245	5078	6218	6854	15540	10771	3932	6271	7007	4658	7174	5988	3845	13331	14616	13873
ENSG00000088256	207	462	428	250	239	449	337	320	188	230	196	215	155	185	172	1104	1143	1351
ENSG00000088280	44	142	38	29	42	4	62	46	32	6	30	47	10	16	13	8	5	8
ENSG00000088298	2625	2398	4068	1303	999	2301	4024	1525	1405	1820	818	1490	1715	687	1415	1986	1643	1725
ENSG00000088305	84	117	55	16	19	13	88	39	15	34	28	11	67	8	19	120	104	114
ENSG00000088320	1	5	13	34	10	13	17	7	11	13	6	5	1	7	4	1	2	0
ENSG00000088325	1564	1647	291	201	216	71	1427	507	25	538	272	66	983	379	131	2784	1173	1471
ENSG00000088340	0	0	0	0	0	0	0	2	0	0	0	2	0	0	0	2	0	1
ENSG00000088356	828	1196	700	463	453	472	1203	664	230	562	452	299	530	354	322	584	521	703
ENSG00000088367	11	55	65	44	56	186	33	59	36	16	25	70	17	35	22	444	610	617
ENSG00000088386	0	0	0	0	0	0	0	0	0	0	0	0	0	0	0	0	0	0
ENSG00000088387	86	106	9	13	80	35	26	18	9	32	42	5	97	3	10	64	75	33
ENSG00000088448	1533	3324	2735	1230	1125	1279	2595	1521	806	1315	1080	918	1201	1089	1024	1161	1311	1730
ENSG00000088451	124	323	159	79	109	124	235	148	41	96	102	92	113	94	65	236	295	297
ENSG00000088538	0	6	0	0	3	0	1	0	2	3	0	0	0	0	0	3	8	4
ENSG00000088543	21	36	28	28	42	37	54	32	8	8	12	15	19	14	2	29	11	30
ENSG00000088682	1155	2175	1092	556	629	709	1508	1202	372	687	736	523	821	629	401	1309	1347	1551
ENSG00000088726	1	3	0	0	0	3	0	8	0	0	0	0	0	0	0	0	0	0
ENSG00000088727	54	85	95	56	43	42	82	47	17	38	37	53	46	17	38	207	199	184
ENSG00000088756	2	0	0	0	0	0	0	0	0	0	0	0	0	0	0	0	0	0
ENSG00000088766	292	412	257	150	180	179	332	187	100	175	134	119	149	113	87	746	662	649
ENSG00000088782	0	0	0	0	0	0	0	0	0	0	0	0	0	0	0	0	0	0
ENSG00000088808	270	332	330	253	133	376	477	204	114	171	135	108	194	227	162	426	911	560
ENSG00000088812	859	1837	955	574	690	591	1673	755	318	645	568	498	780	635	369	5694	5627	6386
ENSG00000088826	974	1425	2849	971	692	2076	2383	806	980	1132	676	1370	884	608	1140	254	345	392
ENSG00000088827	16280	11147	19610	9722	2943	12940	27208	5471	6671	12395	3756	9655	12114	3065	7660	2927	964	1968
ENSG00000088832	3274	5568	2917	1605	2151	1797	4245	3071	1021	2100	1853	1187	2032	1833	1209	6942	7488	7253
ENSG00000088833	861	1207	854	468	463	547	1212	733	229	526	418	326	467	411	373	896	1024	1050
ENSG00000088836	24	54	67	22	15	19	57	27	10	28	17	18	17	11	15	95	99	102
ENSG00000088854	331	322	485	294	203	256	560	175	137	238	140	169	241	126	175	1201	1218	1646
ENSG00000088876	133	154	80	53	56	74	133	72	22	110	55	50	70	92	21	143	108	211
ENSG00000088881	53	26	33	12	0	67	66	14	9	25	5	32	43	11	29	1	4	1
ENSG00000088882	42	23	103	126	36	110	107	15	43	100	20	94	63	17	43	100	84	130
ENSG00000088888	1154	1941	1360	836	730	912	1626	1107	552	825	773	824	926	700	476	1365	1594	1557
ENSG00000088899	135	250	289	101	78	209	252	167	112	108	145	164	114	65	130	35	56	76
ENSG00000088926	0	2	0	0	0	0	0	0	1	0	0	0	0	0	0	0	1	0
ENSG00000088930	5036	8749	6794	2803	3121	4456	8536	4478	2233	3728	2793	2965	3567	2551	2777	6533	6849	6934
ENSG00000088970	102	211	219	84	109	128	155	101	46	61	80	83	61	68	82	386	366	329
ENSG00000088986	5942	11186	6704	3839	3867	4804	9731	6608	2637	4994	3801	2930	3856	3406	2705	6615	7331	7171
ENSG00000088992	2626	1457	2689	903	305	1151	3563	782	869	1311	380	723	1702	295	981	1186	1920	1744
ENSG00000089006	916	1156	619	359	411	428	982	516	185	455	292	260	682	379	241	1703	1471	1839
ENSG00000089009	16516	34347	14955	8811	11694	10871	23357	19168	4887	11532	11481	6879	10390	10954	6515	30181	29185	30907
ENSG00000089012	0	0	0	0	0	0	0	0	0	0	0	0	0	0	0	4	0	1
ENSG00000089022	825	1319	1018	561	594	704	1114	787	350	622	571	385	643	366	415	1052	1017	1327
ENSG00000089041	430	341	1032	782	444	633	1135	369	382	643	240	463	410	125	356	238	118	216
ENSG00000089048	359	420	389	277	225	389	473	224	110	230	124	186	224	265	215	194	248	264
ENSG00000089050	179	320	135	102	121	127	318	184	43	133	166	95	129	143	72	146	179	220
ENSG00000089053	2592	5623	2262	1231	1333	1378	3469	2672	798	1585	1548	963	1700	1570	934	5194	5036	4997
ENSG00000089057	1288	3500	1664	864	1632	759	3668	2417	443	1183	1445	673	1067	1036	418	2815	3555	4574
ENSG00000089060	2330	4890	2357	1081	1267	1498	3822	2476	826	1531	1783	1081	1651	1289	896	1795	1695	2471
ENSG00000089063	1274	3074	1520	595	1000	1062	2103	1625	450	839	1056	611	889	1033	622	2240	2390	2685
ENSG00000089091	60	52	23	29	22	29	53	55	11	59	17	7	71	15	14	514	435	263
ENSG00000089094	6352	14311	5191	2733	4202	2405	11405	7915	1839	4608	4812	1928	4782	3905	2145	5224	6528	7368
ENSG00000089101	0	0	0	0	0	0	0	0	0	0	0	0	0	0	0	0	4	0
ENSG00000089116	0	3	0	0	0	0	1	2	0	0	0	0	3	0	0	0	0	0
ENSG00000089123	29	32	34	10	61	24	36	26	12	25	10	32	11	15	24	61	54	49
ENSG00000089127	15101	11064	17596	7807	3269	11003	21463	5854	6026	11162	3602	8404	9224	3221	7182	814	507	673
ENSG00000089154	5496	9468	6564	2834	3282	3985	8523	5239	2185	3742	3379	3001	3993	2525	2377	7693	8035	9568
ENSG00000089157	31226	90405	27538	15028	28807	22374	36267	49304	9971	19240	33006	14276	16279	28336	12251	92556	91647	93810
ENSG00000089159	947	1192	1115	547	594	701	1501	859	394	732	523	640	806	369	559	2790	3416	4194
ENSG00000089163	16	30	20	15	5	18	24	18	7	12	8	10	11	7	3	21	21	13
ENSG00000089169	0	0	0	1	0	0	0	0	0	0	0	0	3	0	0	2	0	0
ENSG00000089177	172	93	101	53	46	267	107	88	28	91	40	61	89	11	56	175	262	181
ENSG00000089195	165	239	144	73	80	122	219	101	59	77	58	81	136	61	51	266	273	203
ENSG00000089199	0	0	0	0	0	0	2	0	0	4	0	0	0	1	0	3	2	4
ENSG00000089220	1485	3915	1607	625	1034	971	1889	1781	523	827	1220	810	867	1118	669	5144	5427	5952
ENSG00000089225	0	0	0	0	0	0	0	0	0	0	0	0	0	0	0	0	0	0
ENSG00000089234	832	1812	1284	566	561	817	1681	942	398	834	580	654	802	577	551	802	780	837
ENSG00000089248	2694	4230	2318	1421	1482	2140	3475	2298	916	1602	1486	1240	1800	1152	1014	11200	10288	9741
ENSG00000089250	1	0	1	0	0	0	1	0	0	0	0	0	0	0	1	0	0	0
ENSG00000089280	9729	14287	9627	4767	4740	4825	15646	7878	2748	6566	4915	3314	6076	4802	3448	13411	12945	14050
ENSG00000089289	908	1479	1096	458	492	642	1367	818	372	700	518	501	495	550	392	1264	975	1158
ENSG00000089327	3057	3192	4536	2053	1616	4598	4277	1950	1710	2313	1392	2404	2062	1009	1982	9551	10272	10221
ENSG00000089335	292	550	269	137	168	226	308	203	67	150	188	100	113	139	101	333	443	500
ENSG00000089351	13142	24916	39192	21060	14576	37933	30703	17899	17825	20507	13523	23694	11852	8953	17060	1867	1960	2365
ENSG00000089356	0	0	0	0	0	0	0	0	0	0	0	0	0	0	0	3	1	6
ENSG00000089472	10	7	6	1	0	0	5	3	2	11	3	0	4	0	0	2	2	1
ENSG00000089486	964	1424	1174	374	556	626	1279	885	362	557	581	410	598	510	449	1208	1392	1344
ENSG00000089505	47	32	31	6	31	5	42	18	7	27	43	9	28	57	5	65	75	57
ENSG00000089558	48	138	19	18	31	18	76	61	16	20	62	4	20	44	12	52	61	91
ENSG00000089597	15168	27255	19410	8369	9258	13847	22646	14785	6953	10380	9661	9331	9605	7946	7219	23661	22433	26252
ENSG00000089639	11722	17888	12576	6485	5737	7067	20120	10601	4463	9280	7440	5661	8345	5700	4611	6449	6475	7252
ENSG00000089682	209	227	191	103	144	155	288	155	76	260	96	67	138	81	95	174	163	198
ENSG00000089685	1361	1225	273	120	122	25	1047	308	54	308	151	59	626	321	87	2235	956	1298
ENSG00000089692	139	62	93	37	22	49	172	13	34	45	13	37	68	10	22	33	51	35
ENSG00000089693	2949	5696	4432	2152	2361	3218	4739	3585	1486	2488	2325	1988	1968	1814	2043	2675	3455	3068
ENSG00000089723	110	138	82	47	47	36	126	81	19	63	52	37	59	66	33	210	208	290
ENSG00000089737	4841	6496	5280	2503	2691	3995	5809	3623	1813	2896	2300	2263	2920	2678	2428	4189	4407	4627
ENSG00000089775	420	519	325	185	286	218	496	305	66	235	213	259	293	210	101	213	178	295
ENSG00000089818	482	782	765	324	434	472	913	463	232	380	261	318	349	252	287	259	329	407
ENSG00000089820	2913	2013	1140	511	542	742	2466	865	424	896	560	355	1343	562	655	7360	7954	9933
ENSG00000089847	112	357	239	161	155	294	232	258	115	173	143	174	116	135	78	172	166	146
ENSG00000089876	37	113	148	116	41	112	138	46	32	32	65	109	62	30	62	161	130	254
ENSG00000089902	2421	4226	3340	1096	1336	1886	4121	2063	1046	1507	1354	1581	1872	1304	1272	3833	3961	3565
ENSG00000089916	1554	2602	2388	1259	1013	1503	2713	1185	660	1574	997	1100	1374	919	1164	1686	1765	2273
ENSG00000090006	429	1158	457	220	287	312	643	575	325	236	442	200	264	195	144	806	1165	1048
ENSG00000090013	746	1442	561	212	420	405	854	946	196	373	474	274	377	375	169	3300	3387	5767
ENSG00000090020	2674	5149	2807	1807	2052	2331	4587	3145	1269	2131	2273	1623	1922	1592	1197	2106	1958	2648
ENSG00000090054	1339	2360	1835	855	729	1172	2383	1307	602	1174	779	769	987	704	860	1666	1624	1866
ENSG00000090060	5551	8950	7669	3273	3540	4563	9687	4270	2474	4316	3132	3295	4379	2887	2926	5501	5515	5272
ENSG00000090061	2799	4550	3713	1497	1613	2110	5278	2680	1156	2014	1703	1647	2043	1282	1374	3274	3011	3456
ENSG00000090097	66	68	39	30	21	31	64	34	19	23	22	17	21	21	7	563	524	451
ENSG00000090104	5867	5395	2713	2786	2082	1351	8433	2574	683	4207	2227	1035	3807	1945	1456	4204	5518	7372
ENSG00000090238	156	443	1148	95	192	458	274	240	333	108	142	360	111	118	450	516	428	363
ENSG00000090263	491	889	322	215	281	221	517	460	71	270	221	116	253	198	157	700	576	656
ENSG00000090266	1581	2849	934	715	971	792	1719	1710	394	957	1039	448	796	929	452	2708	2693	2925
ENSG00000090273	2585	4972	3033	1430	1544	2284	3693	2696	1014	1659	1593	1415	1553	1595	1395	3599	4494	3870
ENSG00000090316	2723	4668	2767	1308	1509	1841	3906	2701	1067	1795	1682	1342	1714	1290	1050	2870	3621	3901
ENSG00000090339	59778	62538	130802	56947	29866	103168	118703	40134	48494	60760	28791	69603	46286	19283	51578	2915	3531	6445
ENSG00000090372	5091	8007	5906	2689	2846	3842	7980	4761	2134	3742	3269	2615	3557	2419	2136	3788	3971	4745
ENSG00000090376	2917	5143	4960	2407	2640	2867	6040	3143	1832	2899	1856	2355	2548	1346	1955	1905	1723	1149
ENSG00000090382	85604	59089	51396	31576	12887	27367	166070	33959	23054	54853	13198	14991	58443	13457	16317	177513	57466	90040
ENSG00000090402	0	0	0	0	0	0	0	0	0	0	0	0	0	0	0	0	0	0
ENSG00000090432	1404	2543	1923	862	923	1336	2037	1453	665	1008	857	848	789	737	730	1761	1905	2404
ENSG00000090447	115	193	52	28	58	24	143	83	20	25	101	12	61	40	25	510	679	542
ENSG00000090470	1027	1548	1276	536	555	760	1396	840	329	600	523	464	753	570	484	1417	1369	1492
ENSG00000090487	8085	14071	9516	4025	4765	6010	12533	7893	3059	5473	4906	3802	5333	4309	3657	6218	6841	8508
ENSG00000090512	0	0	0	0	0	0	0	0	0	0	0	0	0	0	0	0	0	0
ENSG00000090520	3840	5262	4952	3119	2709	3935	5967	2983	1563	2794	2095	2677	2719	1816	2012	5549	6036	6088
ENSG00000090530	180	535	1410	1883	1269	3330	865	480	706	1140	748	1717	302	331	839	121	61	109
ENSG00000090534	0	0	0	0	0	0	0	0	0	0	0	0	0	0	0	0	0	0
ENSG00000090539	2	1	18	0	0	0	0	0	0	0	0	0	0	0	0	3	7	8
ENSG00000090554	135	160	161	51	51	102	159	95	86	63	100	67	68	51	45	105	109	114
ENSG00000090565	493	1303	724	318	396	427	863	614	190	430	431	342	483	303	254	849	1111	1147
ENSG00000090581	2425	4822	3345	1921	1869	2699	3994	2987	1327	2275	2098	1705	1555	1554	1326	3571	3574	4162
ENSG00000090612	463	915	416	241	382	246	623	390	125	263	277	152	374	367	158	913	807	937
ENSG00000090615	2429	4413	3123	1642	1901	2510	3392	2369	1584	2089	1859	1502	1740	1308	1399	3604	3540	4550
ENSG00000090621	13700	42941	34935	15258	21753	28813	28524	24725	13007	15008	18018	18431	12537	17420	15403	51712	48675	71370
ENSG00000090659	936	2209	925	672	665	1044	1791	1159	480	952	866	878	730	759	423	4773	5439	6773
ENSG00000090661	389	756	568	418	552	407	599	687	213	271	538	246	316	331	195	573	607	669
ENSG00000090674	2564	3951	3822	1555	2042	2454	4380	2845	1407	2207	2077	1554	1897	1360	1586	1244	1296	1890
ENSG00000090686	786	1292	843	542	610	490	1005	597	234	390	277	394	529	426	333	1152	892	986
ENSG00000090776	256	521	576	367	218	561	545	364	262	340	270	306	202	170	198	768	1036	792
ENSG00000090857	637	1166	929	497	663	829	1077	680	438	741	470	725	498	347	422	1228	1010	1493
ENSG00000090861	4056	7475	3722	2005	2486	2809	5426	3677	1327	2189	2389	1898	2302	2316	1489	5910	6235	6923
ENSG00000090863	3819	6573	5287	2082	2171	3311	6596	3387	1898	2674	2198	2716	2837	2130	1939	5621	5237	6076
ENSG00000090889	764	604	101	85	83	31	574	134	11	183	79	15	363	116	47	859	391	516
ENSG00000090905	796	2292	1558	1075	1094	844	1870	1212	773	1258	570	692	1295	682	442	837	916	1022
ENSG00000090920	19	156	185	85	74	71	92	88	22	89	111	59	137	49	25	2055	2360	3081
ENSG00000090924	4619	4580	7302	2748	2507	3367	8593	2444	2094	3934	2056	2221	3827	1270	2614	3203	3175	3839
ENSG00000090932	3	15	3	6	0	1	13	15	3	7	1	8	9	0	0	22	11	9
ENSG00000090971	251	276	419	189	147	495	310	236	183	273	171	231	175	103	148	270	273	361
ENSG00000090975	82	225	168	64	90	94	149	80	40	228	43	98	57	20	51	355	436	659
ENSG00000090989	659	982	1324	638	509	830	1027	631	446	695	450	468	429	406	580	887	981	1104
ENSG00000091009	1256	2136	1405	732	913	948	1805	964	504	817	785	691	1053	686	784	1399	1444	1387
ENSG00000091010	0	0	0	0	0	0	0	0	0	2	3	0	7	0	0	0	0	2
ENSG00000091039	1830	3277	6607	4006	2089	5511	4802	1548	2083	3929	1643	4425	2197	1079	2809	2346	2439	2635
ENSG00000091073	3221	3996	6077	3325	2628	5523	6054	3050	2662	3920	2039	3395	2518	1200	2824	940	1078	1259
ENSG00000091106	671	1474	477	151	313	222	954	649	167	305	391	144	408	492	158	914	661	919
ENSG00000091127	211	317	143	93	123	89	258	129	53	91	94	74	91	74	91	454	516	637
ENSG00000091128	1	3	28	7	5	0	19	3	5	4	2	0	14	3	5	0	0	1
ENSG00000091129	375	976	1103	897	474	540	1278	676	327	671	458	487	402	368	530	320	150	435
ENSG00000091136	97	193	136	134	118	59	168	140	24	244	71	165	183	157	19	13	40	24
ENSG00000091137	3	0	3	0	0	0	1	4	0	1	2	0	0	1	18	34	5	0
ENSG00000091138	0	0	0	0	0	0	0	0	0	0	0	0	0	0	0	0	0	0
ENSG00000091140	1894	4147	1960	1331	1505	1396	3586	2504	623	1718	1494	931	1349	1433	814	2223	2129	2208
ENSG00000091157	575	1365	1218	672	866	1022	1290	661	497	612	612	807	389	566	567	461	584	696
ENSG00000091164	2936	5860	5356	3231	3494	4587	6416	3897	1743	3288	2440	2880	2444	1989	2280	1944	2299	2149
ENSG00000091181	0	0	0	0	0	0	0	0	0	0	0	0	0	0	0	0	0	0
ENSG00000091262	143	274	91	63	70	64	213	136	39	127	73	26	82	122	24	773	1000	773
ENSG00000091317	5921	7894	7467	2943	2757	3914	9518	3766	2043	4142	2423	2746	3946	2467	2886	4226	4143	4227
ENSG00000091409	593	1477	296	270	498	114	1067	598	65	371	395	107	470	429	76	2724	2493	2114
ENSG00000091428	26	26	2	6	64	25	12	18	0	7	7	12	11	11	4	6	4	30
ENSG00000091436	595	1166	919	1049	440	861	1414	539	301	979	463	745	618	374	441	749	713	1279
ENSG00000091482	0	0	0	0	0	0	0	0	0	0	0	0	0	0	0	0	0	0
ENSG00000091483	2217	4433	2644	1389	1560	2051	3485	2445	981	1636	1512	1291	1475	1386	1078	3126	3162	3542
ENSG00000091490	369	812	937	498	418	344	864	716	260	498	413	219	461	221	295	625	463	554
ENSG00000091513	8	3	21	0	19	3	4	8	0	6	4	3	8	16	0	13	10	10
ENSG00000091527	3774	7013	8249	5074	4110	7478	9412	3975	2679	5200	2930	5097	3857	2409	3565	5943	6940	7713
ENSG00000091536	0	2	11	0	1	0	1	1	0	0	0	3	0	0	3	1	24	5
ENSG00000091542	1334	2692	1835	802	865	1213	2045	1377	559	1065	1086	821	895	787	713	1550	1872	1833
ENSG00000091583	0	0	0	0	0	0	0	0	0	0	0	0	0	0	0	0	0	0
ENSG00000091592	2	4	22	2	0	12	0	2	4	2	3	9	0	0	10	88	45	51
ENSG00000091622	0	0	4	1	0	2	3	0	0	4	0	3	0	0	3	1	6	7
ENSG00000091640	1336	2320	1606	821	926	1256	1951	1461	568	1024	922	715	820	724	695	739	710	806
ENSG00000091651	360	473	106	83	97	39	403	144	21	149	90	21	251	118	33	545	458	440
ENSG00000091656	0	3	0	0	0	0	5	0	0	0	0	0	0	0	0	0	0	2
ENSG00000091664	0	0	0	0	0	0	0	0	0	0	0	0	0	0	0	0	0	0
ENSG00000091704	0	0	0	0	0	0	0	0	0	0	0	0	0	0	0	0	0	0
ENSG00000091732	700	847	571	422	341	490	942	479	193	524	304	278	513	261	223	605	516	749
ENSG00000091831	11	9	3	3	0	5	7	2	0	8	4	3	3	0	6	0	6	7
ENSG00000091844	1	0	1	0	0	4	0	0	0	0	3	0	1	0	0	0	1	6
ENSG00000091879	3	0	0	0	0	0	0	0	0	0	0	2	1	0	0	0	0	0
ENSG00000091947	827	1209	862	389	427	559	1018	640	297	578	426	417	513	364	299	894	910	938
ENSG00000091972	3	8	2	4	8	2	2	4	0	0	7	5	0	3	0	0	0	0
ENSG00000091986	3	1	0	8	0	0	2	0	0	0	0	0	3	3	0	2	3	0
ENSG00000092009	0	0	1	0	0	4	0	0	0	0	0	0	0	4	0	0	0	1
ENSG00000092010	8029	12491	8803	5481	4701	7065	12310	8097	3233	6442	5121	4771	5349	4244	3839	3174	3009	3140
ENSG00000092020	1468	1778	1226	627	654	775	1755	946	462	954	661	674	737	694	642	844	762	895
ENSG00000092036	1138	1349	508	383	324	333	1026	565	174	614	470	203	580	420	234	1718	1657	1756
ENSG00000092051	0	2	0	0	0	7	2	3	0	2	7	0	0	2	2	140	81	151
ENSG00000092054	19	4	5	7	0	1	11	3	0	10	3	12	6	3	4	0	0	0
ENSG00000092067	164	113	63	30	20	30	141	60	28	29	20	25	106	20	29	479	416	509
ENSG00000092068	126	144	14	62	44	14	98	79	12	48	83	33	88	68	6	6258	6771	16145
ENSG00000092094	552	975	474	283	306	470	723	507	167	425	307	211	354	323	133	1916	2163	2276
ENSG00000092096	19	10	18	7	1	16	16	6	2	25	8	9	15	5	26	47	33	62
ENSG00000092098	5173	6191	3431	2273	2121	3153	6042	3426	1293	3011	2203	1364	3248	1972	1977	2580	2777	2812
ENSG00000092108	845	1216	794	546	462	791	1296	888	359	543	366	368	592	409	457	909	834	922
ENSG00000092140	235	350	330	86	120	74	244	174	31	189	100	156	158	171	106	440	420	410
ENSG00000092148	1874	4618	3851	1746	1546	3302	3078	1928	1655	1850	1331	2097	1615	1270	1687	2348	2070	2799
ENSG00000092199	14393	23791	15912	7401	8000	11020	21879	13339	5390	9023	7995	7164	9440	7312	6897	16608	17753	18240
ENSG00000092200	12	37	30	9	34	31	11	35	25	10	16	13	8	23	12	92	161	172
ENSG00000092201	3657	6527	3750	2253	2392	2598	6108	3152	1366	2850	2154	1984	2829	2214	1528	5530	5436	5105
ENSG00000092203	2598	3887	3146	1472	1392	1971	4058	2259	1191	1985	1752	1459	1836	1108	1210	2260	2242	2339
ENSG00000092208	129	222	125	87	55	79	156	89	70	111	69	36	78	96	50	236	197	235
ENSG00000092295	18	32	11	22	25	28	24	37	8	22	32	19	41	9	3	5	34	11
ENSG00000092330	1952	3400	3454	2007	1499	2684	3840	2094	1270	2162	1452	1699	1660	1051	1190	1428	1526	1712
ENSG00000092345	4	53	29	45	42	44	29	28	3	31	36	36	4	33	8	0	2	5
ENSG00000092377	0	0	0	0	0	0	0	0	0	0	0	0	0	0	0	0	0	0
ENSG00000092421	8	8	36	41	42	49	21	9	52	10	51	32	23	0	29	41	51	54
ENSG00000092439	1400	2284	1315	1195	1195	810	2565	1245	453	1233	797	679	974	630	862	1391	1615	1677
ENSG00000092445	73	79	51	37	43	39	103	120	26	35	71	46	30	32	27	536	392	309
ENSG00000092470	253	257	61	46	83	27	241	94	17	77	63	31	200	24	16	798	666	648
ENSG00000092529	115	176	69	65	47	14	106	55	10	19	20	16	102	103	35	115	208	255
ENSG00000092531	1592	3522	2748	1081	863	1403	2646	1930	798	1178	1035	1271	1203	828	998	1537	1734	2181
ENSG00000092607	338	233	1239	79	68	355	579	150	338	185	71	357	208	33	481	95	171	157
ENSG00000092621	294	422	289	73	92	162	223	129	83	112	103	115	244	92	158	1784	765	1124
ENSG00000092758	19	10	8	4	3	21	3	7	6	5	3	0	4	19	0	141	66	93
ENSG00000092820	4706	4566	4251	1728	1385	2341	5667	2374	1200	2253	1199	1512	2846	1092	1497	5729	5209	5578
[truncated: 55,774 more rows]
