# Supplementary material for: Transcriptional profiling links unique human macrophage phenotypes to the growth of intracellular Salmonella enterica serovar Typhi
Source: Sci Rep. 2024 Jun 4;14:12811. doi: 10.1038/s41598-024-63588-6 (PMC11150401; doi:10.1038/s41598-024-63588-6)
Supplement: Supplementary file 3 — Supplementary Table S2. [file 41598_2024_63588_MOESM3_ESM.xlsx]

## Sheet: Sheet1
Module_color	ensembl	hgnc_symbol
turquoise	ENSG00000049249	TNFRSF9
turquoise	ENSG00000056558	TRAF1
turquoise	ENSG00000078081	LAMP3
turquoise	ENSG00000090339	ICAM1
turquoise	ENSG00000100906	NFKBIA
turquoise	ENSG00000105246	EBI3
turquoise	ENSG00000110047	EHD1
turquoise	ENSG00000112096	NA
turquoise	ENSG00000118503	TNFAIP3
turquoise	ENSG00000119917	IFIT3
turquoise	ENSG00000125538	IL1B
turquoise	ENSG00000134070	IRAK2
turquoise	ENSG00000134321	RSAD2
turquoise	ENSG00000137331	IER3
turquoise	ENSG00000151012	SLC7A11
turquoise	ENSG00000161570	NA
turquoise	ENSG00000163739	CXCL1
turquoise	ENSG00000163874	ZC3H12A
turquoise	ENSG00000169429	CXCL8
turquoise	ENSG00000178860	MSC
turquoise	ENSG00000184557	SOCS3
turquoise	ENSG00000184588	PDE4B
turquoise	ENSG00000185215	TNFAIP2
turquoise	ENSG00000119508	NR4A3
turquoise	ENSG00000081041	CXCL2
turquoise	ENSG00000146674	IGFBP3
turquoise	ENSG00000128917	DLL4
turquoise	ENSG00000253831	ETV3L
turquoise	ENSG00000166165	CKB
turquoise	ENSG00000003402	CFLAR
turquoise	ENSG00000023445	BIRC3
turquoise	ENSG00000105855	ITGB8
turquoise	ENSG00000175040	CHST2
turquoise	ENSG00000101017	CD40
turquoise	ENSG00000128271	ADORA2A
turquoise	ENSG00000163734	CXCL3
turquoise	ENSG00000131203	IDO1
turquoise	ENSG00000138166	DUSP5
turquoise	ENSG00000115919	KYNU
turquoise	ENSG00000118257	NRP2
turquoise	ENSG00000123610	TNFAIP6
turquoise	ENSG00000120217	CD274
turquoise	ENSG00000172183	ISG20
turquoise	ENSG00000131981	LGALS3
turquoise	ENSG00000117036	ETV3
turquoise	ENSG00000160326	SLC2A6
turquoise	ENSG00000085117	CD82
turquoise	ENSG00000160013	PTGIR
turquoise	ENSG00000118785	SPP1
turquoise	ENSG00000185745	IFIT1
turquoise	ENSG00000152894	PTPRK
turquoise	ENSG00000073756	PTGS2
turquoise	ENSG00000114270	COL7A1
turquoise	ENSG00000134326	CMPK2
turquoise	ENSG00000162924	REL
turquoise	ENSG00000130066	SAT1
turquoise	ENSG00000115267	IFIH1
turquoise	ENSG00000162654	GBP4
turquoise	ENSG00000131378	RFTN1
turquoise	ENSG00000125430	HS3ST3B1
turquoise	ENSG00000112149	CD83
turquoise	ENSG00000153395	LPCAT1
turquoise	ENSG00000095970	TREM2
turquoise	ENSG00000168394	TAP1
turquoise	ENSG00000145901	TNIP1
turquoise	ENSG00000144655	CSRNP1
turquoise	ENSG00000205020	NA
turquoise	ENSG00000138642	HERC6
turquoise	ENSG00000176170	SPHK1
turquoise	ENSG00000107249	GLIS3
turquoise	ENSG00000117228	GBP1
turquoise	ENSG00000134470	IL15RA
turquoise	ENSG00000129277	NA
turquoise	ENSG00000131459	GFPT2
turquoise	ENSG00000010818	HIVEP2
turquoise	ENSG00000135604	STX11
turquoise	ENSG00000100985	MMP9
turquoise	ENSG00000137393	RNF144B
turquoise	ENSG00000185022	MAFF
turquoise	ENSG00000153898	MCOLN2
turquoise	ENSG00000185291	IL3RA
turquoise	ENSG00000074416	MGLL
turquoise	ENSG00000173193	PARP14
turquoise	ENSG00000133805	AMPD3
turquoise	ENSG00000146457	WTAP
turquoise	ENSG00000038945	MSR1
turquoise	ENSG00000180672	NA
turquoise	ENSG00000142949	PTPRF
turquoise	ENSG00000213949	ITGA1
turquoise	ENSG00000169855	ROBO1
turquoise	ENSG00000068079	IFI35
turquoise	ENSG00000124875	CXCL6
turquoise	ENSG00000240184	PCDHGC3
turquoise	ENSG00000117090	SLAMF1
turquoise	ENSG00000162729	IGSF8
turquoise	ENSG00000166016	ABTB2
turquoise	ENSG00000135842	NIBAN1
turquoise	ENSG00000186318	BACE1
turquoise	ENSG00000134871	COL4A2
turquoise	ENSG00000089351	GRAMD1A
turquoise	ENSG00000120129	DUSP1
turquoise	ENSG00000103066	PLA2G15
turquoise	ENSG00000142227	EMP3
turquoise	ENSG00000125347	IRF1
turquoise	ENSG00000131669	NINJ1
turquoise	ENSG00000204642	HLA-F
turquoise	ENSG00000153162	BMP6
turquoise	ENSG00000143322	ABL2
turquoise	ENSG00000145358	DDIT4L
turquoise	ENSG00000085514	PILRA
turquoise	ENSG00000131389	SLC6A6
turquoise	ENSG00000123384	LRP1
turquoise	ENSG00000134243	SORT1
turquoise	ENSG00000136810	TXN
turquoise	ENSG00000122861	PLAU
turquoise	ENSG00000148926	ADM
turquoise	ENSG00000232810	TNF
turquoise	ENSG00000100911	PSME2
turquoise	ENSG00000177575	CD163
turquoise	ENSG00000000971	CFH
turquoise	ENSG00000169896	ITGAM
turquoise	ENSG00000198959	TGM2
turquoise	ENSG00000133612	AGAP3
turquoise	ENSG00000115009	CCL20
turquoise	ENSG00000156587	UBE2L6
turquoise	ENSG00000185880	TRIM69
turquoise	ENSG00000140379	BCL2A1
turquoise	ENSG00000143507	DUSP10
turquoise	ENSG00000108771	DHX58
turquoise	ENSG00000197262	NA
turquoise	ENSG00000217801
turquoise	ENSG00000123342	MMP19
turquoise	ENSG00000234883	MIR155HG
turquoise	ENSG00000124201	ZNFX1
turquoise	ENSG00000196396	PTPN1
turquoise	ENSG00000105835	NAMPT
turquoise	ENSG00000139597	N4BP2L1
turquoise	ENSG00000166523	CLEC4E
turquoise	ENSG00000235531	MSC-AS1
turquoise	ENSG00000143153	ATP1B1
turquoise	ENSG00000137767	SQOR
turquoise	ENSG00000087074	PPP1R15A
turquoise	ENSG00000184349	EFNA5
turquoise	ENSG00000113494	PRLR
turquoise	ENSG00000130303	BST2
turquoise	ENSG00000078674	PCM1
turquoise	ENSG00000159450	TCHH
turquoise	ENSG00000117009	KMO
turquoise	ENSG00000075426	FOSL2
turquoise	ENSG00000269636	NA
turquoise	ENSG00000073008	PVR
turquoise	ENSG00000172216	CEBPB
turquoise	ENSG00000198216	CACNA1E
turquoise	ENSG00000168389	MFSD2A
turquoise	ENSG00000178104	PDE4DIP
turquoise	ENSG00000156011	PSD3
turquoise	ENSG00000162894	FCMR
turquoise	ENSG00000025434	NR1H3
turquoise	ENSG00000100647	SUSD6
turquoise	ENSG00000103569	AQP9
turquoise	ENSG00000133069	TMCC2
turquoise	ENSG00000152484	USP12
turquoise	ENSG00000086062	B4GALT1
turquoise	ENSG00000163840	DTX3L
turquoise	ENSG00000170275	CRTAP
turquoise	ENSG00000136689	IL1RN
turquoise	ENSG00000253522	MIR3142HG
turquoise	ENSG00000152284	TCF7L1
turquoise	ENSG00000166750	SLFN5
turquoise	ENSG00000130222	GADD45G
turquoise	ENSG00000111012	CYP27B1
turquoise	ENSG00000036672	USP2
turquoise	ENSG00000006075	NA
turquoise	ENSG00000256515	NA
turquoise	ENSG00000154736	ADAMTS5
turquoise	ENSG00000138646	HERC5
turquoise	ENSG00000102524	TNFSF13B
turquoise	ENSG00000205755	CRLF2
turquoise	ENSG00000026508	CD44
turquoise	ENSG00000110911	SLC11A2
turquoise	ENSG00000055332	EIF2AK2
turquoise	ENSG00000119729	RHOQ
turquoise	ENSG00000100139	MICALL1
turquoise	ENSG00000136052	SLC41A2
turquoise	ENSG00000164330	EBF1
turquoise	ENSG00000100342	APOL1
turquoise	ENSG00000135919	SERPINE2
turquoise	ENSG00000231925	TAPBP
turquoise	ENSG00000059378	PARP12
turquoise	ENSG00000171604	CXXC5
turquoise	ENSG00000010278	CD9
turquoise	ENSG00000155130	NA
turquoise	ENSG00000137449	CPEB2
turquoise	ENSG00000177556	ATOX1
turquoise	ENSG00000161638	ITGA5
turquoise	ENSG00000157557	ETS2
turquoise	ENSG00000118523	CCN2
turquoise	ENSG00000205021	NA
turquoise	ENSG00000158615	PPP1R15B
turquoise	ENSG00000139725	RHOF
turquoise	ENSG00000051128	HOMER3
turquoise	ENSG00000107798	LIPA
turquoise	ENSG00000163870	TPRA1
turquoise	ENSG00000188157	AGRN
turquoise	ENSG00000053918	KCNQ1
turquoise	ENSG00000083799	CYLD
turquoise	ENSG00000104267	CA2
turquoise	ENSG00000197635	DPP4
turquoise	ENSG00000137710	RDX
turquoise	ENSG00000164733	CTSB
turquoise	ENSG00000173846	PLK3
turquoise	ENSG00000119900	OGFRL1
turquoise	ENSG00000148154	UGCG
turquoise	ENSG00000125733	TRIP10
turquoise	ENSG00000118515	SGK1
turquoise	ENSG00000162496	DHRS3
turquoise	ENSG00000175505	CLCF1
turquoise	ENSG00000145860	RNF145
turquoise	ENSG00000129422	MTUS1
turquoise	ENSG00000198814	GK
turquoise	ENSG00000134028	ADAMDEC1
turquoise	ENSG00000106701	FSD1L
turquoise	ENSG00000164929	BAALC
turquoise	ENSG00000168003	SLC3A2
turquoise	ENSG00000204267	TAP2
turquoise	ENSG00000166592	RRAD
turquoise	ENSG00000174799	CEP135
turquoise	ENSG00000166710	B2M
turquoise	ENSG00000160213	CSTB
turquoise	ENSG00000119139	TJP2
turquoise	ENSG00000080546	SESN1
turquoise	ENSG00000075213	SEMA3A
turquoise	ENSG00000108510	MED13
turquoise	ENSG00000110944	IL23A
turquoise	ENSG00000100600	LGMN
turquoise	ENSG00000145555	MYO10
turquoise	ENSG00000100997	ABHD12
turquoise	ENSG00000124145	SDC4
turquoise	ENSG00000128512	DOCK4
turquoise	ENSG00000180304	OAZ2
turquoise	ENSG00000130309	COLGALT1
turquoise	ENSG00000152684	PELO
turquoise	ENSG00000245532	NEAT1
turquoise	ENSG00000080573	COL5A3
turquoise	ENSG00000221963	APOL6
turquoise	ENSG00000188372	ZP3
turquoise	ENSG00000136158	SPRY2
turquoise	ENSG00000165029	ABCA1
turquoise	ENSG00000130766	SESN2
turquoise	ENSG00000034152	MAP2K3
turquoise	ENSG00000163121	NEURL3
turquoise	ENSG00000116731	PRDM2
turquoise	ENSG00000128335	APOL2
turquoise	ENSG00000135077	HAVCR2
turquoise	ENSG00000160285	LSS
turquoise	ENSG00000143882	ATP6V1C2
turquoise	ENSG00000112972	HMGCS1
turquoise	ENSG00000100767	PAPLN
turquoise	ENSG00000110446	SLC15A3
turquoise	ENSG00000187498	COL4A1
turquoise	ENSG00000146112	PPP1R18
turquoise	ENSG00000185947	ZNF267
turquoise	ENSG00000104825	NFKBIB
turquoise	ENSG00000179431	FJX1
turquoise	ENSG00000166881	NEMP1
turquoise	ENSG00000142875	PRKACB
turquoise	ENSG00000105825	TFPI2
turquoise	ENSG00000136560	TANK
turquoise	ENSG00000082397	EPB41L3
turquoise	ENSG00000102760	RGCC
turquoise	ENSG00000099992	TBC1D10A
turquoise	ENSG00000118242	MREG
turquoise	ENSG00000135373	EHF
turquoise	ENSG00000065989	PDE4A
turquoise	ENSG00000198963	RORB
turquoise	ENSG00000065308	TRAM2
turquoise	ENSG00000107130	NCS1
turquoise	ENSG00000168209	DDIT4
turquoise	ENSG00000100902	PSMA6
turquoise	ENSG00000157227	MMP14
turquoise	ENSG00000135899	SP110
turquoise	ENSG00000110881	ASIC1
turquoise	ENSG00000153976	HS3ST3A1
turquoise	ENSG00000008853	RHOBTB2
turquoise	ENSG00000146374	RSPO3
turquoise	ENSG00000204525	HLA-C
turquoise	ENSG00000177614	PGBD5
turquoise	ENSG00000173575	CHD2
turquoise	ENSG00000171611	PTCRA
turquoise	ENSG00000111817	DSE
turquoise	ENSG00000056972	TRAF3IP2
turquoise	ENSG00000105849	POLR1F
turquoise	ENSG00000120833	SOCS2
turquoise	ENSG00000035862	TIMP2
turquoise	ENSG00000126882	FAM78A
turquoise	ENSG00000083312	TNPO1
turquoise	ENSG00000169116	PARM1
turquoise	ENSG00000003989	SLC7A2
turquoise	ENSG00000039560	RAI14
turquoise	ENSG00000107281	NPDC1
turquoise	ENSG00000134532	SOX5
turquoise	ENSG00000162413	KLHL21
turquoise	ENSG00000180616	SSTR2
turquoise	ENSG00000088826	SMOX
turquoise	ENSG00000101194	SLC17A9
turquoise	ENSG00000075223	SEMA3C
turquoise	ENSG00000120162	MOB3B
turquoise	ENSG00000100644	HIF1A
turquoise	ENSG00000159399	HK2
turquoise	ENSG00000092010	PSME1
turquoise	ENSG00000123427	EEF1AKMT3
turquoise	ENSG00000144810	COL8A1
turquoise	ENSG00000189077	TMEM120A
turquoise	ENSG00000112759	SLC29A1
turquoise	ENSG00000205189	ZBTB10
turquoise	ENSG00000259207	ITGB3
turquoise	ENSG00000026297	RNASET2
turquoise	ENSG00000240907	NA
turquoise	ENSG00000164442	CITED2
turquoise	ENSG00000162896	PIGR
turquoise	ENSG00000105993	DNAJB6
turquoise	ENSG00000086061	DNAJA1
turquoise	ENSG00000131711	MAP1B
turquoise	ENSG00000112378	PERP
turquoise	ENSG00000167925	GHDC
turquoise	ENSG00000176463	SLCO3A1
turquoise	ENSG00000171621	SPSB1
turquoise	ENSG00000153046	CDYL
turquoise	ENSG00000265150	NA
turquoise	ENSG00000134453	RBM17
turquoise	ENSG00000233621	ZC3H12A-DT
turquoise	ENSG00000003436	TFPI
turquoise	ENSG00000133639	BTG1
turquoise	ENSG00000105711	SCN1B
turquoise	ENSG00000138758	SEPTIN11
turquoise	ENSG00000155380	SLC16A1
turquoise	ENSG00000175899	A2M
turquoise	ENSG00000140538	NTRK3
turquoise	ENSG00000112394	SLC16A10
turquoise	ENSG00000146859	TMEM140
turquoise	ENSG00000122035	RASL11A
turquoise	ENSG00000135916	ITM2C
turquoise	ENSG00000115306	SPTBN1
turquoise	ENSG00000109667	SLC2A9
turquoise	ENSG00000123728	RAP2C
turquoise	ENSG00000153012	LGI2
turquoise	ENSG00000135631	RAB11FIP5
turquoise	ENSG00000132471	WBP2
turquoise	ENSG00000166446	CDYL2
turquoise	ENSG00000054793	ATP9A
turquoise	ENSG00000176788	BASP1
turquoise	ENSG00000018280	SLC11A1
turquoise	ENSG00000122641	INHBA
turquoise	ENSG00000105499	PLA2G4C
turquoise	ENSG00000115107	STEAP3
turquoise	ENSG00000129667	RHBDF2
turquoise	ENSG00000011028	MRC2
turquoise	ENSG00000117245	KIF17
turquoise	ENSG00000066697	MSANTD3
turquoise	ENSG00000248323	LUCAT1
turquoise	ENSG00000186594	MIR22HG
turquoise	ENSG00000064886	CHI3L2
turquoise	ENSG00000147872	PLIN2
turquoise	ENSG00000130164	LDLR
turquoise	ENSG00000077585	GPR137B
turquoise	ENSG00000168421	RHOH
turquoise	ENSG00000010030	ETV7
turquoise	ENSG00000127314	RAP1B
turquoise	ENSG00000102908	NFAT5
turquoise	ENSG00000009790	TRAF3IP3
turquoise	ENSG00000188505	NCCRP1
turquoise	ENSG00000047249	ATP6V1H
turquoise	ENSG00000086065	CHMP5
turquoise	ENSG00000136147	PHF11
turquoise	ENSG00000144597	EAF1
turquoise	ENSG00000173918	C1QTNF1
turquoise	ENSG00000067066	SP100
turquoise	ENSG00000115652	UXS1
turquoise	ENSG00000189067	LITAF
turquoise	ENSG00000143801	PSEN2
turquoise	ENSG00000011114	BTBD7
turquoise	ENSG00000128524	ATP6V1F
turquoise	ENSG00000132429	POPDC3
turquoise	ENSG00000147119	CHST7
turquoise	ENSG00000100122	CRYBB1
turquoise	ENSG00000062194	GPBP1
turquoise	ENSG00000039523	RIPOR1
turquoise	ENSG00000054267	ARID4B
turquoise	ENSG00000101665	SMAD7
turquoise	ENSG00000039319	ZFYVE16
turquoise	ENSG00000188290	HES4
turquoise	ENSG00000197965	MPZL1
turquoise	ENSG00000065320	NTN1
turquoise	ENSG00000071205	ARHGAP10
turquoise	ENSG00000203446	SUGCT-AS1
turquoise	ENSG00000102393	GLA
turquoise	ENSG00000196639	HRH1
turquoise	ENSG00000077238	IL4R
turquoise	ENSG00000257242	LINC01619
turquoise	ENSG00000157483	MYO1E
turquoise	ENSG00000165915	SLC39A13
turquoise	ENSG00000196781	TLE1
turquoise	ENSG00000214530	STARD10
turquoise	ENSG00000114423	CBLB
turquoise	ENSG00000127920	GNG11
turquoise	ENSG00000140464	PML
turquoise	ENSG00000172716	SLFN11
turquoise	ENSG00000104870	FCGRT
turquoise	ENSG00000008513	ST3GAL1
turquoise	ENSG00000183696	UPP1
turquoise	ENSG00000107331	ABCA2
turquoise	ENSG00000113742	CPEB4
turquoise	ENSG00000168614	NA
turquoise	ENSG00000147650	LRP12
turquoise	ENSG00000064115	TM7SF3
turquoise	ENSG00000155659	VSIG4
turquoise	ENSG00000106829	TLE4
turquoise	ENSG00000162946	DISC1
turquoise	ENSG00000172331	BPGM
turquoise	ENSG00000198682	PAPSS2
turquoise	ENSG00000123240	OPTN
turquoise	ENSG00000090659	CD209
turquoise	ENSG00000197324	LRP10
turquoise	ENSG00000203812	NA
turquoise	ENSG00000100664	EIF5
turquoise	ENSG00000113161	HMGCR
turquoise	ENSG00000163661	PTX3
turquoise	ENSG00000114626	ABTB1
turquoise	ENSG00000171812	COL8A2
turquoise	ENSG00000101745	ANKRD12
turquoise	ENSG00000101188	NTSR1
turquoise	ENSG00000203879	GDI1
turquoise	ENSG00000117226	GBP3
turquoise	ENSG00000090920	NA
turquoise	ENSG00000099991	CABIN1
turquoise	ENSG00000134108	ARL8B
turquoise	ENSG00000176595	KBTBD11
turquoise	ENSG00000013619	MAMLD1
turquoise	ENSG00000157827	FMNL2
turquoise	ENSG00000159189	C1QC
turquoise	ENSG00000167994	RAB3IL1
turquoise	ENSG00000070495	JMJD6
turquoise	ENSG00000229314	ORM1
turquoise	ENSG00000112511	PHF1
turquoise	ENSG00000116584	ARHGEF2
turquoise	ENSG00000114779	ABHD14B
turquoise	ENSG00000135047	CTSL
turquoise	ENSG00000116815	CD58
turquoise	ENSG00000068793	NA
turquoise	ENSG00000145365	TIFA
turquoise	ENSG00000139266	MARCHF9
turquoise	ENSG00000104368	PLAT
turquoise	ENSG00000173372	C1QA
turquoise	ENSG00000120910	PPP3CC
turquoise	ENSG00000113369	ARRDC3
turquoise	ENSG00000196611	MMP1
turquoise	ENSG00000197646	PDCD1LG2
turquoise	ENSG00000155363	MOV10
turquoise	ENSG00000089327	FXYD5
turquoise	ENSG00000233452	STXBP5-AS1
turquoise	ENSG00000177606	JUN
turquoise	ENSG00000142583	SLC2A5
turquoise	ENSG00000144843	ADPRH
turquoise	ENSG00000133657	ATP13A3
turquoise	ENSG00000104312	RIPK2
turquoise	ENSG00000143067	ZNF697
turquoise	ENSG00000115363	EVA1A
turquoise	ENSG00000164124	TMEM144
turquoise	ENSG00000106617	PRKAG2
turquoise	ENSG00000175352	NRIP3
turquoise	ENSG00000135862	LAMC1
turquoise	ENSG00000126353	CCR7
turquoise	ENSG00000221949	LINC01465
turquoise	ENSG00000179362	HMGN2P46
turquoise	ENSG00000173621	LRFN4
turquoise	ENSG00000134602	STK26
turquoise	ENSG00000162512	SDC3
turquoise	ENSG00000124588	NQO2
turquoise	ENSG00000130368	MAS1
turquoise	ENSG00000091073	DTX2
turquoise	ENSG00000143384	MCL1
turquoise	ENSG00000213240	NA
turquoise	ENSG00000068400	GRIPAP1
turquoise	ENSG00000143162	CREG1
turquoise	ENSG00000067082	KLF6
turquoise	ENSG00000163131	CTSS
turquoise	ENSG00000166900	STX3
turquoise	ENSG00000013364	MVP
turquoise	ENSG00000085449	WDFY1
turquoise	ENSG00000174145	NWD2
turquoise	ENSG00000161911	TREML1
turquoise	ENSG00000021355	SERPINB1
turquoise	ENSG00000164889	SLC4A2
turquoise	ENSG00000119865	CNRIP1
turquoise	ENSG00000138448	ITGAV
turquoise	ENSG00000115963	RND3
turquoise	ENSG00000071073	MGAT4A
turquoise	ENSG00000137752	CASP1
turquoise	ENSG00000219507	FTH1P8
turquoise	ENSG00000078808	SDF4
turquoise	ENSG00000234906	APOC2
turquoise	ENSG00000168310	IRF2
turquoise	ENSG00000006282	SPATA20
turquoise	ENSG00000137496	IL18BP
turquoise	ENSG00000155093	PTPRN2
turquoise	ENSG00000153214	TMEM87B
turquoise	ENSG00000118946	PCDH17
turquoise	ENSG00000151491	EPS8
turquoise	ENSG00000224596	ZMIZ1-AS1
turquoise	ENSG00000112679	DUSP22
turquoise	ENSG00000185359	HGS
turquoise	ENSG00000117523	PRRC2C
turquoise	ENSG00000161643	SIGLEC16
turquoise	ENSG00000026652	AGPAT4
turquoise	ENSG00000132694	ARHGEF11
turquoise	ENSG00000186567	CEACAM19
turquoise	ENSG00000164649	CDCA7L
turquoise	ENSG00000172159	FRMD3
turquoise	ENSG00000187791	FAM205C
turquoise	ENSG00000110347	NA
turquoise	ENSG00000113070	HBEGF
turquoise	ENSG00000247774	PCED1B-AS1
turquoise	ENSG00000267520
turquoise	ENSG00000137200	CMTR1
turquoise	ENSG00000164181	ELOVL7
turquoise	ENSG00000115525	ST3GAL5
turquoise	ENSG00000107566	ERLIN1
turquoise	ENSG00000007264	MATK
turquoise	ENSG00000161091	MFSD12
turquoise	ENSG00000069020	MAST4
turquoise	ENSG00000042286	AIFM2
turquoise	ENSG00000146834	MEPCE
turquoise	ENSG00000106683	LIMK1
turquoise	ENSG00000219200	RNASEK
turquoise	ENSG00000198910	L1CAM
turquoise	ENSG00000229644	NAMPTP1
turquoise	ENSG00000075420	FNDC3B
turquoise	ENSG00000114127	XRN1
turquoise	ENSG00000167972	ABCA3
turquoise	ENSG00000144481	TRPM8
turquoise	ENSG00000239264	TXNDC5
turquoise	ENSG00000117410	ATP6V0B
turquoise	ENSG00000109323	MANBA
turquoise	ENSG00000100364	KIAA0930
turquoise	ENSG00000114251	WNT5A
turquoise	ENSG00000166670	MMP10
turquoise	ENSG00000121797	CCRL2
turquoise	ENSG00000143013	LMO4
turquoise	ENSG00000130304	SLC27A1
turquoise	ENSG00000197182	MIRLET7BHG
turquoise	ENSG00000149212	SESN3
turquoise	ENSG00000104320	NBN
turquoise	ENSG00000118985	ELL2
turquoise	ENSG00000162290	NA
turquoise	ENSG00000111885	MAN1A1
turquoise	ENSG00000164400	CSF2
turquoise	ENSG00000115594	IL1R1
turquoise	ENSG00000136688	IL36G
turquoise	ENSG00000267519	MIR23AHG
turquoise	ENSG00000054179	ENTPD2
turquoise	ENSG00000072110	ACTN1
turquoise	ENSG00000050730	TNIP3
turquoise	ENSG00000142166	IFNAR1
turquoise	ENSG00000163191	S100A11
turquoise	ENSG00000140263	SORD
turquoise	ENSG00000131100	ATP6V1E1
turquoise	ENSG00000156171	DRAM2
turquoise	ENSG00000115008	IL1A
turquoise	ENSG00000135679	MDM2
turquoise	ENSG00000160796	NBEAL2
turquoise	ENSG00000261005	NA
turquoise	ENSG00000169504	CLIC4
turquoise	ENSG00000258486	NA
turquoise	ENSG00000179833	SERTAD2
turquoise	ENSG00000102970	CCL17
turquoise	ENSG00000172432	GTPBP2
turquoise	ENSG00000184897	H1-10
turquoise	ENSG00000196622	NA
turquoise	ENSG00000182957	SPATA13
turquoise	ENSG00000232187	FTH1P7
turquoise	ENSG00000169057	MECP2
turquoise	ENSG00000157240	FZD1
turquoise	ENSG00000167244	IGF2
turquoise	ENSG00000197555	SIPA1L1
turquoise	ENSG00000101109	STK4
turquoise	ENSG00000005471	ABCB4
turquoise	ENSG00000087085	ACHE
turquoise	ENSG00000116183	PAPPA2
turquoise	ENSG00000147852	VLDLR
turquoise	ENSG00000075292	ZNF638
turquoise	ENSG00000103742	IGDCC4
turquoise	ENSG00000033627	ATP6V0A1
turquoise	ENSG00000109089	CDR2L
turquoise	ENSG00000153714	LURAP1L
turquoise	ENSG00000104765	BNIP3L
turquoise	ENSG00000155158	TTC39B
turquoise	ENSG00000124813	RUNX2
turquoise	ENSG00000014641	MDH1
turquoise	ENSG00000106804	C5
turquoise	ENSG00000113719	ERGIC1
turquoise	ENSG00000105501	SIGLEC5
turquoise	ENSG00000256594
turquoise	ENSG00000138433	CIR1
turquoise	ENSG00000175197	DDIT3
turquoise	ENSG00000169248	CXCL11
turquoise	ENSG00000133872	SARAF
turquoise	ENSG00000148158	SNX30
turquoise	ENSG00000166396	SERPINB7
turquoise	ENSG00000110719	TCIRG1
turquoise	ENSG00000140905	GCSH
turquoise	ENSG00000196497	IPO4
turquoise	ENSG00000118564	FBXL5
turquoise	ENSG00000272962	NA
turquoise	ENSG00000163082	SGPP2
turquoise	ENSG00000181790	ADGRB1
turquoise	ENSG00000185433	LINC00158
turquoise	ENSG00000169155	ZBTB43
turquoise	ENSG00000006007	GDE1
turquoise	ENSG00000122691	TWIST1
turquoise	ENSG00000175592	FOSL1
turquoise	ENSG00000101363	MANBAL
turquoise	ENSG00000204257	HLA-DMA
turquoise	ENSG00000134343	ANO3
turquoise	ENSG00000114573	ATP6V1A
turquoise	ENSG00000165023	DIRAS2
turquoise	ENSG00000104419	NDRG1
turquoise	ENSG00000118689	FOXO3
turquoise	ENSG00000112514	CUTA
turquoise	ENSG00000269446
turquoise	ENSG00000048052	HDAC9
turquoise	ENSG00000164924	YWHAZ
turquoise	ENSG00000253535	ADAM7-AS1
turquoise	ENSG00000118200	CAMSAP2
turquoise	ENSG00000110013	SIAE
turquoise	ENSG00000146535	GNA12
turquoise	ENSG00000248905	FMN1
turquoise	ENSG00000168243	GNG4
turquoise	ENSG00000183779	ZNF703
turquoise	ENSG00000074660	SCARF1
turquoise	ENSG00000124570	SERPINB6
turquoise	ENSG00000131435	PDLIM4
turquoise	ENSG00000147324	MFHAS1
turquoise	ENSG00000106397	PLOD3
turquoise	ENSG00000130208	APOC1
turquoise	ENSG00000103642	LACTB
turquoise	ENSG00000057704	TMCC3
turquoise	ENSG00000196743	GM2A
turquoise	ENSG00000103152	MPG
turquoise	ENSG00000155897	ADCY8
turquoise	ENSG00000105376	ICAM5
turquoise	ENSG00000115956	PLEK
turquoise	ENSG00000136048	DRAM1
turquoise	ENSG00000058673	ZC3H11A
turquoise	ENSG00000143486	EIF2D
turquoise	ENSG00000013374	NUB1
turquoise	ENSG00000197355	UAP1L1
turquoise	ENSG00000069956	MAPK6
turquoise	ENSG00000109099	PMP22
turquoise	ENSG00000129566	TEP1
turquoise	ENSG00000226564	FTH1P20
turquoise	ENSG00000112763	BTN2A1
turquoise	ENSG00000121064	SCPEP1
turquoise	ENSG00000234394
turquoise	ENSG00000162415	ZSWIM5
turquoise	ENSG00000197063	MAFG
turquoise	ENSG00000143314	MRPL24
turquoise	ENSG00000110917	MLEC
turquoise	ENSG00000184226	PCDH9
turquoise	ENSG00000099917	MED15
turquoise	ENSG00000235859
turquoise	ENSG00000137216	TMEM63B
turquoise	ENSG00000167685	ZNF444
turquoise	ENSG00000104823	ECH1
turquoise	ENSG00000129116	PALLD
turquoise	ENSG00000136244	IL6
turquoise	ENSG00000139508	SLC46A3
turquoise	ENSG00000075151	EIF4G3
turquoise	ENSG00000137575	SDCBP
turquoise	ENSG00000130396	AFDN
turquoise	ENSG00000139289	PHLDA1
turquoise	ENSG00000106066	CPVL
turquoise	ENSG00000133392	MYH11
turquoise	ENSG00000164823	OSGIN2
turquoise	ENSG00000198947	DMD
turquoise	ENSG00000146425	DYNLT1
turquoise	ENSG00000008952	SEC62
turquoise	ENSG00000164300	SERINC5
turquoise	ENSG00000139410	SDSL
turquoise	ENSG00000111843	TMEM14C
turquoise	ENSG00000198933	TBKBP1
turquoise	ENSG00000001036	FUCA2
turquoise	ENSG00000126091	ST3GAL3
turquoise	ENSG00000174083	NA
turquoise	ENSG00000196712	NF1
turquoise	ENSG00000177311	ZBTB38
turquoise	ENSG00000197818	SLC9A8
turquoise	ENSG00000157873	TNFRSF14
turquoise	ENSG00000011422	PLAUR
turquoise	ENSG00000175782	SLC35E3
turquoise	ENSG00000143179	UCK2
turquoise	ENSG00000205213	LGR4
turquoise	ENSG00000101421	CHMP4B
turquoise	ENSG00000112182	BACH2
turquoise	ENSG00000146426	TIAM2
turquoise	ENSG00000259354
turquoise	ENSG00000173812	EIF1
turquoise	ENSG00000135272	MDFIC
turquoise	ENSG00000091164	TXNL1
turquoise	ENSG00000099985	OSM
turquoise	ENSG00000112799	LY86
turquoise	ENSG00000251136	RIPK2-DT
turquoise	ENSG00000215861
turquoise	ENSG00000223380	NA
turquoise	ENSG00000164136	IL15
turquoise	ENSG00000180628	PCGF5
turquoise	ENSG00000130830	MPP1
turquoise	ENSG00000071242	RPS6KA2
turquoise	ENSG00000117013	KCNQ4
turquoise	ENSG00000182985	CADM1
turquoise	ENSG00000186654	PRR5
turquoise	ENSG00000206073	SERPINB4
turquoise	ENSG00000197102	DYNC1H1
turquoise	ENSG00000146247	PHIP
turquoise	ENSG00000242802	AP5Z1
turquoise	ENSG00000112419	PHACTR2
turquoise	ENSG00000070081	NUCB2
turquoise	ENSG00000128050	PAICS
turquoise	ENSG00000165140	FBP1
turquoise	ENSG00000167191	GPRC5B
turquoise	ENSG00000248487	ABHD14A
turquoise	ENSG00000204574	ABCF1
turquoise	ENSG00000187627	RGPD1
turquoise	ENSG00000133597	ADCK2
turquoise	ENSG00000101294	HM13
turquoise	ENSG00000114796	KLHL24
turquoise	ENSG00000237187	NR2F1-AS1
turquoise	ENSG00000260336	NA
turquoise	ENSG00000141349	G6PC3
turquoise	ENSG00000163297	ANTXR2
turquoise	ENSG00000213658	LAT
turquoise	ENSG00000257315	ZBED6
turquoise	ENSG00000088367	EPB41L1
turquoise	ENSG00000148288	GBGT1
turquoise	ENSG00000170632	ARMC10
turquoise	ENSG00000243649	CFB
turquoise	ENSG00000006453	BAIAP2L1
turquoise	ENSG00000143545	RAB13
turquoise	ENSG00000242550	SERPINB10
turquoise	ENSG00000075240	GRAMD4
turquoise	ENSG00000253159	PCDHGA12
turquoise	ENSG00000153234	NR4A2
turquoise	ENSG00000090376	IRAK3
turquoise	ENSG00000088854	DNAAF9
turquoise	ENSG00000106605	BLVRA
turquoise	ENSG00000256235	SMIM3
turquoise	ENSG00000173166	RAPH1
turquoise	ENSG00000080371	RAB21
turquoise	ENSG00000198483	ANKRD35
turquoise	ENSG00000034510	TMSB10
turquoise	ENSG00000136754	ABI1
turquoise	ENSG00000154589	LY96
turquoise	ENSG00000121964	GTDC1
turquoise	ENSG00000249992	TMEM158
turquoise	ENSG00000250722	SELENOP
turquoise	ENSG00000173559	NABP1
turquoise	ENSG00000138495	COX17
turquoise	ENSG00000171408	PDE7B
turquoise	ENSG00000162852	CNST
turquoise	ENSG00000214655	ZSWIM8
turquoise	ENSG00000256940	PPP1R14B-AS1
turquoise	ENSG00000072121	ZFYVE26
turquoise	ENSG00000151726	ACSL1
turquoise	ENSG00000215440	NPEPL1
turquoise	ENSG00000128274	A4GALT
turquoise	ENSG00000105329	TGFB1
turquoise	ENSG00000165475	CRYL1
turquoise	ENSG00000169641	LUZP1
turquoise	ENSG00000166938	DIS3L
turquoise	ENSG00000197696	NMB
turquoise	ENSG00000197256	KANK2
turquoise	ENSG00000074410	CA12
turquoise	ENSG00000215717	TMEM167B
turquoise	ENSG00000151790	TDO2
turquoise	ENSG00000100311	PDGFB
turquoise	ENSG00000204397	CARD16
turquoise	ENSG00000153071	DAB2
turquoise	ENSG00000121552	CSTA
turquoise	ENSG00000144674	GOLGA4
turquoise	ENSG00000078269	SYNJ2
turquoise	ENSG00000112139	MDGA1
turquoise	ENSG00000077232	DNAJC10
turquoise	ENSG00000048140	TSPAN17
turquoise	ENSG00000160584	SIK3
turquoise	ENSG00000139132	FGD4
turquoise	ENSG00000164327	RICTOR
turquoise	ENSG00000134363	FST
turquoise	ENSG00000168487	BMP1
turquoise	ENSG00000196628	TCF4
turquoise	ENSG00000128918	ALDH1A2
turquoise	ENSG00000122965	RBM19
turquoise	ENSG00000151327	FAM177A1
turquoise	ENSG00000125384	PTGER2
turquoise	ENSG00000133858	ZFC3H1
turquoise	ENSG00000029153	ARNTL2
turquoise	ENSG00000115520	COQ10B
turquoise	ENSG00000175445	LPL
turquoise	ENSG00000162433	AK4
turquoise	ENSG00000056291	NPFFR2
turquoise	ENSG00000140941	MAP1LC3B
turquoise	ENSG00000087460	GNAS
turquoise	ENSG00000135048	CEMIP2
turquoise	ENSG00000109079	TNFAIP1
turquoise	ENSG00000115159	GPD2
turquoise	ENSG00000130702	LAMA5
turquoise	ENSG00000253276	CCDC71L
turquoise	ENSG00000052749	RRP12
turquoise	ENSG00000104885	DOT1L
turquoise	ENSG00000131408	NR1H2
turquoise	ENSG00000172164	SNTB1
turquoise	ENSG00000158373	H2BC5
turquoise	ENSG00000189079	ARID2
turquoise	ENSG00000184371	CSF1
turquoise	ENSG00000115738	ID2
turquoise	ENSG00000205726	ITSN1
turquoise	ENSG00000096401	CDC5L
turquoise	ENSG00000171867	PRNP
turquoise	ENSG00000069482	GAL
turquoise	ENSG00000174939	ASPHD1
turquoise	ENSG00000116132	PRRX1
turquoise	ENSG00000185551	NR2F2
turquoise	ENSG00000135766	EGLN1
turquoise	ENSG00000164828	SUN1
turquoise	ENSG00000135480	KRT7
turquoise	ENSG00000233030
turquoise	ENSG00000137094	DNAJB5
turquoise	ENSG00000171862	PTEN
turquoise	ENSG00000198805	PNP
turquoise	ENSG00000170873	MTSS1
turquoise	ENSG00000198722	UNC13B
turquoise	ENSG00000267712	LINC01539
turquoise	ENSG00000105976	MET
turquoise	ENSG00000041353	RAB27B
turquoise	ENSG00000121481	RNF2
turquoise	ENSG00000135968	GCC2
turquoise	ENSG00000113716	HMGXB3
turquoise	ENSG00000127481	UBR4
turquoise	ENSG00000100991	TRPC4AP
turquoise	ENSG00000090530	P3H2
turquoise	ENSG00000048649	RSF1
turquoise	ENSG00000099139	PCSK5
turquoise	ENSG00000265494
turquoise	ENSG00000110583	NAA40
turquoise	ENSG00000169499	PLEKHA2
turquoise	ENSG00000101160	CTSZ
turquoise	ENSG00000136840	ST6GALNAC4
turquoise	ENSG00000103876	FAH
turquoise	ENSG00000196428	TSC22D2
turquoise	ENSG00000075275	CELSR1
turquoise	ENSG00000117289	NA
turquoise	ENSG00000163902	RPN1
turquoise	ENSG00000140688	RUSF1
turquoise	ENSG00000162892	IL24
turquoise	ENSG00000006459	KDM7A
turquoise	ENSG00000070808	CAMK2A
turquoise	ENSG00000126698	DNAJC8
turquoise	ENSG00000089159	PXN
turquoise	ENSG00000166889	PATL1
turquoise	ENSG00000117394	SLC2A1
turquoise	ENSG00000122497	NA
turquoise	ENSG00000143653	SCCPDH
turquoise	ENSG00000182158	CREB3L2
turquoise	ENSG00000004809	SLC22A16
turquoise	ENSG00000104093	DMXL2
turquoise	ENSG00000205220	PSMB10
turquoise	ENSG00000248371	LINC02056
turquoise	ENSG00000102539	MLNR
turquoise	ENSG00000007168	PAFAH1B1
turquoise	ENSG00000239282	CASTOR1
turquoise	ENSG00000105426	PTPRS
turquoise	ENSG00000117318	ID3
turquoise	ENSG00000251301	LINC02384
turquoise	ENSG00000013441	CLK1
turquoise	ENSG00000100554	ATP6V1D
turquoise	ENSG00000123095	BHLHE41
turquoise	ENSG00000169032	MAP2K1
turquoise	ENSG00000134046	MBD2
turquoise	ENSG00000161326	NA
turquoise	ENSG00000065150	IPO5
turquoise	ENSG00000260248	NA
turquoise	ENSG00000100979	PLTP
turquoise	ENSG00000054277	OPN3
turquoise	ENSG00000160746	ANO10
turquoise	ENSG00000176542	USF3
turquoise	ENSG00000075413	MARK3
turquoise	ENSG00000217128	FNIP1
turquoise	ENSG00000188786	MTF1
turquoise	ENSG00000076108	BAZ2A
turquoise	ENSG00000099377	HSD3B7
turquoise	ENSG00000073050	XRCC1
turquoise	ENSG00000197536	IRF1-AS1
turquoise	ENSG00000237264	FTH1P11
turquoise	ENSG00000136235	GPNMB
turquoise	ENSG00000163736	PPBP
turquoise	ENSG00000164463	CREBRF
turquoise	ENSG00000105371	ICAM4
turquoise	ENSG00000148834	GSTO1
turquoise	ENSG00000133065	SLC41A1
turquoise	ENSG00000063180	CA11
turquoise	ENSG00000143106	PSMA5
turquoise	ENSG00000224397	PELATON
turquoise	ENSG00000167705	RILP
turquoise	ENSG00000167378	IRGQ
turquoise	ENSG00000047936	ROS1
turquoise	ENSG00000072682	P4HA2
turquoise	ENSG00000109111	SUPT6H
turquoise	ENSG00000235385	LINC02154
turquoise	ENSG00000063046	EIF4B
turquoise	ENSG00000088256	GNA11
turquoise	ENSG00000059573	ALDH18A1
turquoise	ENSG00000137571	SLCO5A1
turquoise	ENSG00000165280	VCP
turquoise	ENSG00000100418	DESI1
turquoise	ENSG00000173597	SULT1B1
turquoise	ENSG00000056586	RC3H2
turquoise	ENSG00000071859	FAM50A
turquoise	ENSG00000110436	SLC1A2
turquoise	ENSG00000170088	TMEM192
turquoise	ENSG00000254911	SCARNA9
turquoise	ENSG00000002586	CD99
turquoise	ENSG00000124486	USP9X
turquoise	ENSG00000177453	NIM1K
turquoise	ENSG00000135111	TBX3
turquoise	ENSG00000178802	MPI
turquoise	ENSG00000091640	SPAG7
turquoise	ENSG00000176928	GCNT4
turquoise	ENSG00000189376	C8orf76
turquoise	ENSG00000213024	NUP62
turquoise	ENSG00000170779	CDCA4
turquoise	ENSG00000163735	CXCL5
turquoise	ENSG00000143149	ALDH9A1
turquoise	ENSG00000102871	TRADD
turquoise	ENSG00000027075	PRKCH
turquoise	ENSG00000131778	CHD1L
turquoise	ENSG00000140092	FBLN5
turquoise	ENSG00000075651	PLD1
turquoise	ENSG00000110651	CD81
turquoise	ENSG00000169418	NPR1
turquoise	ENSG00000204044	SLC12A5-AS1
turquoise	ENSG00000181634	TNFSF15
turquoise	ENSG00000177666	PNPLA2
turquoise	ENSG00000129245	FXR2
turquoise	ENSG00000115216	NRBP1
turquoise	ENSG00000151690	MFSD6
turquoise	ENSG00000183742	MACC1
turquoise	ENSG00000136367	ZFHX2
turquoise	ENSG00000076685	NT5C2
turquoise	ENSG00000118113	MMP8
turquoise	ENSG00000111732	AICDA
turquoise	ENSG00000111266	DUSP16
turquoise	ENSG00000173210	ABLIM3
turquoise	ENSG00000125977	EIF2S2
turquoise	ENSG00000196449	YRDC
turquoise	ENSG00000134802	SLC43A3
turquoise	ENSG00000150907	FOXO1
turquoise	ENSG00000156110	ADK
turquoise	ENSG00000001561	ENPP4
turquoise	ENSG00000136943	CTSV
turquoise	ENSG00000162434	JAK1
turquoise	ENSG00000183558	NA
turquoise	ENSG00000167676	PLIN4
turquoise	ENSG00000250497
turquoise	ENSG00000147488	ST18
turquoise	ENSG00000154529	CNTNAP3B
turquoise	ENSG00000153827	TRIP12
turquoise	ENSG00000107036	RIC1
turquoise	ENSG00000144485	HES6
turquoise	ENSG00000183735	TBK1
turquoise	ENSG00000125735	TNFSF14
turquoise	ENSG00000184831	APOO
turquoise	ENSG00000171813	PWWP2B
turquoise	ENSG00000178038	ALS2CL
turquoise	ENSG00000146083	RNF44
turquoise	ENSG00000111674	ENO2
turquoise	ENSG00000120253	NUP43
turquoise	ENSG00000092330	TINF2
turquoise	ENSG00000237927
turquoise	ENSG00000124226	RNF114
turquoise	ENSG00000197982	C1orf122
turquoise	ENSG00000055208	TAB2
turquoise	ENSG00000247095	MIR210HG
turquoise	ENSG00000260852	FBXL19-AS1
turquoise	ENSG00000142599	RERE
turquoise	ENSG00000113407	TARS1
turquoise	ENSG00000104219	ZDHHC2
turquoise	ENSG00000006327	TNFRSF12A
turquoise	ENSG00000105429	MEGF8
turquoise	ENSG00000137145	DENND4C
turquoise	ENSG00000173451	THAP2
turquoise	ENSG00000232258	TMEM114
turquoise	ENSG00000134986	NREP
turquoise	ENSG00000112818	MEP1A
turquoise	ENSG00000178031	ADAMTSL1
turquoise	ENSG00000114982	KANSL3
turquoise	ENSG00000260188
turquoise	ENSG00000168890	TMEM150A
turquoise	ENSG00000257727	CNPY2
turquoise	ENSG00000101246	ARFRP1
turquoise	ENSG00000145911	N4BP3
turquoise	ENSG00000006283	CACNA1G
turquoise	ENSG00000138031	ADCY3
turquoise	ENSG00000167363	FN3K
turquoise	ENSG00000205269	TMEM170B
turquoise	ENSG00000196954	CASP4
turquoise	ENSG00000229474	PATL2
turquoise	ENSG00000164761	TNFRSF11B
turquoise	ENSG00000184702	SEPTIN5
turquoise	ENSG00000115762	PLEKHB2
turquoise	ENSG00000100612	DHRS7
turquoise	ENSG00000070731	ST6GALNAC2
turquoise	ENSG00000168246	UBTD2
turquoise	ENSG00000177426	TGIF1
turquoise	ENSG00000138650	PCDH10
turquoise	ENSG00000116096	SPR
turquoise	ENSG00000266970	SOCS3-DT
turquoise	ENSG00000048471	SNX29
turquoise	ENSG00000242247	ARFGAP3
turquoise	ENSG00000109472	CPE
turquoise	ENSG00000134452	FBH1
turquoise	ENSG00000115464	USP34
turquoise	ENSG00000099284	MACROH2A2
turquoise	ENSG00000176871	WSB2
turquoise	ENSG00000196782	MAML3
turquoise	ENSG00000272941
turquoise	ENSG00000198743	SLC5A3
turquoise	ENSG00000178896	EXOSC4
turquoise	ENSG00000143816	WNT9A
turquoise	ENSG00000158186	MRAS
turquoise	ENSG00000149428	HYOU1
turquoise	ENSG00000138078	PREPL
turquoise	ENSG00000213073	CHP1P2
turquoise	ENSG00000185090	MANEAL
turquoise	ENSG00000009413	REV3L
turquoise	ENSG00000152223	EPG5
turquoise	ENSG00000123892	RAB38
turquoise	ENSG00000243927	MRPS6
turquoise	ENSG00000174938	SEZ6L2
turquoise	ENSG00000023171	GRAMD1B
turquoise	ENSG00000161640	SIGLEC11
turquoise	ENSG00000116539	ASH1L
turquoise	ENSG00000198856	OSTC
turquoise	ENSG00000136238	RAC1
turquoise	ENSG00000163568	AIM2
turquoise	ENSG00000162616	DNAJB4
turquoise	ENSG00000105518	TMEM205
turquoise	ENSG00000245812	LINC02202
turquoise	ENSG00000138439	FAM117B
turquoise	ENSG00000060982	BCAT1
turquoise	ENSG00000118495	PLAGL1
turquoise	ENSG00000108405	P2RX1
turquoise	ENSG00000145040	UCN2
turquoise	ENSG00000105135	ILVBL
turquoise	ENSG00000125971	DYNLRB1
turquoise	ENSG00000090975	PITPNM2
turquoise	ENSG00000139514	SLC7A1
turquoise	ENSG00000165312	OTUD1
turquoise	ENSG00000206418	RAB12
turquoise	ENSG00000211697	TRGV5
turquoise	ENSG00000163032	VSNL1
turquoise	ENSG00000069493	CLEC2D
turquoise	ENSG00000078070	MCCC1
turquoise	ENSG00000085719	CPNE3
turquoise	ENSG00000110435	PDHX
turquoise	ENSG00000153179	RASSF3
turquoise	ENSG00000178385	PLEKHM3
turquoise	ENSG00000184014	DENND5A
turquoise	ENSG00000117000	RLF
turquoise	ENSG00000120586	NA
turquoise	ENSG00000137673	MMP7
turquoise	ENSG00000143167	GPA33
turquoise	ENSG00000173264	GPR137
turquoise	ENSG00000102897	LYRM1
turquoise	ENSG00000137700	SLC37A4
turquoise	ENSG00000164684	ZNF704
turquoise	ENSG00000101187	SLCO4A1
turquoise	ENSG00000111802	TDP2
turquoise	ENSG00000177340
turquoise	ENSG00000117152	RGS4
turquoise	ENSG00000141699	RETREG3
turquoise	ENSG00000272917
turquoise	ENSG00000130052	STARD8
turquoise	ENSG00000116984	MTR
turquoise	ENSG00000250929	LINC01181
turquoise	ENSG00000162378	ZYG11B
turquoise	ENSG00000169442	CD52
turquoise	ENSG00000143554	SLC27A3
turquoise	ENSG00000242193	CRYZL2P
turquoise	ENSG00000105677	TMEM147
turquoise	ENSG00000072657	TRHDE
turquoise	ENSG00000065809	FAM107B
turquoise	ENSG00000138942	RNF185
turquoise	ENSG00000148677	ANKRD1
turquoise	ENSG00000232859	LYRM9
turquoise	ENSG00000051620	HEBP2
turquoise	ENSG00000269609	C10orf95-AS1
turquoise	ENSG00000155962	CLIC2
turquoise	ENSG00000198833	UBE2J1
turquoise	ENSG00000196083	IL1RAP
turquoise	ENSG00000067177	PHKA1
turquoise	ENSG00000137077	CCL21
turquoise	ENSG00000168079	SCARA5
turquoise	ENSG00000163386	NA
turquoise	ENSG00000180044	C3orf80
turquoise	ENSG00000109339	MAPK10
turquoise	ENSG00000116954	RRAGC
turquoise	ENSG00000112276	BVES
turquoise	ENSG00000120256	LRP11
turquoise	ENSG00000105755	ETHE1
turquoise	ENSG00000104549	SQLE
turquoise	ENSG00000140368	PSTPIP1
turquoise	ENSG00000103496	STX4
turquoise	ENSG00000163347	CLDN1
turquoise	ENSG00000119655	NPC2
turquoise	ENSG00000058063	ATP11B
turquoise	ENSG00000132669	RIN2
turquoise	ENSG00000112773	TENT5A
turquoise	ENSG00000176994	SMCR8
turquoise	ENSG00000154710	RABGEF1
turquoise	ENSG00000258738	BAZ1A-AS1
turquoise	ENSG00000196850	PPTC7
turquoise	ENSG00000136634	IL10
turquoise	ENSG00000196230	TUBB
turquoise	ENSG00000238000	PSME2P1
turquoise	ENSG00000117360	PRPF3
turquoise	ENSG00000162645	GBP2
turquoise	ENSG00000164897	TMUB1
turquoise	ENSG00000188706	ZDHHC9
turquoise	ENSG00000103253	HAGHL
turquoise	ENSG00000197535	MYO5A
turquoise	ENSG00000113552	GNPDA1
turquoise	ENSG00000197249	SERPINA1
turquoise	ENSG00000104205	SGK3
turquoise	ENSG00000124102	PI3
turquoise	ENSG00000136169	SETDB2
turquoise	ENSG00000233834	MACC1-DT
turquoise	ENSG00000243335	KCTD7
turquoise	ENSG00000122884	P4HA1
turquoise	ENSG00000272841	MAP3K4-AS1
turquoise	ENSG00000101335	MYL9
turquoise	ENSG00000135525	MAP7
turquoise	ENSG00000138600	SPPL2A
turquoise	ENSG00000169682	SPNS1
turquoise	ENSG00000091129	NRCAM
turquoise	ENSG00000124882	EREG
turquoise	ENSG00000100949	RABGGTA
turquoise	ENSG00000160058	BSDC1
turquoise	ENSG00000181333	HEPHL1
turquoise	ENSG00000184232	OAF
turquoise	ENSG00000164096	C4orf3
turquoise	ENSG00000138069	RAB1A
turquoise	ENSG00000122012	SV2C
turquoise	ENSG00000164932	CTHRC1
turquoise	ENSG00000126945	HNRNPH2
turquoise	ENSG00000134575	ACP2
turquoise	ENSG00000186352	ANKRD37
turquoise	ENSG00000163950	SLBP
turquoise	ENSG00000176454	LPCAT4
turquoise	ENSG00000141458	NPC1
turquoise	ENSG00000230647
turquoise	ENSG00000101098	RIMS4
turquoise	ENSG00000142192	APP
turquoise	ENSG00000117479	SLC19A2
turquoise	ENSG00000187742	SECISBP2
turquoise	ENSG00000106483	SFRP4
turquoise	ENSG00000138442	WDR12
turquoise	ENSG00000126768	TIMM17B
turquoise	ENSG00000156030	MIDEAS
turquoise	ENSG00000088448	ANKRD10
turquoise	ENSG00000144136	SLC20A1
turquoise	ENSG00000203797	DDO
turquoise	ENSG00000230551
turquoise	ENSG00000260065	NA
turquoise	ENSG00000157106	SMG1
turquoise	ENSG00000154265	ABCA5
turquoise	ENSG00000168528	SERINC2
turquoise	ENSG00000146416	AIG1
turquoise	ENSG00000070961	ATP2B1
turquoise	ENSG00000214194	SMIM30
turquoise	ENSG00000234191	LINC01283
turquoise	ENSG00000154380	ENAH
turquoise	ENSG00000112280	COL9A1
turquoise	ENSG00000163960	UBXN7
turquoise	ENSG00000068878	PSME4
turquoise	ENSG00000237372
turquoise	ENSG00000172058	SERF1A
turquoise	ENSG00000176998	HCG4
turquoise	ENSG00000052802	MSMO1
turquoise	ENSG00000235106	BRD3OS
turquoise	ENSG00000149257	SERPINH1
turquoise	ENSG00000235173	HGH1
turquoise	ENSG00000272908
turquoise	ENSG00000107223	EDF1
turquoise	ENSG00000175161	CADM2
turquoise	ENSG00000218336	TENM3
turquoise	ENSG00000155893	PXYLP1
turquoise	ENSG00000187678	SPRY4
turquoise	ENSG00000028137	TNFRSF1B
turquoise	ENSG00000154134	ROBO3
turquoise	ENSG00000086300	SNX10
turquoise	ENSG00000188971	NA
turquoise	ENSG00000144747	TMF1
turquoise	ENSG00000197142	ACSL5
turquoise	ENSG00000178226	PRSS36
turquoise	ENSG00000167985	SDHAF2
turquoise	ENSG00000139354	GAS2L3
turquoise	ENSG00000139974	SLC38A6
turquoise	ENSG00000115226	FNDC4
turquoise	ENSG00000106952	TNFSF8
turquoise	ENSG00000072364	AFF4
turquoise	ENSG00000122359	ANXA11
turquoise	ENSG00000133030	MPRIP
turquoise	ENSG00000080802	CNOT4
turquoise	ENSG00000134333	LDHA
turquoise	ENSG00000188994	ZNF292
turquoise	ENSG00000102804	TSC22D1
turquoise	ENSG00000005339	CREBBP
turquoise	ENSG00000173692	PSMD1
turquoise	ENSG00000254560	BBOX1-AS1
turquoise	ENSG00000125821	DTD1
turquoise	ENSG00000119725	ZNF410
turquoise	ENSG00000142798	HSPG2
turquoise	ENSG00000181523	SGSH
turquoise	ENSG00000139629	GALNT6
turquoise	ENSG00000187134	AKR1C1
turquoise	ENSG00000186918	ZNF395
turquoise	ENSG00000086589	RBM22
turquoise	ENSG00000171552	BCL2L1
turquoise	ENSG00000229183	PGA4
turquoise	ENSG00000166024	R3HCC1L
turquoise	ENSG00000145423	SFRP2
turquoise	ENSG00000109321	AREG
turquoise	ENSG00000144320	LNPK
turquoise	ENSG00000152952	PLOD2
turquoise	ENSG00000006530	AGK
turquoise	ENSG00000139697	SBNO1
turquoise	ENSG00000167397	VKORC1
turquoise	ENSG00000213903	LTB4R
turquoise	ENSG00000125245	GPR18
turquoise	ENSG00000135535	CD164
turquoise	ENSG00000261888
turquoise	ENSG00000135636	DYSF
turquoise	ENSG00000168427	KLHL30
turquoise	ENSG00000196353	CPNE4
turquoise	ENSG00000179335	CLK3
turquoise	ENSG00000167536	DHRS13
turquoise	ENSG00000105516	DBP
turquoise	ENSG00000155906	RMND1
turquoise	ENSG00000197702	PARVA
turquoise	ENSG00000130779	CLIP1
turquoise	ENSG00000168792	ABHD15
turquoise	ENSG00000196922	ZNF252P
turquoise	ENSG00000102743	SLC25A15
turquoise	ENSG00000131873	CHSY1
turquoise	ENSG00000147853	AK3
turquoise	ENSG00000241978	NA
turquoise	ENSG00000227502	MROCKI
turquoise	ENSG00000241697	TMEFF1
turquoise	ENSG00000105717	PBX4
turquoise	ENSG00000178467	P4HTM
turquoise	ENSG00000140519	RHCG
turquoise	ENSG00000143457	GOLPH3L
turquoise	ENSG00000120008	WDR11
turquoise	ENSG00000178980	SELENOW
turquoise	ENSG00000025772	TOMM34
turquoise	ENSG00000170142	UBE2E1
turquoise	ENSG00000170315	UBB
turquoise	ENSG00000131871	SELENOS
turquoise	ENSG00000228794	LINC01128
turquoise	ENSG00000185624	P4HB
turquoise	ENSG00000170379	TCAF2
turquoise	ENSG00000269891	ARHGAP19-SLIT1
turquoise	ENSG00000005483	KMT2E
turquoise	ENSG00000143028	SYPL2
turquoise	ENSG00000140939	NOL3
turquoise	ENSG00000101882	NKAP
turquoise	ENSG00000102226	USP11
turquoise	ENSG00000169118	CSNK1G1
turquoise	ENSG00000171522	PTGER4
turquoise	ENSG00000178951	ZBTB7A
turquoise	ENSG00000139370	SLC15A4
turquoise	ENSG00000145246	ATP10D
turquoise	ENSG00000197467	COL13A1
turquoise	ENSG00000175198	PCCA
turquoise	ENSG00000165861	ZFYVE1
turquoise	ENSG00000121577	POPDC2
turquoise	ENSG00000146707	POMZP3
turquoise	ENSG00000145476	CYP4V2
turquoise	ENSG00000144837	PLA1A
turquoise	ENSG00000271722	NA
turquoise	ENSG00000137968	SLC44A5
turquoise	ENSG00000138735	PDE5A
turquoise	ENSG00000120800	UTP20
turquoise	ENSG00000182050	MGAT4C
turquoise	ENSG00000103671	TRIP4
turquoise	ENSG00000140479	PCSK6
turquoise	ENSG00000160712	IL6R
turquoise	ENSG00000143702	CEP170
turquoise	ENSG00000085063	CD59
turquoise	ENSG00000196352	CD55
turquoise	ENSG00000173376	NDNF
turquoise	ENSG00000127914	AKAP9
turquoise	ENSG00000132256	TRIM5
turquoise	ENSG00000159063	ALG8
turquoise	ENSG00000082512	TRAF5
turquoise	ENSG00000151422	FER
turquoise	ENSG00000089041	P2RX7
turquoise	ENSG00000002587	HS3ST1
turquoise	ENSG00000260822	NA
turquoise	ENSG00000103043	VAC14
turquoise	ENSG00000096746	HNRNPH3
turquoise	ENSG00000120616	EPC1
turquoise	ENSG00000003137	CYP26B1
turquoise	ENSG00000148143	ZNF462
turquoise	ENSG00000017427	IGF1
turquoise	ENSG00000198363	ASPH
turquoise	ENSG00000120899	PTK2B
turquoise	ENSG00000224597	SVIL-AS1
turquoise	ENSG00000133574	GIMAP4
turquoise	ENSG00000108018	SORCS1
turquoise	ENSG00000170759	KIF5B
turquoise	ENSG00000173253	DMRT2
turquoise	ENSG00000164292	RHOBTB3
turquoise	ENSG00000163590	PPM1L
turquoise	ENSG00000164683	HEY1
turquoise	ENSG00000188811	NHLRC3
turquoise	ENSG00000120694	HSPH1
turquoise	ENSG00000154743	TSEN2
turquoise	ENSG00000118194	TNNT2
turquoise	ENSG00000180596	H2BC4
turquoise	ENSG00000114857	NKTR
turquoise	ENSG00000257949	TEN1
turquoise	ENSG00000172269	DPAGT1
turquoise	ENSG00000230069	LRRC37A15P
turquoise	ENSG00000132763	MMACHC
turquoise	ENSG00000123124	WWP1
turquoise	ENSG00000111666	CHPT1
turquoise	ENSG00000188060	RAB42
turquoise	ENSG00000212747	RTL8B
turquoise	ENSG00000171811	CFAP46
turquoise	ENSG00000158769	F11R
turquoise	ENSG00000215114	UBXN2B
turquoise	ENSG00000143369	ECM1
turquoise	ENSG00000168874	ATOH8
turquoise	ENSG00000106638	TBL2
turquoise	ENSG00000188690	UROS
turquoise	ENSG00000067057	PFKP
turquoise	ENSG00000224137	LINC01857
turquoise	ENSG00000225542	ZNF385D-AS1
turquoise	ENSG00000213906	LTB4R2
turquoise	ENSG00000154803	FLCN
turquoise	ENSG00000164603	BMT2
turquoise	ENSG00000173039	RELA
turquoise	ENSG00000163389	POGLUT1
turquoise	ENSG00000134324	LPIN1
turquoise	ENSG00000066084	DIP2B
turquoise	ENSG00000125868	DSTN
turquoise	ENSG00000125845	BMP2
turquoise	ENSG00000226380	NA
turquoise	ENSG00000171302	CANT1
turquoise	ENSG00000165379	LRFN5
turquoise	ENSG00000210082	MT-RNR2
turquoise	ENSG00000183323	CCDC125
turquoise	ENSG00000117461	PIK3R3
turquoise	ENSG00000224298	NA
turquoise	ENSG00000232133	IMPDH1P10
turquoise	ENSG00000141380	SS18
turquoise	ENSG00000127329	PTPRB
turquoise	ENSG00000116704	SLC35D1
turquoise	ENSG00000103310	ZP2
turquoise	ENSG00000134250	NOTCH2
turquoise	ENSG00000196159	FAT4
turquoise	ENSG00000225492	GBP1P1
turquoise	ENSG00000196792	STRN3
turquoise	ENSG00000122299	ZC3H7A
turquoise	ENSG00000205572	SERF1B
turquoise	ENSG00000197323	TRIM33
turquoise	ENSG00000166848	TERF2IP
turquoise	ENSG00000052795	FNIP2
turquoise	ENSG00000172366	MCRIP2
turquoise	ENSG00000112992	NNT
turquoise	ENSG00000231918
turquoise	ENSG00000116729	WLS
turquoise	ENSG00000164934	DCAF13
turquoise	ENSG00000169684	CHRNA5
turquoise	ENSG00000246695	RASSF8-AS1
turquoise	ENSG00000139211	AMIGO2
turquoise	ENSG00000104321	TRPA1
turquoise	ENSG00000084734	GCKR
turquoise	ENSG00000136319	TTC5
turquoise	ENSG00000129151	BBOX1
turquoise	ENSG00000100285	NEFH
turquoise	ENSG00000132792	CTNNBL1
turquoise	ENSG00000273213	H3-7
turquoise	ENSG00000088766	CRLS1
turquoise	ENSG00000166478	ZNF143
turquoise	ENSG00000095139	ARCN1
turquoise	ENSG00000197932	NA
turquoise	ENSG00000103241	FOXF1
turquoise	ENSG00000186862	PDZD7
turquoise	ENSG00000107020	PLGRKT
turquoise	ENSG00000165695	AK8
turquoise	ENSG00000100294	MCAT
turquoise	ENSG00000263426	RN7SL471P
turquoise	ENSG00000169851	PCDH7
turquoise	ENSG00000106031	HOXA13
turquoise	ENSG00000160791	CCR5
turquoise	ENSG00000169083	AR
turquoise	ENSG00000204619	PPP1R11
turquoise	ENSG00000093144	ECHDC1
turquoise	ENSG00000058404	CAMK2B
turquoise	ENSG00000155660	PDIA4
turquoise	ENSG00000082701	GSK3B
turquoise	ENSG00000110080	ST3GAL4
turquoise	ENSG00000255398	HCAR3
turquoise	ENSG00000082153	BZW1
turquoise	ENSG00000250067	YJEFN3
turquoise	ENSG00000165997	ARL5B
turquoise	ENSG00000120688	WBP4
turquoise	ENSG00000175183	CSRP2
turquoise	ENSG00000228477
turquoise	ENSG00000171101	SIGLEC17P
turquoise	ENSG00000073969	NSF
turquoise	ENSG00000155115	GTF3C6
turquoise	ENSG00000235316	DUSP8P5
turquoise	ENSG00000154175	ABI3BP
turquoise	ENSG00000236824	BCYRN1
turquoise	ENSG00000149084	HSD17B12
turquoise	ENSG00000104728	ARHGEF10
turquoise	ENSG00000164877	MICALL2
turquoise	ENSG00000004846	ABCB5
turquoise	ENSG00000130653	PNPLA7
turquoise	ENSG00000026025	VIM
turquoise	ENSG00000256262	USP30-AS1
turquoise	ENSG00000142765	SYTL1
turquoise	ENSG00000143353	LYPLAL1
turquoise	ENSG00000155097	ATP6V1C1
turquoise	ENSG00000106460	TMEM106B
turquoise	ENSG00000173409	ARV1
turquoise	ENSG00000127463	EMC1
turquoise	ENSG00000109756	RAPGEF2
turquoise	ENSG00000129103	SUMF2
turquoise	ENSG00000135837	CEP350
turquoise	ENSG00000138670	RASGEF1B
turquoise	ENSG00000168439	STIP1
turquoise	ENSG00000080709	KCNN2
turquoise	ENSG00000092969	TGFB2
turquoise	ENSG00000137070	IL11RA
turquoise	ENSG00000161999	JMJD8
turquoise	ENSG00000110756	HPS5
turquoise	ENSG00000166166	TRMT61A
turquoise	ENSG00000185909	KLHDC8B
turquoise	ENSG00000129538	RNASE1
turquoise	ENSG00000092051	JPH4
turquoise	ENSG00000117411	B4GALT2
turquoise	ENSG00000198961	PJA2
turquoise	ENSG00000117501	MROH9
turquoise	ENSG00000008294	SPAG9
turquoise	ENSG00000221995	NA
turquoise	ENSG00000095752	IL11
turquoise	ENSG00000102780	DGKH
turquoise	ENSG00000270571
turquoise	ENSG00000104375	STK3
turquoise	ENSG00000103353	UBFD1
turquoise	ENSG00000135900	MRPL44
turquoise	ENSG00000112739	PRPF4B
turquoise	ENSG00000136695	IL36RN
turquoise	ENSG00000094975	SUCO
turquoise	ENSG00000172977	KAT5
turquoise	ENSG00000180992	MRPL14
turquoise	ENSG00000080298	RFX3
turquoise	ENSG00000173905	GOLIM4
turquoise	ENSG00000141867	BRD4
turquoise	ENSG00000272198	NA
turquoise	ENSG00000114933	INO80D
turquoise	ENSG00000105698	USF2
turquoise	ENSG00000273131	NA
turquoise	ENSG00000160310	PRMT2
turquoise	ENSG00000261015	NA
turquoise	ENSG00000172465	TCEAL1
turquoise	ENSG00000248464	FGF10-AS1
turquoise	ENSG00000150637	CD226
turquoise	ENSG00000116580	GON4L
turquoise	ENSG00000107863	ARHGAP21
turquoise	ENSG00000135677	GNS
turquoise	ENSG00000171174	RBKS
turquoise	ENSG00000267737
turquoise	ENSG00000243440	NA
turquoise	ENSG00000170558	CDH2
turquoise	ENSG00000153936	HS2ST1
turquoise	ENSG00000069849	ATP1B3
turquoise	ENSG00000255150	EID3
turquoise	ENSG00000164904	ALDH7A1
turquoise	ENSG00000198597	ZNF536
turquoise	ENSG00000250771
turquoise	ENSG00000104432	IL7
turquoise	ENSG00000164125	GASK1B
turquoise	ENSG00000168734	PKIG
turquoise	ENSG00000223709	TRIM64EP
turquoise	ENSG00000153814	JAZF1
turquoise	ENSG00000129515	SNX6
turquoise	ENSG00000197375	SLC22A5
turquoise	ENSG00000106803	SEC61B
turquoise	ENSG00000135144	DTX1
turquoise	ENSG00000109920	FNBP4
turquoise	ENSG00000124157	SEMG2
turquoise	ENSG00000100888	CHD8
turquoise	ENSG00000202198
turquoise	ENSG00000198879	SFMBT2
turquoise	ENSG00000253891
turquoise	ENSG00000203667	COX20
turquoise	ENSG00000136758	YME1L1
turquoise	ENSG00000134987	WDR36
turquoise	ENSG00000186001	LRCH3
turquoise	ENSG00000153317	ASAP1
turquoise	ENSG00000224846	NQO2-AS1
turquoise	ENSG00000269690	NA
turquoise	ENSG00000168569	TMEM223
turquoise	ENSG00000156535	CD109
turquoise	ENSG00000164691	TAGAP
turquoise	ENSG00000255112	CHMP1B
turquoise	ENSG00000140396	NCOA2
turquoise	ENSG00000089048	ESF1
turquoise	ENSG00000143870	PDIA6
turquoise	ENSG00000150630	VEGFC
turquoise	ENSG00000119185	ITGB1BP1
turquoise	ENSG00000048991	R3HDM1
turquoise	ENSG00000197903	H2BC12
turquoise	ENSG00000185896	LAMP1
turquoise	ENSG00000154760	SLFN13
turquoise	ENSG00000188636	RTL6
turquoise	ENSG00000197632	SERPINB2
turquoise	ENSG00000120332	TNN
turquoise	ENSG00000243716	NPIPB5
turquoise	ENSG00000213339	QTRT1
turquoise	ENSG00000117472	TSPAN1
turquoise	ENSG00000113811	SELENOK
turquoise	ENSG00000119280	C1orf198
turquoise	ENSG00000196878	LAMB3
turquoise	ENSG00000143190	POU2F1
turquoise	ENSG00000170776	AKAP13
turquoise	ENSG00000159733	ZFYVE28
turquoise	ENSG00000134909	ARHGAP32
turquoise	ENSG00000110092	CCND1
turquoise	ENSG00000165805	C12orf50
turquoise	ENSG00000130340	SNX9
turquoise	ENSG00000260804	LINC01963
turquoise	ENSG00000084234	APLP2
turquoise	ENSG00000185100	ADSS1
turquoise	ENSG00000198203	SULT1C2
turquoise	ENSG00000177303	CASKIN2
turquoise	ENSG00000154654	NCAM2
turquoise	ENSG00000198742	SMURF1
turquoise	ENSG00000180964	TCEAL8
turquoise	ENSG00000008282	SYPL1
turquoise	ENSG00000155957	TMBIM4
turquoise	ENSG00000135632	SMYD5
turquoise	ENSG00000256852	KNOP1P1
turquoise	ENSG00000126903	SLC10A3
turquoise	ENSG00000142552	RCN3
turquoise	ENSG00000261618	LINC02605
turquoise	ENSG00000144224	UBXN4
turquoise	ENSG00000176907	TCIM
turquoise	ENSG00000136696	IL36B
turquoise	ENSG00000185883	ATP6V0C
turquoise	ENSG00000171914	TLN2
turquoise	ENSG00000110799	VWF
turquoise	ENSG00000247746	USP51
turquoise	ENSG00000134769	DTNA
turquoise	ENSG00000100106	TRIOBP
turquoise	ENSG00000233554	B4GALT1-AS1
turquoise	ENSG00000006114	NA
turquoise	ENSG00000160963	COL26A1
turquoise	ENSG00000143217	NECTIN4
turquoise	ENSG00000108821	COL1A1
turquoise	ENSG00000179454	KLHL28
turquoise	ENSG00000176014	TUBB6
turquoise	ENSG00000161544	CYGB
turquoise	ENSG00000204376	NA
turquoise	ENSG00000175697	GPR156
turquoise	ENSG00000162694	EXTL2
turquoise	ENSG00000112379	ARFGEF3
turquoise	ENSG00000117906	RCN2
turquoise	ENSG00000129255	MPDU1
turquoise	ENSG00000035687	ADSS2
turquoise	ENSG00000074800	ENO1
turquoise	ENSG00000273174
turquoise	ENSG00000198853	RUSC2
turquoise	ENSG00000187479	C11orf96
turquoise	ENSG00000158156	XKR8
turquoise	ENSG00000146243	IRAK1BP1
turquoise	ENSG00000149927	DOC2A
turquoise	ENSG00000168137	SETD5
turquoise	ENSG00000037757	MRI1
turquoise	ENSG00000102547	CAB39L
turquoise	ENSG00000154222	CC2D1B
turquoise	ENSG00000109107	ALDOC
turquoise	ENSG00000124787	RPP40
turquoise	ENSG00000144580	CNOT9
turquoise	ENSG00000231758	ARHGAP15-AS1
turquoise	ENSG00000160695	VPS11
turquoise	ENSG00000074695	LMAN1
turquoise	ENSG00000237223	SULT1C2P1
turquoise	ENSG00000124357	NAGK
turquoise	ENSG00000188419	CHM
turquoise	ENSG00000143224	PPOX
turquoise	ENSG00000005001	PRSS22
turquoise	ENSG00000080845	DLGAP4
turquoise	ENSG00000203827	NA
turquoise	ENSG00000157538	VPS26C
turquoise	ENSG00000131979	GCH1
turquoise	ENSG00000260454	LINC02957
turquoise	ENSG00000086666	ZFAND6
turquoise	ENSG00000114268	PFKFB4
turquoise	ENSG00000259673	IQCH-AS1
turquoise	ENSG00000035681	NSMAF
turquoise	ENSG00000136856	SLC2A8
turquoise	ENSG00000054219	LY75
turquoise	ENSG00000205765	RIMOC1
turquoise	ENSG00000135299	ANKRD6
turquoise	ENSG00000115904	SOS1
turquoise	ENSG00000180828	BHLHE22
turquoise	ENSG00000127663	KDM4B
turquoise	ENSG00000103356	EARS2
turquoise	ENSG00000186908	ZDHHC17
turquoise	ENSG00000182541	LIMK2
turquoise	ENSG00000186417	GLDN
turquoise	ENSG00000090621	PABPC4
turquoise	ENSG00000153721	CNKSR3
turquoise	ENSG00000064199	SPA17
turquoise	ENSG00000082146	STRADB
turquoise	ENSG00000115084	SLC35F5
turquoise	ENSG00000047579	DTNBP1
turquoise	ENSG00000257698	GIHCG
turquoise	ENSG00000122862	SRGN
turquoise	ENSG00000174943	KCTD13
turquoise	ENSG00000225663	MCRIP1
turquoise	ENSG00000134905	CARS2
turquoise	ENSG00000109586	GALNT7
turquoise	ENSG00000106603	COA1
turquoise	ENSG00000096384	HSP90AB1
turquoise	ENSG00000181789	COPG1
turquoise	ENSG00000170606	HSPA4
turquoise	ENSG00000124783	SSR1
turquoise	ENSG00000107175	CREB3
turquoise	ENSG00000146830	GIGYF1
turquoise	ENSG00000132199	ENOSF1
turquoise	ENSG00000165246	NLGN4Y
turquoise	ENSG00000258791	LINC00520
turquoise	ENSG00000155366	RHOC
turquoise	ENSG00000141295	SCRN2
turquoise	ENSG00000112335	SNX3
turquoise	ENSG00000123159	GIPC1
turquoise	ENSG00000176046	NUPR1
turquoise	ENSG00000132329	RAMP1
turquoise	ENSG00000242960	FTH1P23
turquoise	ENSG00000102977	ACD
turquoise	ENSG00000103335	PIEZO1
turquoise	ENSG00000178752	ERFE
turquoise	ENSG00000182118	FAM89A
turquoise	ENSG00000122644	ARL4A
turquoise	ENSG00000139645	ANKRD52
turquoise	ENSG00000243452	NA
turquoise	ENSG00000253207
turquoise	ENSG00000105810	CDK6
turquoise	ENSG00000162444	RBP7
turquoise	ENSG00000159692	CTBP1
turquoise	ENSG00000225131	PSME2P2
turquoise	ENSG00000165209	STRBP
turquoise	ENSG00000257354	MIRLET7IHG
turquoise	ENSG00000271216	LINC01050
turquoise	ENSG00000099203	TMED1
turquoise	ENSG00000204438	GPANK1
turquoise	ENSG00000234311
turquoise	ENSG00000130283	GDF1
turquoise	ENSG00000196182	STK40
turquoise	ENSG00000091157	WDR7
turquoise	ENSG00000187531	SIRT7
turquoise	ENSG00000172795	DCP2
turquoise	ENSG00000143786	CNIH3
turquoise	ENSG00000205336	ADGRG1
turquoise	ENSG00000205436	EXOC3L4
turquoise	ENSG00000085224	ATRX
turquoise	ENSG00000124299	PEPD
turquoise	ENSG00000120457	KCNJ5
turquoise	ENSG00000255921
turquoise	ENSG00000173200	PARP15
turquoise	ENSG00000064309	CDON
turquoise	ENSG00000175354	PTPN2
turquoise	ENSG00000117859	OSBPL9
turquoise	ENSG00000211459	MT-RNR1
turquoise	ENSG00000177337	DLGAP1-AS1
turquoise	ENSG00000197208	SLC22A4
turquoise	ENSG00000182827	ACBD3
turquoise	ENSG00000165105	RASEF
turquoise	ENSG00000228594	FNDC10
turquoise	ENSG00000163798	SLC4A1AP
turquoise	ENSG00000167193	CRK
turquoise	ENSG00000012124	CD22
turquoise	ENSG00000111670	GNPTAB
turquoise	ENSG00000108828	VAT1
turquoise	ENSG00000158234	FAIM
turquoise	ENSG00000223459	TCAF1P1
turquoise	ENSG00000111540	RAB5B
turquoise	ENSG00000038219	BOD1L1
turquoise	ENSG00000137275	RIPK1
turquoise	ENSG00000090776	EFNB1
turquoise	ENSG00000136160	EDNRB
turquoise	ENSG00000132294	EFR3A
turquoise	ENSG00000104361	NIPAL2
turquoise	ENSG00000186660	ZFP91
turquoise	ENSG00000184838	PRR16
turquoise	ENSG00000064763	FAR2
turquoise	ENSG00000270149
turquoise	ENSG00000143612	C1orf43
turquoise	ENSG00000122971	ACADS
turquoise	ENSG00000196507	TCEAL3
turquoise	ENSG00000156869	FRRS1
turquoise	ENSG00000106327	TFR2
turquoise	ENSG00000270362	HMGN3-AS1
turquoise	ENSG00000004848	ARX
turquoise	ENSG00000173486	FKBP2
turquoise	ENSG00000135018	UBQLN1
turquoise	ENSG00000115241	PPM1G
turquoise	ENSG00000148700	ADD3
turquoise	ENSG00000072415	PALS1
turquoise	ENSG00000131016	AKAP12
turquoise	ENSG00000102100	SLC35A2
turquoise	ENSG00000102981	PARD6A
turquoise	ENSG00000164296	TIGD6
turquoise	ENSG00000143570	SLC39A1
turquoise	ENSG00000108296	NA
turquoise	ENSG00000155329	ZCCHC10
turquoise	ENSG00000065534	MYLK
turquoise	ENSG00000125827	TMX4
turquoise	ENSG00000133943	DGLUCY
turquoise	ENSG00000113615	SEC24A
turquoise	ENSG00000107104	KANK1
turquoise	ENSG00000176386	CDC26
turquoise	ENSG00000057252	SOAT1
turquoise	ENSG00000149289	ZC3H12C
turquoise	ENSG00000128342	LIF
turquoise	ENSG00000131503	ANKHD1
turquoise	ENSG00000171680	PLEKHG5
turquoise	ENSG00000147724	FAM135B
turquoise	ENSG00000128578	STRIP2
turquoise	ENSG00000145247	OCIAD2
turquoise	ENSG00000198160	MIER1
turquoise	ENSG00000104112	SCG3
turquoise	ENSG00000178694	NSUN3
turquoise	ENSG00000071054	MAP4K4
turquoise	ENSG00000157911	PEX10
turquoise	ENSG00000168702	LRP1B
turquoise	ENSG00000244026	FAM86DP
turquoise	ENSG00000136383	ALPK3
turquoise	ENSG00000188056	TREML4
turquoise	ENSG00000135362	PRR5L
turquoise	ENSG00000122729	ACO1
turquoise	ENSG00000185404	SP140L
turquoise	ENSG00000119950	MXI1
turquoise	ENSG00000166888	STAT6
turquoise	ENSG00000173404	INSM1
turquoise	ENSG00000178381	ZFAND2A
turquoise	ENSG00000159079	CFAP298
turquoise	ENSG00000106571	GLI3
turquoise	ENSG00000111696	NT5DC3
turquoise	ENSG00000171456	ASXL1
turquoise	ENSG00000115239	ASB3
turquoise	ENSG00000165457	FOLR2
turquoise	ENSG00000184937	WT1
turquoise	ENSG00000197343	ZNF655
turquoise	ENSG00000101577	LPIN2
turquoise	ENSG00000170017	ALCAM
turquoise	ENSG00000139174	PRICKLE1
turquoise	ENSG00000105974	CAV1
turquoise	ENSG00000170340	B3GNT2
turquoise	ENSG00000095383	TBC1D2
turquoise	ENSG00000166278	C2
turquoise	ENSG00000090020	SLC9A1
turquoise	ENSG00000145777	TSLP
turquoise	ENSG00000101974	ATP11C
turquoise	ENSG00000166562	SEC11C
turquoise	ENSG00000116285	ERRFI1
turquoise	ENSG00000171928	TVP23B
turquoise	ENSG00000158825	CDA
turquoise	ENSG00000123096	SSPN
turquoise	ENSG00000132481	TRIM47
turquoise	ENSG00000215644	GCGR
turquoise	ENSG00000151835	SACS
turquoise	ENSG00000157800	SLC37A3
turquoise	ENSG00000109220	CHIC2
turquoise	ENSG00000164323	CFAP97
turquoise	ENSG00000246985	SOCS2-AS1
turquoise	ENSG00000116852	KIF21B
turquoise	ENSG00000157540	DYRK1A
turquoise	ENSG00000124920	MYRF
turquoise	ENSG00000155304	HSPA13
turquoise	ENSG00000159459	UBR1
turquoise	ENSG00000172578	KLHL6
turquoise	ENSG00000003147	ICA1
turquoise	ENSG00000228013	IL6R-AS1
turquoise	ENSG00000157625	TAB3
turquoise	ENSG00000124380	SNRNP27
turquoise	ENSG00000156804	FBXO32
turquoise	ENSG00000006715	VPS41
turquoise	ENSG00000223949	ROR1-AS1
turquoise	ENSG00000106477	CEP41
turquoise	ENSG00000261798
turquoise	ENSG00000067533	RRP15
turquoise	ENSG00000077463	SIRT6
turquoise	ENSG00000172939	OXSR1
turquoise	ENSG00000132681	ATP1A4
turquoise	ENSG00000264364	DYNLL2
turquoise	ENSG00000133104	SPART
turquoise	ENSG00000248672	LY75-CD302
turquoise	ENSG00000102390	PBDC1
turquoise	ENSG00000234465	PINLYP
turquoise	ENSG00000197405	C5AR1
turquoise	ENSG00000177359
turquoise	ENSG00000077157	PPP1R12B
turquoise	ENSG00000181163	NPM1
turquoise	ENSG00000253557
turquoise	ENSG00000175054	ATR
turquoise	ENSG00000180914	OXTR
turquoise	ENSG00000248971	KRT8P46
turquoise	ENSG00000188191	PRKAR1B
turquoise	ENSG00000086619	ERO1B
turquoise	ENSG00000127955	GNAI1
turquoise	ENSG00000168374	ARF4
turquoise	ENSG00000102225	CDK16
turquoise	ENSG00000107758	PPP3CB
turquoise	ENSG00000204673	AKT1S1
turquoise	ENSG00000205683	DPF3
turquoise	ENSG00000129450	SIGLEC9
turquoise	ENSG00000213158	GAPDHP36
turquoise	ENSG00000106733	NMRK1
turquoise	ENSG00000173598	NUDT4
turquoise	ENSG00000103226	NOMO3
turquoise	ENSG00000243414	TICAM2
turquoise	ENSG00000132581	SDF2
turquoise	ENSG00000169288	MRPL1
turquoise	ENSG00000249590
turquoise	ENSG00000018699	TTC27
turquoise	ENSG00000114166	KAT2B
turquoise	ENSG00000249307	LINC01088
turquoise	ENSG00000079819	EPB41L2
turquoise	ENSG00000163605	PPP4R2
turquoise	ENSG00000153487	ING1
turquoise	ENSG00000165030	NFIL3
turquoise	ENSG00000267247
turquoise	ENSG00000214253	FIS1
turquoise	ENSG00000232628
turquoise	ENSG00000188687	SLC4A5
turquoise	ENSG00000254539
turquoise	ENSG00000133812	SBF2
turquoise	ENSG00000004534	RBM6
turquoise	ENSG00000127080	IPPK
turquoise	ENSG00000253671
turquoise	ENSG00000159167	STC1
turquoise	ENSG00000254827	SLC22A18AS
turquoise	ENSG00000126062	TMEM115
turquoise	ENSG00000101972	STAG2
turquoise	ENSG00000255422
turquoise	ENSG00000178803	ADORA2A-AS1
turquoise	ENSG00000139719	VPS33A
turquoise	ENSG00000174684	B4GAT1
turquoise	ENSG00000155966	AFF2
turquoise	ENSG00000049759	NEDD4L
turquoise	ENSG00000135870	RC3H1
turquoise	ENSG00000272638
turquoise	ENSG00000180113	TDRD6
turquoise	ENSG00000078401	EDN1
turquoise	ENSG00000120306	CYSTM1
turquoise	ENSG00000270160	NA
turquoise	ENSG00000258790
turquoise	ENSG00000109184	DCUN1D4
turquoise	ENSG00000078747	ITCH
turquoise	ENSG00000167550	RHEBL1
turquoise	ENSG00000214176	PLEKHM1P1
turquoise	ENSG00000134815	DHX34
turquoise	ENSG00000154359	LONRF1
turquoise	ENSG00000110768	GTF2H1
turquoise	ENSG00000081377	CDC14B
turquoise	ENSG00000140403	DNAJA4
turquoise	ENSG00000146648	EGFR
turquoise	ENSG00000233237	LINC00472
turquoise	ENSG00000243742	RPLP0P2
turquoise	ENSG00000100784	RPS6KA5
turquoise	ENSG00000224940	PRRT4
turquoise	ENSG00000074319	TSG101
turquoise	ENSG00000043462	LCP2
turquoise	ENSG00000122126	OCRL
turquoise	ENSG00000229801	NA
turquoise	ENSG00000144560	VGLL4
turquoise	ENSG00000123104	ITPR2
turquoise	ENSG00000171497	PPID
turquoise	ENSG00000147408	CSGALNACT1
turquoise	ENSG00000243566	UPK3B
turquoise	ENSG00000135698	MPHOSPH6
turquoise	ENSG00000273117	INSIG1-DT
turquoise	ENSG00000144445	KANSL1L
turquoise	ENSG00000101350	KIF3B
turquoise	ENSG00000140443	IGF1R
turquoise	ENSG00000147459	DOCK5
turquoise	ENSG00000011454	RABGAP1
turquoise	ENSG00000078098	FAP
turquoise	ENSG00000137103	TMEM8B
turquoise	ENSG00000119760	SUPT7L
turquoise	ENSG00000184779	NA
turquoise	ENSG00000073331	ALPK1
turquoise	ENSG00000129009	ISLR
turquoise	ENSG00000096070	BRPF3
turquoise	ENSG00000075407	ZNF37A
turquoise	ENSG00000008869	HEATR5B
turquoise	ENSG00000158406	H4C8
turquoise	ENSG00000161714	PLCD3
turquoise	ENSG00000116675	DNAJC6
turquoise	ENSG00000122786	CALD1
turquoise	ENSG00000198855	FICD
turquoise	ENSG00000174015	CBY2
turquoise	ENSG00000172889	EGFL7
turquoise	ENSG00000166987	MBD6
turquoise	ENSG00000181965	NEUROG1
turquoise	ENSG00000165322	ARHGAP12
turquoise	ENSG00000005448	WDR54
turquoise	ENSG00000091592	NLRP1
turquoise	ENSG00000167619	TMEM145
turquoise	ENSG00000266053	NDUFV2-AS1
turquoise	ENSG00000260876	LINC01229
turquoise	ENSG00000253719	ATXN7L3B
turquoise	ENSG00000163328	GPR155
turquoise	ENSG00000186866	POFUT2
turquoise	ENSG00000101079	NDRG3
turquoise	ENSG00000062598	ELMO2
turquoise	ENSG00000234231	ANAPC1P4
turquoise	ENSG00000065060	UHRF1BP1
turquoise	ENSG00000198960	ARMCX6
turquoise	ENSG00000273124
turquoise	ENSG00000255121	CENATAC-DT
turquoise	ENSG00000104763	ASAH1
turquoise	ENSG00000177542	SLC25A22
turquoise	ENSG00000153066	TXNDC11
turquoise	ENSG00000137497	NUMA1
turquoise	ENSG00000129480	DTD2
turquoise	ENSG00000054282	SDCCAG8
turquoise	ENSG00000092931	MFSD11
turquoise	ENSG00000187231	SESTD1
turquoise	ENSG00000015532	XYLT2
turquoise	ENSG00000163430	FSTL1
turquoise	ENSG00000230606	LINC02969
turquoise	ENSG00000185920	PTCH1
turquoise	ENSG00000128590	DNAJB9
turquoise	ENSG00000116668	SWT1
turquoise	ENSG00000198691	ABCA4
turquoise	ENSG00000164587	RPS14
turquoise	ENSG00000184939	ZFP90
turquoise	ENSG00000162601	MYSM1
turquoise	ENSG00000104142	VPS18
turquoise	ENSG00000173930	SLCO4C1
turquoise	ENSG00000125826	RBCK1
turquoise	ENSG00000130803	ZNF317
turquoise	ENSG00000107937	GTPBP4
turquoise	ENSG00000006118	TMEM132A
turquoise	ENSG00000144455	SUMF1
turquoise	ENSG00000244687	UBE2V1
turquoise	ENSG00000271646	IRF2-DT
turquoise	ENSG00000145734	BDP1
turquoise	ENSG00000004660	CAMKK1
turquoise	ENSG00000072954	TMEM38A
turquoise	ENSG00000273002	ARHGEF2-AS2
turquoise	ENSG00000231426	FILNC1
turquoise	ENSG00000113389	NPR3
turquoise	ENSG00000132688	NES
turquoise	ENSG00000167528	ZNF641
turquoise	ENSG00000154639	CXADR
turquoise	ENSG00000178789	CD300LB
turquoise	ENSG00000102580	DNAJC3
turquoise	ENSG00000198734	F5
turquoise	ENSG00000023516	AKAP11
turquoise	ENSG00000169122	FAM110B
turquoise	ENSG00000103342	GSPT1
turquoise	ENSG00000130723	NA
turquoise	ENSG00000090905	TNRC6A
turquoise	ENSG00000038210	PI4K2B
turquoise	ENSG00000213753	CENPBD2P
turquoise	ENSG00000133874	RNF122
turquoise	ENSG00000170242	USP47
turquoise	ENSG00000178950	GAK
turquoise	ENSG00000183657	NA
turquoise	ENSG00000063761	ADCK1
turquoise	ENSG00000084652	TXLNA
[truncated: 8,092 more rows]
