# Supplementary material for: Transcriptional profiling links unique human macrophage phenotypes to the growth of intracellular Salmonella enterica serovar Typhi
Source: Sci Rep. 2024 Jun 4;14:12811. doi: 10.1038/s41598-024-63588-6 (PMC11150401; doi:10.1038/s41598-024-63588-6)
Supplement: Supplementary file 4 — Supplementary Table S3. [file 41598_2024_63588_MOESM4_ESM.xlsx]

## Sheet: Bystander_v_Replicating
	baseMean	log2FoldChange	lfcSE	stat	pvalue	padj	ensembl	entrez	hgnc_symbol	Population
ENSG00000000003	36.1252	1.04179	0.687648	1.515	0.129773	0.416051	ENSG00000000003	7105	TSPAN6	Replicating
ENSG00000000005	1.73342	-1.39812	3.27246	-0.427239	0.669205	NA	ENSG00000000005	64102	TNMD	Bystander
ENSG00000000419	763.025	-0.176091	0.210802	-0.835336	0.403528	0.734826	ENSG00000000419	8813	DPM1	Bystander
ENSG00000000457	419.755	-0.111294	0.249724	-0.445668	0.655837	0.877503	ENSG00000000457	57147	SCYL3	Bystander
ENSG00000000460	172.532	-0.395848	0.350459	-1.12951	0.258682	0.597386	ENSG00000000460	55732	FIRRM	Bystander
ENSG00000000938	3253.41	-0.307728	0.179562	-1.71378	0.0865699	0.327717	ENSG00000000938	2268	FGR	Bystander
ENSG00000000971	1282.11	0.345153	0.210144	1.64246	0.100495	0.359226	ENSG00000000971	3075	CFH	Replicating
ENSG00000001036	1967.61	0.494953	0.181787	2.7227	0.00647505	0.0547523	ENSG00000001036	2519	FUCA2	Replicating
ENSG00000001084	3495.91	-0.84461	0.263597	-3.20418	0.0013545	0.0162662	ENSG00000001084	2729	GCLC	Bystander
ENSG00000001167	1529.76	-0.125198	0.196597	-0.636826	0.524238	0.811088	ENSG00000001167	4800	NFYA	Bystander
ENSG00000001460	69.8146	0.967448	0.484866	1.99529	0.0460115	0.21989	ENSG00000001460	90529	STPG1	Replicating
ENSG00000001461	314.841	0.128816	0.316327	0.407223	0.683844	0.888946	ENSG00000001461	57185	NIPAL3	Replicating
ENSG00000001497	704.794	-0.141702	0.220312	-0.643186	0.520103	0.808387	ENSG00000001497	81887	LAS1L	Bystander
ENSG00000001561	1135.67	0.502789	0.228385	2.2015	0.027701	0.159433	ENSG00000001561	22875	ENPP4	Replicating
ENSG00000001617	94.1935	0.726436	0.462171	1.57179	0.115999	0.389223	ENSG00000001617	6405	SEMA3F	Replicating
ENSG00000001629	463.498	0.339158	0.278744	1.21674	0.223705	0.556255	ENSG00000001629	54467	ANKIB1	Replicating
ENSG00000001630	3871.47	0.121468	0.198165	0.612964	0.5399	0.819922	ENSG00000001630	1595	CYP51A1	Replicating
ENSG00000001631	350.594	-0.390283	0.265602	-1.46943	0.141716	0.437323	ENSG00000001631	889	KRIT1	Bystander
ENSG00000002016	69.4008	0.0369652	0.563426	0.0656079	0.94769	0.987018	ENSG00000002016	5893	RAD52	Replicating
ENSG00000002079	3.34557	-3.38514	2.38272	-1.4207	0.155403	NA	ENSG00000002079	NA	MYH16	Bystander
ENSG00000002330	592.683	0.159434	0.228017	0.699219	0.484415	0.788481	ENSG00000002330	572	BAD	Replicating
ENSG00000002549	4434.89	-0.0896672	0.196113	-0.457222	0.647511	0.87341	ENSG00000002549	51056	LAP3	Bystander
ENSG00000002586	3032.82	0.548189	0.178907	3.0641	0.00218328	0.023749	ENSG00000002586	4267	CD99	Replicating
ENSG00000002587	23.2466	0.269522	1.09844	0.245367	0.806172	0.939955	ENSG00000002587	9957	HS3ST1	Replicating
ENSG00000002726	1606.17	-1.10045	0.258671	-4.25424	2.1e-05	0.00056292	ENSG00000002726	26	AOC1	Bystander
ENSG00000002746	7.88821	-1.80425	1.85403	-0.973151	0.330479	0.670959	ENSG00000002746	23072	HECW1	Bystander
ENSG00000002822	967.694	-0.436715	0.239092	-1.82656	0.0677666	0.281576	ENSG00000002822	8379	MAD1L1	Bystander
ENSG00000002834	19141.6	0.281358	0.166623	1.68859	0.0912986	0.337654	ENSG00000002834	3927	LASP1	Replicating
ENSG00000002919	3332.2	-0.599852	0.177537	-3.37874	0.0007282	0.0100595	ENSG00000002919	29916	SNX11	Bystander
ENSG00000002933	207.224	-1.61398	0.323083	-4.99555	5.87e-07	2.52e-05	ENSG00000002933	55365	TMEM176A	Bystander
ENSG00000003056	8297.46	0.213991	0.169263	1.26425	0.206141	0.53656	ENSG00000003056	4074	M6PR	Replicating
ENSG00000003096	11.8769	3.6836	1.26094	2.92132	0.00348549	0.0339116	ENSG00000003096	90293	KLHL13	Replicating
ENSG00000003137	117.684	2.91106	0.474363	6.13678	8.42e-10	7.84e-08	ENSG00000003137	56603	CYP26B1	Replicating
ENSG00000003147	117.59	0.804243	0.393926	2.04161	0.0411903	0.205939	ENSG00000003147	3382	ICA1	Replicating
ENSG00000003249	0.78185	-1.3358	3.96029	-0.337299	0.735891	NA	ENSG00000003249	79007	DBNDD1	Bystander
ENSG00000003393	577.407	0.16375	0.254816	0.64262	0.52047	0.808548	ENSG00000003393	57679	ALS2	Replicating
ENSG00000003400	229.091	0.296661	0.394683	0.751643	0.452266	0.770494	ENSG00000003400	843	CASP10	Replicating
ENSG00000003402	29234.5	0.3813	0.201185	1.89527	0.0580569	0.25648	ENSG00000003402	8837	CFLAR	Replicating
ENSG00000003436	754.897	0.962468	0.363205	2.64993	0.00805079	0.0644144	ENSG00000003436	7035	TFPI	Replicating
ENSG00000003509	180.673	-0.0785627	0.359159	-0.218741	0.826852	0.946656	ENSG00000003509	55471	NDUFAF7	Bystander
ENSG00000003756	2932.54	-0.202327	0.182547	-1.10835	0.267709	0.607143	ENSG00000003756	10181	RBM5	Bystander
ENSG00000003987	20.0705	2.75625	1.19601	2.30454	0.0211922	0.131389	ENSG00000003987	9108	MTMR7	Replicating
ENSG00000003989	1261.06	1.20994	0.738006	1.63947	0.101115	0.360396	ENSG00000003989	6542	SLC7A2	Replicating
ENSG00000004059	2177.58	-0.356019	0.189441	-1.87931	0.0602016	0.261326	ENSG00000004059	381	ARF5	Bystander
ENSG00000004139	29.963	0.346755	0.754542	0.459557	0.645834	0.873361	ENSG00000004139	23098	SARM1	Replicating
ENSG00000004142	2414.89	-0.360109	0.193823	-1.85793	0.0631788	0.269621	ENSG00000004142	26073	POLDIP2	Bystander
ENSG00000004399	40385.1	-0.11642	0.164598	-0.707301	0.47938	0.78656	ENSG00000004399	23129	PLXND1	Bystander
ENSG00000004455	5020.69	-0.2998	0.196293	-1.52731	0.126684	0.410016	ENSG00000004455	204	AK2	Bystander
ENSG00000004468	976.382	-0.15302	0.210246	-0.727811	0.466729	0.779559	ENSG00000004468	952	CD38	Bystander
ENSG00000004478	1371.12	-0.0802051	0.201559	-0.397924	0.690686	0.892536	ENSG00000004478	2288	FKBP4	Bystander
ENSG00000004487	1376.3	-0.245952	0.199319	-1.23396	0.217218	0.548198	ENSG00000004487	23028	KDM1A	Bystander
ENSG00000004534	1128.45	0.069886	0.206757	0.33801	0.735356	0.912036	ENSG00000004534	10180	RBM6	Replicating
ENSG00000004660	97.5101	1.08839	0.425986	2.55498	0.0106195	0.079539	ENSG00000004660	84254	CAMKK1	Replicating
ENSG00000004700	827.021	0.0865466	0.208136	0.415817	0.677544	0.886717	ENSG00000004700	5965	RECQL	Replicating
ENSG00000004766	355.125	-0.105134	0.2581	-0.407337	0.683761	0.888946	ENSG00000004766	55610	VPS50	Bystander
ENSG00000004777	31.7382	-0.89179	0.74639	-1.1948	0.232164	0.566897	ENSG00000004777	115703	ARHGAP33	Bystander
ENSG00000004779	1668.18	0.0220993	0.193629	0.114132	0.909133	0.974674	ENSG00000004779	4706	NDUFAB1	Replicating
ENSG00000004799	16.057	1.21374	1.36877	0.886735	0.375222	0.710829	ENSG00000004799	5166	PDK4	Replicating
ENSG00000004809	362.604	0.255799	0.266804	0.958753	0.337683	0.678785	ENSG00000004809	85413	SLC22A16	Replicating
ENSG00000004838	1.23924	2.53762	3.78243	0.670897	0.502286	NA	ENSG00000004838	51364	ZMYND10	Replicating
ENSG00000004846	106.741	3.17734	0.52903	6.00598	1.9e-09	1.63e-07	ENSG00000004846	340273	ABCB5	Replicating
ENSG00000004848	1.95744	0.411258	2.63646	0.155989	0.876042	NA	ENSG00000004848	170302	ARX	Replicating
ENSG00000004864	547.086	0.836237	0.251049	3.33098	0.00086542	0.0115056	ENSG00000004864	10165	SLC25A13	Replicating
ENSG00000004866	208.885	0.2547	0.316842	0.80387	0.421472	0.749473	ENSG00000004866	93655	ST7	Replicating
ENSG00000004897	1594.05	0.0670747	0.187007	0.358675	0.719838	0.905359	ENSG00000004897	996	CDC27	Replicating
ENSG00000004961	782.933	-0.417172	0.216245	-1.92917	0.0537103	0.243963	ENSG00000004961	3052	HCCS	Bystander
ENSG00000004975	582.849	0.287726	0.224166	1.28354	0.199302	0.526948	ENSG00000004975	1856	DVL2	Replicating
ENSG00000005001	20.5684	1.21544	1.21047	1.00411	0.315327	0.655524	ENSG00000005001	64063	PRSS22	Replicating
ENSG00000005007	5108.95	-0.104697	0.171063	-0.612038	0.540513	0.820016	ENSG00000005007	5976	UPF1	Bystander
ENSG00000005020	732.389	-0.0788243	0.323159	-0.243918	0.807295	0.940346	ENSG00000005020	8935	SKAP2	Bystander
ENSG00000005022	4210.44	-0.517166	0.202728	-2.55104	0.0107402	0.0800934	ENSG00000005022	292	SLC25A5	Bystander
ENSG00000005059	18.6569	0.431932	0.931603	0.463644	0.642903	0.871839	ENSG00000005059	55013	MCUB	Replicating
ENSG00000005073	620.423	-0.0611222	0.244054	-0.250446	0.802243	0.938998	ENSG00000005073	3207	HOXA11	Bystander
ENSG00000005075	2360.74	-0.201798	0.185262	-1.08926	0.276039	0.616632	ENSG00000005075	5439	POLR2J	Bystander
ENSG00000005100	214.184	-0.0804623	0.311475	-0.258326	0.796155	0.937062	ENSG00000005100	56919	DHX33	Bystander
ENSG00000005108	84.0913	0.0632457	0.485879	0.130167	0.896434	0.971092	ENSG00000005108	221981	THSD7A	Replicating
ENSG00000005156	435.548	0.207735	0.249447	0.832782	0.404968	0.73568	ENSG00000005156	3980	LIG3	Replicating
ENSG00000005175	908.308	0.248457	0.208052	1.19421	0.232397	0.567061	ENSG00000005175	79657	RPAP3	Replicating
ENSG00000005187	8.72942	-0.208168	1.25409	-0.165992	0.868163	0.962381	ENSG00000005187	6296	ACSM3	Bystander
ENSG00000005189	41.5085	-1.45602	0.65849	-2.21115	0.0270257	0.156318	ENSG00000005189	81691	REXO5	Bystander
ENSG00000005194	1805.4	-0.313378	0.187175	-1.67426	0.0940802	0.343314	ENSG00000005194	57019	CIAPIN1	Bystander
ENSG00000005206	558.974	-0.520848	0.228462	-2.2798	0.0226195	0.137813	ENSG00000005206	56928	SPPL2B	Bystander
ENSG00000005238	3253.22	0.108096	0.174407	0.619795	0.535392	0.817385	ENSG00000005238	80256	ATOSB	Replicating
ENSG00000005243	36.33	-0.517365	0.647026	-0.799605	0.42394	0.751206	ENSG00000005243	51226	COPZ2	Bystander
ENSG00000005249	107.591	-0.374776	0.406956	-0.920926	0.357089	0.696103	ENSG00000005249	5577	PRKAR2B	Bystander
ENSG00000005302	715.144	-0.0714403	0.219713	-0.325153	0.745066	0.915613	ENSG00000005302	10943	MSL3	Bystander
ENSG00000005339	5300.21	0.234917	0.206727	1.13636	0.255806	0.594039	ENSG00000005339	1387	CREBBP	Replicating
ENSG00000005379	107.213	-0.896378	0.440593	-2.03448	0.041903	0.208258	ENSG00000005379	9256	TSPOAP1	Bystander
ENSG00000005381	3.11007	-2.02617	2.21546	-0.91456	0.360422	NA	ENSG00000005381	4353	MPO	Bystander
ENSG00000005436	202.653	0.428698	0.30897	1.38751	0.165287	0.475801	ENSG00000005436	6936	GCFC2	Replicating
ENSG00000005448	98.908	1.24908	0.467016	2.6746	0.00748191	0.0609351	ENSG00000005448	84058	WDR54	Replicating
ENSG00000005469	39.3558	-0.324574	0.624849	-0.519443	0.603452	0.852265	ENSG00000005469	54677	CROT	Bystander
ENSG00000005471	69.0746	0.332316	0.532856	0.623651	0.532857	0.815787	ENSG00000005471	5244	ABCB4	Replicating
ENSG00000005483	1940.19	0.315192	0.194687	1.61897	0.105455	0.369404	ENSG00000005483	55904	KMT2E	Replicating
ENSG00000005486	3065.82	-0.604878	0.177963	-3.3989	0.00067658	0.0095537	ENSG00000005486	57414	RHBDD2	Bystander
ENSG00000005513	0.503657	2.1671	4.04725	0.53545	0.592338	NA	ENSG00000005513	30812	SOX8	Replicating
ENSG00000005700	1535.45	0.638765	0.198098	3.22449	0.00126197	0.0153622	ENSG00000005700	25998	IBTK	Replicating
ENSG00000005801	272.19	-0.224293	0.280602	-0.799327	0.424101	0.751324	ENSG00000005801	7748	ZNF195	Bystander
ENSG00000005810	3288.23	0.448842	0.233037	1.92605	0.0540976	0.245064	ENSG00000005810	23077	MYCBP2	Replicating
ENSG00000005812	592.848	0.0809112	0.261793	0.309065	0.757272	0.920861	ENSG00000005812	26224	FBXL3	Replicating
ENSG00000005844	2466.68	-0.799149	0.221283	-3.61144	0.00030451	0.00495491	ENSG00000005844	3683	ITGAL	Bystander
ENSG00000005882	216.327	-0.321011	0.336207	-0.954802	0.339678	0.680662	ENSG00000005882	5164	PDK2	Bystander
ENSG00000005884	134.464	1.89131	0.400352	4.72412	2.31e-06	8.36e-05	ENSG00000005884	3675	ITGA3	Replicating
ENSG00000005889	759.109	0.351996	0.257604	1.36642	0.171806	0.48572	ENSG00000005889	7543	ZFX	Replicating
ENSG00000005893	7838.78	-0.0680301	0.169798	-0.400654	0.688675	0.891602	ENSG00000005893	3920	LAMP2	Bystander
ENSG00000005955	1774.76	0.147374	0.187943	0.784142	0.432957	0.758276	ENSG00000005955	NA	NA	Replicating
ENSG00000005961	0.296001	0.884151	4.02009	0.219933	0.825923	NA	ENSG00000005961	3674	ITGA2B	Replicating
ENSG00000006007	1041.33	0.0861704	0.19913	0.432734	0.665208	0.880929	ENSG00000006007	51573	GDE1	Replicating
ENSG00000006015	565.641	-0.549838	0.245341	-2.24112	0.0250183	0.14837	ENSG00000006015	55049	REX1BD	Bystander
ENSG00000006016	1.46582	1.20714	3.2615	0.370119	0.711294	NA	ENSG00000006016	9244	CRLF1	Replicating
ENSG00000006025	75.13	-0.322784	0.527777	-0.611592	0.540808	0.820035	ENSG00000006025	114881	OSBPL7	Bystander
ENSG00000006062	1205.61	-1.26244	0.261178	-4.83366	1.34e-06	5.22e-05	ENSG00000006062	9020	MAP3K14	Bystander
ENSG00000006074	17.2779	0.521322	0.923361	0.564592	0.572351	0.837626	ENSG00000006074	NA	NA	Replicating
ENSG00000006075	33909.7	1.93693	0.233944	8.27947	1.24e-16	5.97e-14	ENSG00000006075	NA	NA	Replicating
ENSG00000006114	2384.11	0.212848	0.185312	1.14859	0.250724	0.587971	ENSG00000006114	NA	NA	Replicating
ENSG00000006116	0.358503	-0.469949	4.01905	-0.11693	0.906915	NA	ENSG00000006116	10368	CACNG3	Bystander
ENSG00000006118	426.075	2.41219	0.296102	8.14649	3.75e-16	1.65e-13	ENSG00000006118	54972	TMEM132A	Replicating
ENSG00000006125	3422.63	-0.0007439	0.175964	-0.0042278	0.996627	0.99939	ENSG00000006125	163	AP2B1	Bystander
ENSG00000006194	1268.31	-0.375476	0.204163	-1.8391	0.065901	0.276861	ENSG00000006194	10127	ZNF263	Bystander
ENSG00000006210	19.2525	0.00571001	0.894388	0.00638426	0.994906	0.999251	ENSG00000006210	6376	CX3CL1	Replicating
ENSG00000006282	321.08	-0.0625139	0.274252	-0.227943	0.81969	0.94427	ENSG00000006282	64847	SPATA20	Bystander
ENSG00000006283	154.25	0.246292	0.360104	0.683948	0.494008	0.792311	ENSG00000006283	8913	CACNA1G	Replicating
ENSG00000006327	333.483	1.04132	0.264695	3.93403	8.35e-05	0.00172866	ENSG00000006327	51330	TNFRSF12A	Replicating
ENSG00000006432	79.395	-0.130441	0.487073	-0.267806	0.788849	0.934182	ENSG00000006432	4293	MAP3K9	Bystander
ENSG00000006451	2183.43	-0.147298	0.197011	-0.747665	0.454662	0.771951	ENSG00000006451	5898	RALA	Bystander
ENSG00000006453	122.013	0.829994	0.39417	2.10568	0.0352326	0.185475	ENSG00000006453	55971	BAIAP2L1	Replicating
ENSG00000006459	794.044	0.598348	0.254917	2.34723	0.0189137	0.121373	ENSG00000006459	80853	KDM7A	Replicating
ENSG00000006468	6.5588	4.30458	1.98149	2.1724	0.0298258	0.167274	ENSG00000006468	2115	ETV1	Replicating
ENSG00000006530	1028.53	0.18737	0.206742	0.906302	0.364776	0.702725	ENSG00000006530	55750	AGK	Replicating
ENSG00000006534	1842.37	0.288452	0.192718	1.49675	0.134458	0.424219	ENSG00000006534	221	ALDH3B1	Replicating
ENSG00000006555	0.616481	1.25406	3.99724	0.31373	0.753726	NA	ENSG00000006555	55001	TTC22	Replicating
ENSG00000006576	220.543	-0.539358	0.344877	-1.56391	0.117838	0.392671	ENSG00000006576	57157	PHTF2	Bystander
ENSG00000006606	0.82104	-2.06073	3.98955	-0.516532	0.605483	NA	ENSG00000006606	10344	CCL26	Bystander
ENSG00000006607	1046.34	-0.114504	0.20731	-0.552331	0.580722	0.841917	ENSG00000006607	9855	FARP2	Bystander
ENSG00000006625	249.315	-0.251422	0.326192	-0.770778	0.440838	0.763586	ENSG00000006625	79017	GGCT	Bystander
ENSG00000006634	211.468	0.00086742	0.445651	0.00194642	0.998447	0.999406	ENSG00000006634	10926	DBF4	Replicating
ENSG00000006638	10.8219	0.465992	1.12444	0.41442	0.678566	0.887473	ENSG00000006638	6915	TBXA2R	Replicating
ENSG00000006652	2104.77	-0.039218	0.181106	-0.216548	0.828561	0.947185	ENSG00000006652	3475	IFRD1	Bystander
ENSG00000006695	300.592	0.191244	0.327899	0.583241	0.559731	0.831113	ENSG00000006695	1352	COX10	Replicating
ENSG00000006704	182.066	-0.800911	0.33222	-2.41078	0.0159183	0.107341	ENSG00000006704	9569	GTF2IRD1	Bystander
ENSG00000006712	1282.61	-0.0448242	0.197909	-0.226489	0.820821	0.944614	ENSG00000006712	54623	PAF1	Bystander
ENSG00000006715	1539.04	0.289739	0.214117	1.35318	0.175998	0.493975	ENSG00000006715	27072	VPS41	Replicating
ENSG00000006740	9.20878	-0.53429	1.23251	-0.433499	0.664652	0.880637	ENSG00000006740	9912	ARHGAP44	Bystander
ENSG00000006744	594.812	-0.187501	0.224877	-0.833794	0.404397	0.735367	ENSG00000006744	60528	ELAC2	Bystander
ENSG00000006747	36.494	0.58518	0.683468	0.856193	0.391891	0.724774	ENSG00000006747	85477	SCIN	Replicating
ENSG00000006756	1999.4	0.0944411	0.184273	0.512507	0.608296	0.854482	ENSG00000006756	414	ARSD	Replicating
ENSG00000006757	126.86	-0.225405	0.416162	-0.541628	0.588075	0.845862	ENSG00000006757	8228	PNPLA4	Bystander
ENSG00000006831	1568.65	-0.251319	0.189293	-1.32767	0.184286	0.505362	ENSG00000006831	79602	ADIPOR2	Bystander
ENSG00000006837	75.5533	0.568391	0.52973	1.07298	0.283279	0.623877	ENSG00000006837	51265	CDKL3	Replicating
ENSG00000007047	1953.03	-0.318748	0.182843	-1.74329	0.0812835	0.314975	ENSG00000007047	57787	MARK4	Bystander
ENSG00000007080	1187.95	-0.179469	0.204289	-0.878508	0.379668	0.715204	ENSG00000007080	115098	CCDC124	Bystander
ENSG00000007129	38.057	-1.17286	0.725121	-1.61747	0.105777	0.369963	ENSG00000007129	90273	CEACAM21	Bystander
ENSG00000007168	2271.16	0.130462	0.195153	0.668513	0.503806	0.798224	ENSG00000007168	5048	PAFAH1B1	Replicating
ENSG00000007202	9125.5	-0.094006	0.169269	-0.555365	0.578645	0.840734	ENSG00000007202	9703	BLTP2	Bystander
ENSG00000007237	6157.45	-1.02316	0.177238	-5.7728	7.8e-09	5.94e-07	ENSG00000007237	8522	GAS7	Bystander
ENSG00000007255	297.36	-0.282712	0.282489	-1.00079	0.316928	0.657318	ENSG00000007255	79090	TRAPPC6A	Bystander
ENSG00000007264	205.023	0.714741	0.355244	2.01197	0.0442231	0.21489	ENSG00000007264	4145	MATK	Replicating
ENSG00000007312	7.13695	-1.53249	1.62304	-0.944211	0.345062	0.684142	ENSG00000007312	974	CD79B	Bystander
ENSG00000007341	311.083	0.194455	0.267502	0.72693	0.467269	0.779732	ENSG00000007341	54879	ST7L	Replicating
ENSG00000007350	379.286	0.10716	0.270617	0.395983	0.692117	0.892714	ENSG00000007350	8277	TKTL1	Replicating
ENSG00000007372	1.38504	0.675089	3.89238	0.173438	0.862307	NA	ENSG00000007372	5080	PAX6	Replicating
ENSG00000007376	1144.01	-0.298171	0.203252	-1.467	0.142376	0.438762	ENSG00000007376	113000	RPUSD1	Bystander
ENSG00000007384	53.7071	0.686834	0.548409	1.25241	0.210419	0.541847	ENSG00000007384	64285	RHBDF1	Replicating
ENSG00000007392	974.078	-0.0393415	0.222449	-0.176856	0.859621	0.959728	ENSG00000007392	55692	LUC7L	Bystander
ENSG00000007402	1.01257	-1.42286	3.94478	-0.360694	0.718329	NA	ENSG00000007402	9254	CACNA2D2	Bystander
ENSG00000007516	35.852	-0.0574981	0.686971	-0.083698	0.933297	0.98214	ENSG00000007516	8938	BAIAP3	Bystander
ENSG00000007520	1721.98	0.0652655	0.188855	0.345585	0.729655	0.909971	ENSG00000007520	115939	TSR3	Replicating
ENSG00000007541	791.322	0.230944	0.229175	1.00772	0.313588	0.654399	ENSG00000007541	9091	PIGQ	Replicating
ENSG00000007545	1563.48	0.0110329	0.237744	0.0464067	0.962986	0.990839	ENSG00000007545	57585	CRAMP1	Replicating
ENSG00000007866	8.22038	0.387873	1.2627	0.307177	0.758709	0.921248	ENSG00000007866	7005	TEAD3	Replicating
ENSG00000007908	6.7069	2.02582	1.63953	1.23562	0.216602	0.547664	ENSG00000007908	6401	SELE	Replicating
ENSG00000007923	1794.45	-0.137426	0.187996	-0.731005	0.464776	0.778288	ENSG00000007923	55735	DNAJC11	Bystander
ENSG00000007933	1.79872	1.82615	2.90366	0.628912	0.529406	NA	ENSG00000007933	2328	FMO3	Replicating
ENSG00000007944	101.479	0.221337	0.451973	0.489712	0.624337	0.862431	ENSG00000007944	29116	MYLIP	Replicating
ENSG00000007968	190.687	-3.03047	0.420303	-7.2102	5.59e-13	1.27e-10	ENSG00000007968	1870	E2F2	Bystander
ENSG00000008018	6024.24	-0.270244	0.169094	-1.59819	0.11	0.378249	ENSG00000008018	5689	PSMB1	Bystander
ENSG00000008056	138.846	-0.144918	0.370317	-0.391335	0.695549	0.894607	ENSG00000008056	6853	SYN1	Bystander
ENSG00000008083	650.856	0.133161	0.268179	0.496537	0.619516	0.860632	ENSG00000008083	3720	JARID2	Replicating
ENSG00000008086	19.2992	-0.0500474	0.881859	-0.0567522	0.954743	0.98847	ENSG00000008086	6792	CDKL5	Bystander
ENSG00000008118	51.6372	-0.444379	0.628853	-0.706649	0.479785	0.7869	ENSG00000008118	57172	CAMK1G	Bystander
ENSG00000008128	1047.21	0.12035	0.205013	0.587039	0.557178	0.829763	ENSG00000008128	728642	CDK11A	Replicating
ENSG00000008130	9494.44	-0.146468	0.165598	-0.884478	0.376439	0.7119	ENSG00000008130	65220	NADK	Bystander
ENSG00000008196	0.239002	-0.399132	4.0462	-0.0986436	0.921421	NA	ENSG00000008196	7021	TFAP2B	Bystander
ENSG00000008226	12.2984	-1.10238	1.12434	-0.980466	0.326856	0.667812	ENSG00000008226	9940	DLEC1	Bystander
ENSG00000008256	203.363	-0.0630069	0.318522	-0.19781	0.843193	0.953092	ENSG00000008256	9265	CYTH3	Bystander
ENSG00000008277	22.3096	0.185326	0.839081	0.220868	0.825195	0.946013	ENSG00000008277	53616	ADAM22	Replicating
ENSG00000008282	716.805	0.527363	0.217751	2.42186	0.0154414	0.10506	ENSG00000008282	6856	SYPL1	Replicating
ENSG00000008283	172.364	0.0669785	0.381892	0.175386	0.860776	0.960011	ENSG00000008283	1534	CYB561	Replicating
ENSG00000008294	6386.18	0.980192	0.270346	3.62569	0.00028819	0.0047232	ENSG00000008294	9043	SPAG9	Replicating
ENSG00000008300	73.1984	1.4577	0.624007	2.33604	0.0194892	0.123911	ENSG00000008300	1951	CELSR3	Replicating
ENSG00000008311	5.19482	0.0966765	1.60827	0.0601121	0.952066	NA	ENSG00000008311	10157	AASS	Replicating
ENSG00000008323	1.86332	-2.99545	3.47689	-0.86153	0.388946	NA	ENSG00000008323	55200	PLEKHG6	Bystander
ENSG00000008324	506.927	-0.18547	0.24738	-0.749738	0.453413	0.771124	ENSG00000008324	51188	SS18L2	Bystander
ENSG00000008382	369.914	-0.524044	0.265361	-1.97483	0.0482872	0.226613	ENSG00000008382	84954	MPND	Bystander
ENSG00000008394	2235.14	0.545962	0.219606	2.4861	0.0129152	0.0924458	ENSG00000008394	4257	MGST1	Replicating
ENSG00000008405	268.982	0.598529	0.296897	2.01595	0.0438056	0.213449	ENSG00000008405	1407	CRY1	Replicating
ENSG00000008441	35.7448	1.10119	0.676301	1.62825	0.103473	0.365519	ENSG00000008441	4784	NFIX	Replicating
ENSG00000008513	20047.1	0.732668	0.231598	3.16353	0.00155867	0.0181321	ENSG00000008513	6482	ST3GAL1	Replicating
ENSG00000008516	3061.61	-1.2503	0.20543	-6.08625	1.16e-09	1.04e-07	ENSG00000008516	64386	MMP25	Bystander
ENSG00000008517	2659.01	0.00560587	0.188721	0.0297046	0.976303	0.99436	ENSG00000008517	9235	IL32	Replicating
ENSG00000008710	2332.3	0.279799	0.190259	1.47062	0.141393	0.436659	ENSG00000008710	5310	PKD1	Replicating
ENSG00000008735	36.0735	-0.341753	0.668968	-0.510865	0.609445	0.855111	ENSG00000008735	23542	MAPK8IP2	Bystander
ENSG00000008838	1618.6	-0.135981	0.200752	-0.677357	0.498179	0.794391	ENSG00000008838	9862	MED24	Bystander
ENSG00000008853	281.18	0.0544407	0.28224	0.192888	0.847047	0.954579	ENSG00000008853	23221	RHOBTB2	Replicating
ENSG00000008869	441.332	0.313602	0.264514	1.18558	0.235789	0.570025	ENSG00000008869	54497	HEATR5B	Replicating
ENSG00000008952	3848.32	0.630776	0.192836	3.27105	0.00107149	0.0135654	ENSG00000008952	7095	SEC62	Replicating
ENSG00000008988	34611.4	-0.0965057	0.177762	-0.542893	0.587203	0.845498	ENSG00000008988	6224	RPS20	Bystander
ENSG00000009307	26229.2	0.00245131	0.167916	0.0145984	0.988353	0.99733	ENSG00000009307	7812	CSDE1	Replicating
ENSG00000009335	2746.87	-0.0748587	0.178405	-0.419601	0.674777	0.885859	ENSG00000009335	9690	UBE3C	Bystander
ENSG00000009413	1897.86	0.729473	0.25116	2.90441	0.00367945	0.0353353	ENSG00000009413	5980	REV3L	Replicating
ENSG00000009780	136.334	0.130912	0.380843	0.343743	0.731039	0.910252	ENSG00000009780	199870	FAM76A	Replicating
ENSG00000009790	158.905	0.853367	0.35159	2.42717	0.0152172	0.104088	ENSG00000009790	80342	TRAF3IP3	Replicating
ENSG00000009830	264.425	0.676311	0.334861	2.01968	0.0434171	0.212205	ENSG00000009830	29954	POMT2	Replicating
ENSG00000009844	1610.26	-0.153608	0.192723	-0.79704	0.425428	0.752335	ENSG00000009844	51534	VTA1	Bystander
ENSG00000009950	5.77465	1.63974	1.76027	0.931529	0.35158	NA	ENSG00000009950	51085	MLXIPL	Replicating
ENSG00000009954	2307.78	-0.0153288	0.181742	-0.0843439	0.932783	0.982068	ENSG00000009954	9031	BAZ1B	Bystander
ENSG00000010017	673.941	0.00060151	0.230364	0.00261113	0.997917	0.999406	ENSG00000010017	10048	RANBP9	Replicating
ENSG00000010030	326.514	0.180203	0.267347	0.67404	0.500286	0.796473	ENSG00000010030	51513	ETV7	Replicating
ENSG00000010072	553.716	-0.358827	0.23305	-1.53969	0.123635	0.403927	ENSG00000010072	83932	SPRTN	Bystander
ENSG00000010165	1294.29	0.00583396	0.220992	0.0263989	0.978939	0.994834	ENSG00000010165	51603	METTL13	Replicating
ENSG00000010219	13.2259	0.12897	1.09905	0.117347	0.906585	0.973443	ENSG00000010219	8798	DYRK4	Replicating
ENSG00000010244	8579.13	-0.0589384	0.166848	-0.353245	0.723905	0.907104	ENSG00000010244	7756	ZNF207	Bystander
ENSG00000010256	6311.79	-0.204199	0.190009	-1.07468	0.282518	0.623144	ENSG00000010256	7384	UQCRC1	Bystander
ENSG00000010270	1949.05	0.160369	0.182832	0.877142	0.38041	0.715922	ENSG00000010270	83930	STARD3NL	Replicating
ENSG00000010278	65.7809	0.422242	0.494878	0.853225	0.393535	0.726076	ENSG00000010278	928	CD9	Replicating
ENSG00000010292	606.529	-0.425979	0.231506	-1.84004	0.0657629	0.276426	ENSG00000010292	9918	NCAPD2	Bystander
ENSG00000010295	559.061	-0.475787	0.234871	-2.02574	0.0427916	0.21044	ENSG00000010295	25900	IFFO1	Bystander
ENSG00000010310	19.2689	1.96317	0.877425	2.23742	0.0252588	0.149228	ENSG00000010310	2696	GIPR	Replicating
ENSG00000010318	42.5483	0.106278	0.644813	0.164821	0.869085	0.9628	ENSG00000010318	51533	PHF7	Replicating
ENSG00000010319	19.2558	-3.51812	1.19467	-2.94484	0.00323123	0.0321387	ENSG00000010319	56920	SEMA3G	Bystander
ENSG00000010322	1985.63	-1.11919	0.274229	-4.08121	4.48e-05	0.00105313	ENSG00000010322	11188	NISCH	Bystander
ENSG00000010327	113.35	1.32214	0.444711	2.97303	0.00294876	0.0298642	ENSG00000010327	23166	STAB1	Replicating
ENSG00000010361	21.6559	0.498944	0.822942	0.606294	0.54432	0.822631	ENSG00000010361	80199	FUZ	Replicating
ENSG00000010379	3.19178	0.767624	2.15829	0.355664	0.722092	NA	ENSG00000010379	6540	SLC6A13	Replicating
ENSG00000010404	4221.62	-0.0393579	0.200239	-0.196554	0.844176	0.95339	ENSG00000010404	3423	IDS	Bystander
ENSG00000010539	610.234	-0.267952	0.240913	-1.11224	0.266036	0.604948	ENSG00000010539	7752	ZNF200	Bystander
ENSG00000010610	11169.7	-0.324481	0.202965	-1.59871	0.109886	0.378193	ENSG00000010610	920	CD4	Bystander
ENSG00000010626	34.161	0.109205	0.67519	0.16174	0.871511	0.963743	ENSG00000010626	10233	LRRC23	Replicating
ENSG00000010671	816.828	-0.992017	0.21504	-4.61317	3.97e-06	0.00013371	ENSG00000010671	695	BTK	Bystander
ENSG00000010704	5.68029	-0.588826	1.78736	-0.329439	0.741824	NA	ENSG00000010704	3077	HFE	Bystander
ENSG00000010803	485.208	-0.365261	0.238371	-1.53232	0.125443	0.407326	ENSG00000010803	22955	SCMH1	Bystander
ENSG00000010810	1088.34	0.00747594	0.212429	0.0351926	0.971926	0.993152	ENSG00000010810	2534	FYN	Replicating
ENSG00000010818	4976.25	0.868147	0.227062	3.82339	0.00013163	0.00251173	ENSG00000010818	3097	HIVEP2	Replicating
ENSG00000010932	3.05916	2.64215	2.60286	1.0151	0.31006	NA	ENSG00000010932	2326	FMO1	Replicating
ENSG00000011007	7484.78	-0.0929863	0.183976	-0.505426	0.613259	0.857367	ENSG00000011007	6924	ELOA	Bystander
ENSG00000011009	2729.14	-0.0918579	0.178069	-0.515855	0.605955	0.853652	ENSG00000011009	11313	LYPLA2	Bystander
ENSG00000011021	1524.35	0.256988	0.197133	1.30362	0.192361	0.517364	ENSG00000011021	1185	CLCN6	Replicating
ENSG00000011028	2719.9	0.145847	0.182219	0.800396	0.423481	0.750978	ENSG00000011028	9902	MRC2	Replicating
ENSG00000011052	108.089	0.0382251	0.428581	0.0891901	0.928931	0.980956	ENSG00000011052	654364	NME1-NME2	Replicating
ENSG00000011105	2.99535	-1.94002	2.43122	-0.797961	0.424893	NA	ENSG00000011105	10867	TSPAN9	Bystander
ENSG00000011114	3335.71	0.529878	0.176581	3.00077	0.00269301	0.027819	ENSG00000011114	55727	BTBD7	Replicating
ENSG00000011132	1683.17	-0.197576	0.19903	-0.992695	0.320859	0.66109	ENSG00000011132	9546	APBA3	Bystander
ENSG00000011143	41.8685	-0.412871	0.631533	-0.65376	0.513267	0.804444	ENSG00000011143	54903	MKS1	Bystander
ENSG00000011198	208.328	0.0991447	0.305297	0.324748	0.745372	0.915613	ENSG00000011198	51099	ABHD5	Replicating
ENSG00000011201	879.079	-0.0650101	0.220019	-0.295476	0.767631	0.924876	ENSG00000011201	3730	ANOS1	Bystander
ENSG00000011243	2016.17	-0.104124	0.183573	-0.567204	0.570575	0.836956	ENSG00000011243	26993	AKAP8L	Bystander
ENSG00000011258	216.205	-0.163342	0.301691	-0.541423	0.588216	0.845904	ENSG00000011258	54799	MBTD1	Bystander
ENSG00000011260	1284.89	0.172114	0.201321	0.854922	0.392595	0.725386	ENSG00000011260	51096	UTP18	Replicating
ENSG00000011275	1596.57	-0.0760309	0.198676	-0.382688	0.701951	0.896976	ENSG00000011275	54476	RNF216	Bystander
ENSG00000011295	326.832	-0.409033	0.280238	-1.45959	0.144402	0.441671	ENSG00000011295	54902	TTC19	Bystander
ENSG00000011304	11412.9	-0.0351431	0.167913	-0.209293	0.834219	0.949658	ENSG00000011304	5725	PTBP1	Bystander
ENSG00000011332	14.8521	0.263749	1.06289	0.248144	0.804023	0.939414	ENSG00000011332	8193	DPF1	Replicating
ENSG00000011347	7.0295	-0.519463	1.8529	-0.280351	0.779208	0.931025	ENSG00000011347	9066	SYT7	Bystander
ENSG00000011376	702.161	0.109188	0.242419	0.450409	0.652415	0.875573	ENSG00000011376	23395	LARS2	Replicating
ENSG00000011405	706.665	0.464592	0.225942	2.05625	0.0397588	0.200928	ENSG00000011405	5286	PIK3C2A	Replicating
ENSG00000011422	15972.5	0.758312	0.241611	3.13856	0.00169777	0.0194097	ENSG00000011422	5329	PLAUR	Replicating
ENSG00000011426	199.266	-1.58938	0.406571	-3.90924	9.26e-05	0.00186315	ENSG00000011426	54443	ANLN	Bystander
ENSG00000011451	1830.5	-0.101997	0.187501	-0.54398	0.586455	0.845055	ENSG00000011451	58525	WIZ	Bystander
ENSG00000011454	961.09	0.132505	0.221797	0.597416	0.55023	0.82573	ENSG00000011454	23637	RABGAP1	Replicating
ENSG00000011465	42.1133	-0.0011	0.691484	-0.0015907	0.998731	0.999422	ENSG00000011465	1634	DCN	Bystander
ENSG00000011478	888.377	0.014363	0.220234	0.0652171	0.948001	0.987077	ENSG00000011478	54814	QPCTL	Replicating
ENSG00000011485	1139.71	0.0321106	0.196973	0.163021	0.870502	0.963431	ENSG00000011485	5536	PPP5C	Replicating
ENSG00000011523	276.158	-0.668074	0.300365	-2.22421	0.0261344	0.152793	ENSG00000011523	23177	CEP68	Bystander
ENSG00000011566	233.059	0.492228	0.45118	1.09098	0.275283	0.616433	ENSG00000011566	8491	MAP4K3	Replicating
ENSG00000011590	4.16989	-0.790944	1.92906	-0.410015	0.681795	NA	ENSG00000011590	27033	ZBTB32	Bystander
ENSG00000011600	25488.4	-0.220118	0.176677	-1.24588	0.212809	0.543428	ENSG00000011600	7305	TYROBP	Bystander
ENSG00000011638	372.465	0.612423	0.266429	2.29864	0.0215256	0.132672	ENSG00000011638	57146	LDAF1	Replicating
ENSG00000012048	316.951	-0.18658	0.362785	-0.5143	0.607042	0.854222	ENSG00000012048	672	BRCA1	Bystander
ENSG00000012061	1135.25	0.212547	0.196146	1.08362	0.278534	0.619341	ENSG00000012061	2067	ERCC1	Replicating
ENSG00000012124	105.68	1.25875	0.436257	2.88533	0.00390999	0.0368166	ENSG00000012124	933	CD22	Replicating
ENSG00000012171	11.9625	0.0243492	1.37258	0.0177397	0.985847	0.997315	ENSG00000012171	7869	SEMA3B	Replicating
ENSG00000012174	480.296	0.484999	0.269835	1.79739	0.0722741	0.292664	ENSG00000012174	51360	MBTPS2	Replicating
ENSG00000012211	500.987	-0.338633	0.233577	-1.44977	0.147122	0.446722	ENSG00000012211	4007	PRICKLE3	Bystander
ENSG00000012223	2.78777	-2.66861	2.55578	-1.04414	0.296418	NA	ENSG00000012223	4057	LTF	Bystander
ENSG00000012232	1371.47	-0.192629	0.192215	-1.00215	0.316269	0.656464	ENSG00000012232	2137	EXTL3	Bystander
ENSG00000012660	3658.34	0.126896	0.173843	0.729943	0.465425	0.778621	ENSG00000012660	60481	ELOVL5	Replicating
ENSG00000012779	136.611	-0.507488	0.424282	-1.19611	0.231654	0.566028	ENSG00000012779	240	ALOX5	Bystander
ENSG00000012817	831.49	-0.197294	0.218808	-0.901676	0.367229	0.705341	ENSG00000012817	8284	KDM5D	Bystander
ENSG00000012822	776.403	0.205096	0.220219	0.931329	0.351683	0.690917	ENSG00000012822	57658	CALCOCO1	Replicating
ENSG00000012963	1138.39	0.147059	0.208956	0.703779	0.481571	0.787797	ENSG00000012963	55148	UBR7	Replicating
ENSG00000012983	190.366	0.759685	0.422243	1.79916	0.0719927	0.292045	ENSG00000012983	11183	MAP4K5	Replicating
ENSG00000013275	3162.69	-0.293375	0.196423	-1.49359	0.135284	0.42577	ENSG00000013275	5704	PSMC4	Bystander
ENSG00000013288	2629.35	-0.220911	0.183118	-1.20639	0.227669	0.56161	ENSG00000013288	23324	MAN2B2	Bystander
ENSG00000013297	11.8142	0.62289	1.07687	0.578427	0.562976	0.833414	ENSG00000013297	5010	CLDN11	Replicating
ENSG00000013306	2099.02	-0.164803	0.199032	-0.828022	0.407658	0.737552	ENSG00000013306	51629	SLC25A39	Bystander
ENSG00000013364	7788.06	0.0915552	0.176332	0.51922	0.603608	0.852265	ENSG00000013364	9961	MVP	Replicating
ENSG00000013374	3871.81	0.0712394	0.275452	0.258627	0.795923	0.936962	ENSG00000013374	51667	NUB1	Replicating
ENSG00000013375	799.857	1.56868	0.230411	6.80817	9.88e-12	1.66e-09	ENSG00000013375	5238	PGM3	Replicating
ENSG00000013392	209.016	1.72189	0.316713	5.43675	5.43e-08	3.22e-06	ENSG00000013392	112611	RWDD2A	Replicating
ENSG00000013441	1495.95	0.00860553	0.193348	0.0445081	0.964499	0.991342	ENSG00000013441	1195	CLK1	Replicating
ENSG00000013503	133.124	0.249389	0.378944	0.658115	0.510464	0.803037	ENSG00000013503	55703	POLR3B	Replicating
ENSG00000013523	1340.02	0.596308	0.20251	2.94459	0.00323386	0.0321447	ENSG00000013523	23357	ANGEL1	Replicating
ENSG00000013561	1159.43	0.251019	0.214244	1.17165	0.241337	0.576414	ENSG00000013561	9604	RNF14	Replicating
ENSG00000013563	1217.62	-0.202233	0.204455	-0.989133	0.322598	0.662942	ENSG00000013563	1774	DNASE1L1	Bystander
ENSG00000013573	812.187	0.143613	0.246657	0.582237	0.560407	0.831623	ENSG00000013573	1663	DDX11	Replicating
ENSG00000013583	898.469	0.404707	0.206414	1.96066	0.0499188	0.232487	ENSG00000013583	50865	HEBP1	Replicating
ENSG00000013588	11.1243	0.246355	1.61461	0.152579	0.878731	0.966886	ENSG00000013588	9052	GPRC5A	Replicating
ENSG00000013619	831.259	0.820046	0.252878	3.24286	0.00118338	0.0146898	ENSG00000013619	10046	MAMLD1	Replicating
ENSG00000013725	7.31826	-4.30798	1.77958	-2.42079	0.0154869	0.105186	ENSG00000013725	923	CD6	Bystander
ENSG00000013810	880.366	-1.74542	0.309023	-5.6482	1.62e-08	1.12e-06	ENSG00000013810	10460	TACC3	Bystander
ENSG00000014123	606.197	0.353344	0.224746	1.5722	0.115905	0.389223	ENSG00000014123	23376	UFL1	Replicating
ENSG00000014138	1030.22	-0.287887	0.237739	-1.21093	0.225921	0.559275	ENSG00000014138	23649	POLA2	Bystander
ENSG00000014164	1927.65	-0.395335	0.184838	-2.13882	0.0324506	0.177281	ENSG00000014164	23144	ZC3H3	Bystander
ENSG00000014216	3414.66	-0.39885	0.196092	-2.03399	0.0419526	0.208361	ENSG00000014216	823	CAPN1	Bystander
ENSG00000014257	227.024	-1.41071	0.326523	-4.3204	1.56e-05	0.0004338	ENSG00000014257	55	ACP3	Bystander
ENSG00000014641	3745.62	0.127002	0.188614	0.673341	0.50073	0.796793	ENSG00000014641	4190	MDH1	Replicating
ENSG00000014824	1133.49	-0.285433	0.207255	-1.37721	0.168448	0.480085	ENSG00000014824	10463	SLC30A9	Bystander
ENSG00000014914	292.122	-0.503987	0.293819	-1.7153	0.086291	0.327517	ENSG00000014914	10903	MTMR11	Bystander
ENSG00000014919	437.746	0.0354238	0.245558	0.144258	0.885297	0.968504	ENSG00000014919	1355	COX15	Replicating
ENSG00000015133	215.131	-0.898836	0.312165	-2.87936	0.00398478	0.0374122	ENSG00000015133	440193	CCDC88C	Bystander
ENSG00000015153	170.422	0.199162	0.393691	0.505884	0.612938	0.857294	ENSG00000015153	10138	YAF2	Replicating
ENSG00000015171	260.09	0.192467	0.285216	0.674813	0.499795	0.79601	ENSG00000015171	10771	ZMYND11	Replicating
ENSG00000015285	4771.44	-0.712869	0.1841	-3.87219	0.00010786	0.00210873	ENSG00000015285	7454	WAS	Bystander
ENSG00000015413	2.43506	-0.931278	2.39742	-0.38845	0.697683	NA	ENSG00000015413	1800	DPEP1	Bystander
ENSG00000015475	18874.9	-0.406009	0.179119	-2.26671	0.0234082	0.141642	ENSG00000015475	637	BID	Bystander
ENSG00000015479	5342.13	-0.0157151	0.170494	-0.0921738	0.92656	0.979883	ENSG00000015479	9782	MATR3	Bystander
ENSG00000015532	450.46	0.624475	0.262593	2.37811	0.0174016	0.114339	ENSG00000015532	64132	XYLT2	Replicating
ENSG00000015568	247.205	0.627892	0.336804	1.86427	0.0622843	0.267024	ENSG00000015568	727851	RGPD5	Replicating
ENSG00000015676	1251	-0.0515091	0.209679	-0.245657	0.805948	0.939955	ENSG00000015676	23386	NUDCD3	Bystander
ENSG00000016082	0.610834	-2.16164	3.96591	-0.545054	0.585716	NA	ENSG00000016082	3670	ISL1	Bystander
ENSG00000016391	3.3801	-2.20213	2.42246	-0.909049	0.363324	NA	ENSG00000016391	55349	CHDH	Bystander
ENSG00000016402	0.336009	-1.16771	4.01568	-0.290787	0.771214	NA	ENSG00000016402	53832	IL20RA	Bystander
ENSG00000016864	342.688	0.353235	0.294228	1.20055	0.229926	0.564058	ENSG00000016864	55830	GLT8D1	Replicating
ENSG00000017260	1780.39	-0.0714842	0.184777	-0.386866	0.698855	0.895746	ENSG00000017260	27032	ATP2C1	Bystander
ENSG00000017373	3.43993	-2.73535	2.17312	-1.25872	0.20813	NA	ENSG00000017373	NA	NA	Bystander
ENSG00000017427	718.199	0.595892	0.295394	2.01728	0.0436665	0.213031	ENSG00000017427	3479	IGF1	Replicating
ENSG00000017483	576.591	0.836262	0.22767	3.67313	0.0002396	0.00409562	ENSG00000017483	92745	SLC38A5	Replicating
ENSG00000017621	38.5508	-0.245887	0.669473	-0.367284	0.713407	0.902194	ENSG00000017621	NA	NA	Bystander
ENSG00000017797	2003.64	0.106426	0.208962	0.509306	0.610538	0.855651	ENSG00000017797	10928	RALBP1	Replicating
ENSG00000018189	269.016	1.35858	0.316236	4.29609	1.74e-05	0.00047779	ENSG00000018189	22902	RUFY3	Replicating
ENSG00000018236	2.0385	1.3859	3.44307	0.402518	0.687303	NA	ENSG00000018236	1272	CNTN1	Replicating
ENSG00000018280	1050.15	0.535736	0.209225	2.56058	0.0104498	0.0785906	ENSG00000018280	6556	SLC11A1	Replicating
ENSG00000018408	7.59963	-2.54991	1.45792	-1.74901	0.0802895	0.31225	ENSG00000018408	25937	WWTR1	Bystander
ENSG00000018510	900.792	0.00599337	0.242499	0.0247151	0.980282	0.995083	ENSG00000018510	8540	AGPS	Replicating
ENSG00000018610	510.096	-0.265391	0.244056	-1.08742	0.276851	0.617405	ENSG00000018610	63932	STEEP1	Bystander
ENSG00000018699	235.917	0.0625136	0.308019	0.202954	0.839171	0.951491	ENSG00000018699	55622	TTC27	Replicating
ENSG00000018869	45.9608	0.299197	0.572068	0.52301	0.600967	0.850581	ENSG00000018869	147948	ZNF582	Replicating
ENSG00000019144	1011.61	-0.0884638	0.204137	-0.433354	0.664757	0.880637	ENSG00000019144	23187	PHLDB1	Bystander
ENSG00000019169	3.58613	1.23455	2.28778	0.539629	0.589453	NA	ENSG00000019169	8685	MARCO	Replicating
ENSG00000019186	4.89198	3.27424	2.09556	1.56246	0.118179	NA	ENSG00000019186	1591	CYP24A1	Replicating
ENSG00000019485	25.1627	0.0431291	0.782247	0.0551349	0.956031	0.989025	ENSG00000019485	56981	PRDM11	Replicating
ENSG00000019549	10.7244	2.86321	1.32102	2.16743	0.0302024	0.168813	ENSG00000019549	6591	SNAI2	Replicating
ENSG00000019582	15342.2	-0.480677	0.179749	-2.67415	0.00749185	0.0609848	ENSG00000019582	972	CD74	Bystander
ENSG00000019991	8.46302	0.301862	1.55315	0.194355	0.845898	0.954318	ENSG00000019991	3082	HGF	Replicating
ENSG00000019995	427.54	0.248458	0.249525	0.99572	0.319386	0.659749	ENSG00000019995	54764	ZRANB1	Replicating
ENSG00000020129	1015.38	-0.0424139	0.200969	-0.211047	0.832851	0.949154	ENSG00000020129	23154	NCDN	Bystander
ENSG00000020181	421.869	-0.309061	0.248531	-1.24355	0.213666	0.544219	ENSG00000020181	25960	ADGRA2	Bystander
ENSG00000020256	277.917	0.167065	0.282873	0.590602	0.554787	0.827837	ENSG00000020256	55734	ZFP64	Replicating
ENSG00000020426	213.476	-0.484305	0.326065	-1.4853	0.137464	0.429959	ENSG00000020426	4331	MNAT1	Bystander
ENSG00000020577	130.568	2.01463	0.392648	5.13087	2.88e-07	1.37e-05	ENSG00000020577	23034	SAMD4A	Replicating
ENSG00000020633	24195.8	-0.470183	0.16421	-2.86331	0.00419242	0.0387896	ENSG00000020633	864	RUNX3	Bystander
ENSG00000020922	218.612	-0.417047	0.311122	-1.34046	0.180095	0.499918	ENSG00000020922	4361	MRE11	Bystander
ENSG00000021300	3.29399	-0.758245	2.08506	-0.363657	0.716114	NA	ENSG00000021300	58473	PLEKHB1	Bystander
ENSG00000021355	3943.51	0.119053	0.191655	0.621185	0.534478	0.81699	ENSG00000021355	1992	SERPINB1	Replicating
ENSG00000021488	0.239002	-0.399132	4.0462	-0.0986436	0.921421	NA	ENSG00000021488	11136	SLC7A9	Bystander
ENSG00000021574	360.018	-0.116455	0.268924	-0.433042	0.664984	0.880706	ENSG00000021574	6683	SPAST	Bystander
ENSG00000021762	74.5194	-0.653475	0.523081	-1.24928	0.211562	0.542774	ENSG00000021762	114879	OSBPL5	Bystander
ENSG00000021776	1594.6	-0.28844	0.190049	-1.51771	0.129087	0.41482	ENSG00000021776	9716	AQR	Bystander
ENSG00000021826	0.358503	-0.469949	4.01905	-0.11693	0.906915	NA	ENSG00000021826	1373	CPS1	Bystander
ENSG00000022267	48.6113	-0.777037	0.64613	-1.2026	0.22913	0.56306	ENSG00000022267	2273	FHL1	Bystander
ENSG00000022277	3325.68	-0.198816	0.175348	-1.13384	0.256862	0.594814	ENSG00000022277	51507	RTF2	Bystander
ENSG00000022355	2.38951	0.0927832	2.48332	0.0373626	0.970196	NA	ENSG00000022355	2554	GABRA1	Replicating
ENSG00000022556	113.626	0.513943	0.394031	1.30432	0.192124	0.516986	ENSG00000022556	55655	NLRP2	Replicating
ENSG00000022567	753.509	-0.675487	0.218383	-3.09314	0.00198054	0.022016	ENSG00000022567	57210	SLC45A4	Bystander
ENSG00000022840	3879.58	-0.0434584	0.172406	-0.25207	0.800987	0.938919	ENSG00000022840	9921	RNF10	Bystander
ENSG00000022976	184.261	0.158307	0.33021	0.479413	0.631645	0.866929	ENSG00000022976	55778	ZNF839	Replicating
ENSG00000023041	480.866	-0.100928	0.274658	-0.367469	0.713269	0.902159	ENSG00000023041	64429	ZDHHC6	Bystander
ENSG00000023171	208.871	0.355342	0.346807	1.02461	0.305548	0.64635	ENSG00000023171	57476	GRAMD1B	Replicating
ENSG00000023191	5370	-0.247926	0.177796	-1.39444	0.163184	0.472255	ENSG00000023191	6050	RNH1	Bystander
ENSG00000023228	1546.85	-0.0276926	0.190641	-0.145261	0.884505	0.968504	ENSG00000023228	4719	NDUFS1	Bystander
ENSG00000023287	1564.27	0.707641	0.249165	2.84005	0.00451068	0.040972	ENSG00000023287	9821	RB1CC1	Replicating
ENSG00000023318	4870.89	0.189385	0.170422	1.11127	0.266452	0.605415	ENSG00000023318	23071	ERP44	Replicating
ENSG00000023330	6604.58	-0.0083308	0.177847	-0.0468426	0.962639	0.990839	ENSG00000023330	211	ALAS1	Bystander
ENSG00000023445	4654.17	0.342406	0.218815	1.56482	0.117624	0.392344	ENSG00000023445	330	BIRC3	Replicating
ENSG00000023516	768.025	0.169864	0.214819	0.79073	0.429101	0.75564	ENSG00000023516	11215	AKAP11	Replicating
ENSG00000023572	244.908	-0.122536	0.294092	-0.416661	0.676927	0.886717	ENSG00000023572	51022	GLRX2	Bystander
ENSG00000023608	316.274	1.17939	0.317098	3.71933	0.00019975	0.00351433	ENSG00000023608	6617	SNAPC1	Replicating
ENSG00000023697	116.981	0.659639	0.394364	1.67267	0.0943932	0.343893	ENSG00000023697	51071	DERA	Replicating
ENSG00000023734	1022.36	0.0769658	0.199981	0.384865	0.700338	0.896691	ENSG00000023734	11171	STRAP	Replicating
ENSG00000023839	11.8711	-0.560963	1.38564	-0.40484	0.685595	0.889786	ENSG00000023839	1244	ABCC2	Bystander
ENSG00000023892	454.126	-1.30812	0.301783	-4.33464	1.46e-05	0.00040892	ENSG00000023892	50619	DEF6	Bystander
ENSG00000023902	18476.4	-0.161487	0.181318	-0.890629	0.373128	0.70935	ENSG00000023902	51177	PLEKHO1	Bystander
ENSG00000023909	1946.83	-0.234139	0.256948	-0.911232	0.362173	0.700149	ENSG00000023909	2730	GCLM	Bystander
ENSG00000024048	1955.8	0.147418	0.199349	0.739497	0.459605	0.775051	ENSG00000024048	23304	UBR2	Replicating
ENSG00000024422	811.542	0.241692	0.259231	0.93234	0.351161	0.690533	ENSG00000024422	30846	EHD2	Replicating
ENSG00000024526	44.1185	-5.58157	0.988568	-5.64611	1.64e-08	1.13e-06	ENSG00000024526	55635	DEPDC1	Bystander
ENSG00000024862	391.332	-0.221285	0.25827	-0.856799	0.391556	0.724729	ENSG00000024862	25901	CCDC28A	Bystander
ENSG00000025039	2343.14	0.730002	0.194339	3.75633	0.00017242	0.00312522	ENSG00000025039	58528	RRAGD	Replicating
ENSG00000025156	265.358	-0.0238847	0.350338	-0.068176	0.945646	0.986317	ENSG00000025156	3298	HSF2	Bystander
ENSG00000025293	1739.69	0.297922	0.208423	1.42941	0.152886	0.457165	ENSG00000025293	51230	PHF20	Replicating
ENSG00000025423	7.87972	0.89484	1.52784	0.585688	0.558085	0.830488	ENSG00000025423	8630	HSD17B6	Replicating
ENSG00000025434	5113.95	0.674442	0.210714	3.20074	0.00137077	0.0164017	ENSG00000025434	10062	NR1H3	Replicating
ENSG00000025708	23037.5	-0.63344	0.191677	-3.30473	0.00095069	0.0124418	ENSG00000025708	1890	TYMP	Bystander
ENSG00000025770	906.832	-0.380109	0.222356	-1.70946	0.0873657	0.32923	ENSG00000025770	29781	NCAPH2	Bystander
ENSG00000025772	1839.08	0.249008	0.211492	1.17738	0.239042	0.573408	ENSG00000025772	10953	TOMM34	Replicating
ENSG00000025796	2282.87	0.327916	0.182473	1.79706	0.0723255	0.292723	ENSG00000025796	11231	SEC63	Replicating
ENSG00000025800	2899.59	0.150227	0.182037	0.825254	0.409227	0.73865	ENSG00000025800	23633	KPNA6	Replicating
ENSG00000026025	15546.2	1.57452	0.185605	8.48319	2.19e-17	1.5e-14	ENSG00000026025	7431	VIM	Replicating
ENSG00000026036	57.6881	-1.96709	0.659273	-2.98373	0.00284758	0.0290489	ENSG00000026036	NA	RTEL1-TNFRSF6B	Bystander
ENSG00000026103	27.9681	0.519582	0.76259	0.681338	0.495657	0.792753	ENSG00000026103	355	FAS	Replicating
ENSG00000026297	3398.43	0.495861	0.191802	2.58528	0.00973001	0.0742298	ENSG00000026297	8635	RNASET2	Replicating
ENSG00000026508	47838.9	0.953725	0.229983	4.14694	3.37e-05	0.00083393	ENSG00000026508	960	CD44	Replicating
ENSG00000026559	519.358	-1.01808	0.234616	-4.33933	1.43e-05	0.00040326	ENSG00000026559	3755	KCNG1	Bystander
ENSG00000026652	823.093	0.528702	0.249786	2.11662	0.0342923	0.182701	ENSG00000026652	56895	AGPAT4	Replicating
ENSG00000026751	31138.5	0.00198066	0.183817	0.0107752	0.991403	0.998493	ENSG00000026751	57823	SLAMF7	Replicating
ENSG00000026950	225.977	1.14411	0.322322	3.54959	0.00038583	0.0060374	ENSG00000026950	11119	BTN3A1	Replicating
ENSG00000027001	131.765	1.27702	0.398163	3.20728	0.00133997	0.0161547	ENSG00000027001	4285	MIPEP	Replicating
ENSG00000027075	336.313	0.689301	0.286195	2.4085	0.0160181	0.107809	ENSG00000027075	5583	PRKCH	Replicating
ENSG00000027644	0.575011	-1.575	4.00136	-0.393617	0.693864	NA	ENSG00000027644	3645	INSRR	Bystander
ENSG00000027697	7612.3	-0.378455	0.16779	-2.25553	0.0241004	0.144839	ENSG00000027697	3459	IFNGR1	Bystander
ENSG00000027847	489.455	0.143427	0.252393	0.568267	0.569854	0.836956	ENSG00000027847	11285	B4GALT7	Replicating
ENSG00000027869	109.168	0.339683	0.448209	0.757867	0.448531	0.768724	ENSG00000027869	9047	SH2D2A	Replicating
ENSG00000028116	1184.06	-0.40003	0.197126	-2.02931	0.0424267	0.209488	ENSG00000028116	7444	VRK2	Bystander
ENSG00000028137	29356.5	0.78902	0.212908	3.70592	0.00021062	0.0036761	ENSG00000028137	7133	TNFRSF1B	Replicating
ENSG00000028203	373.124	0.187808	0.268935	0.698341	0.484964	0.78881	ENSG00000028203	55591	VEZT	Replicating
ENSG00000028277	5768.07	-0.382313	0.175222	-2.18188	0.0291185	0.164324	ENSG00000028277	5452	POU2F2	Bystander
ENSG00000028310	1037.05	-0.22835	0.222778	-1.02501	0.305359	0.646261	ENSG00000028310	65980	BRD9	Bystander
ENSG00000028528	2240.23	0.101539	0.181984	0.557956	0.576874	0.839541	ENSG00000028528	6642	SNX1	Replicating
ENSG00000028839	333.491	0.216548	0.268274	0.80719	0.419557	0.747853	ENSG00000028839	9519	TBPL1	Replicating
ENSG00000029153	951.266	1.13889	0.243014	4.68652	2.78e-06	9.83e-05	ENSG00000029153	56938	BMAL2	Replicating
ENSG00000029363	4111.54	0.148125	0.185904	0.796783	0.425577	0.752431	ENSG00000029363	9774	BCLAF1	Replicating
ENSG00000029364	2197.35	0.100319	0.183703	0.546096	0.585	0.844951	ENSG00000029364	55334	SLC39A9	Replicating
ENSG00000029534	14.8441	-0.258791	1.03107	-0.250993	0.801819	0.938919	ENSG00000029534	286	ANK1	Bystander
ENSG00000029639	138.587	-0.104395	0.373812	-0.27927	0.780037	0.931456	ENSG00000029639	51106	TFB1M	Bystander
ENSG00000029725	647.549	-0.0973971	0.237383	-0.410295	0.68159	0.888019	ENSG00000029725	9135	RABEP1	Bystander
ENSG00000029993	972.404	-0.732198	0.237044	-3.08887	0.00200922	0.0222665	ENSG00000029993	3149	HMGB3	Bystander
ENSG00000030066	904.635	-0.336753	0.21581	-1.56041	0.118663	0.394484	ENSG00000030066	23279	NUP160	Bystander
ENSG00000030110	2649.27	-0.208004	0.195645	-1.06317	0.287706	0.627801	ENSG00000030110	578	BAK1	Bystander
ENSG00000030304	0.623158	1.34474	4.0148	0.334947	0.737665	NA	ENSG00000030304	4593	MUSK	Replicating
ENSG00000030419	29.8978	0.0989354	0.862628	0.114691	0.90869	0.974454	ENSG00000030419	22807	IKZF2	Replicating
ENSG00000030582	59153.9	-0.157499	0.166305	-0.947052	0.343612	0.683181	ENSG00000030582	2896	GRN	Bystander
ENSG00000031003	1324.18	-0.224341	0.201727	-1.1121	0.266095	0.604948	ENSG00000031003	51306	FAM13B	Bystander
ENSG00000031081	6629.09	-0.332859	0.19457	-1.71074	0.0871288	0.328415	ENSG00000031081	57514	ARHGAP31	Bystander
ENSG00000031691	117.235	-0.904112	0.418745	-2.1591	0.0308424	0.171378	ENSG00000031691	55166	CENPQ	Bystander
ENSG00000031698	3732.1	-0.175245	0.173357	-1.01089	0.312071	0.653223	ENSG00000031698	6301	SARS1	Bystander
ENSG00000031823	2237.89	-0.183942	0.186924	-0.98405	0.325091	0.665732	ENSG00000031823	8498	RANBP3	Bystander
ENSG00000032219	1501.31	-0.146083	0.204258	-0.715188	0.474493	0.783951	ENSG00000032219	5926	ARID4A	Bystander
ENSG00000032389	891.52	-0.521258	0.238162	-2.18866	0.0286213	0.162671	ENSG00000032389	7260	EIPR1	Bystander
ENSG00000032444	4780.4	-0.206913	0.18527	-1.11682	0.264072	0.603626	ENSG00000032444	10908	PNPLA6	Bystander
ENSG00000032742	76.8775	0.762192	0.495012	1.53974	0.123623	0.403927	ENSG00000032742	8100	IFT88	Replicating
ENSG00000033011	473.734	-0.069536	0.240737	-0.288846	0.772699	0.927119	ENSG00000033011	56052	ALG1	Bystander
ENSG00000033030	835.88	0.0817037	0.213716	0.382301	0.702238	0.896976	ENSG00000033030	55596	ZCCHC8	Replicating
ENSG00000033050	2967.75	-0.370087	0.200568	-1.8452	0.065009	0.274272	ENSG00000033050	10061	ABCF2	Bystander
ENSG00000033100	3689.31	0.286687	0.178811	1.60329	0.10887	0.375907	ENSG00000033100	54480	CHPF2	Replicating
ENSG00000033122	5.51513	1.05933	1.99927	0.529857	0.596211	NA	ENSG00000033122	57554	LRRC7	Replicating
ENSG00000033170	346.432	-0.469303	0.277718	-1.68985	0.0910559	0.336969	ENSG00000033170	2530	FUT8	Bystander
ENSG00000033178	1438.91	0.567927	0.191833	2.96053	0.00307107	0.0308507	ENSG00000033178	55236	UBA6	Replicating
ENSG00000033327	1585.65	-0.0482284	0.19073	-0.252863	0.800374	0.938765	ENSG00000033327	9846	GAB2	Bystander
ENSG00000033627	1724.7	0.324557	0.230018	1.41101	0.158242	0.465517	ENSG00000033627	535	ATP6V0A1	Replicating
ENSG00000033800	1519.05	-0.0370402	0.19007	-0.194876	0.84549	0.954061	ENSG00000033800	8554	PIAS1	Bystander
ENSG00000033867	320.516	0.382178	0.306963	1.24503	0.213121	0.543701	ENSG00000033867	9497	SLC4A7	Replicating
ENSG00000034053	728.11	0.730383	0.252284	2.89509	0.00379051	0.0360954	ENSG00000034053	321	APBA2	Replicating
ENSG00000034063	258.36	-1.50536	0.370496	-4.06308	4.84e-05	0.00112839	ENSG00000034063	NA	NA	Bystander
ENSG00000034152	4565.07	0.696739	0.199473	3.4929	0.00047781	0.00722115	ENSG00000034152	5606	MAP2K3	Replicating
ENSG00000034510	22646.6	0.111332	0.166417	0.668992	0.503501	0.798037	ENSG00000034510	9168	TMSB10	Replicating
ENSG00000034533	90.8496	0.382948	0.434025	0.882319	0.377604	0.713204	ENSG00000034533	28990	ASTE1	Replicating
ENSG00000034677	609.833	-0.0100829	0.228659	-0.0440957	0.964828	0.991342	ENSG00000034677	25897	RNF19A	Bystander
ENSG00000034693	125.843	0.128161	0.406998	0.314893	0.752843	0.918922	ENSG00000034693	8504	PEX3	Replicating
ENSG00000034713	1542.03	0.0495451	0.196914	0.251608	0.801344	0.938919	ENSG00000034713	11345	GABARAPL2	Replicating
ENSG00000035115	150.549	0.111603	0.383468	0.291037	0.771023	0.926532	ENSG00000035115	26751	SH3YL1	Replicating
ENSG00000035141	534.276	-0.556334	0.253553	-2.19415	0.0282247	0.161107	ENSG00000035141	84908	FAM136A	Bystander
ENSG00000035403	401.15	-0.400633	0.248276	-1.61366	0.106601	0.371437	ENSG00000035403	7414	VCL	Bystander
ENSG00000035499	59.8787	-1.72784	0.533003	-3.2417	0.00118819	0.0147077	ENSG00000035499	55789	DEPDC1B	Bystander
ENSG00000035664	190.846	-0.848452	0.394418	-2.15115	0.0314646	0.173622	ENSG00000035664	23604	DAPK2	Bystander
ENSG00000035681	4879.32	0.227779	0.200613	1.13541	0.256202	0.594431	ENSG00000035681	8439	NSMAF	Replicating
ENSG00000035687	932.397	0.197089	0.216408	0.910727	0.362439	0.700323	ENSG00000035687	159	ADSS2	Replicating
ENSG00000035720	23.12	-1.0773	0.854982	-1.26002	0.20766	0.539016	ENSG00000035720	26228	STAP1	Bystander
ENSG00000035862	3355.28	0.187128	0.179109	1.04478	0.296126	0.636402	ENSG00000035862	7077	TIMP2	Replicating
ENSG00000035928	711.269	0.349606	0.22903	1.52646	0.126894	0.410593	ENSG00000035928	5981	RFC1	Replicating
ENSG00000036054	676.651	-0.233244	0.234066	-0.996489	0.319012	0.659322	ENSG00000036054	55773	TBC1D23	Bystander
ENSG00000036257	1570	0.115473	0.187056	0.617316	0.537027	0.81835	ENSG00000036257	8452	CUL3	Replicating
ENSG00000036448	0.533243	1.74883	4.00539	0.436619	0.662387	NA	ENSG00000036448	9172	MYOM2	Replicating
ENSG00000036473	0.810493	0.705145	3.98115	0.177121	0.859414	NA	ENSG00000036473	5009	OTC	Replicating
ENSG00000036530	3.12952	0.5069	2.47404	0.204888	0.83766	NA	ENSG00000036530	10858	CYP46A1	Replicating
ENSG00000036549	601.303	0.332209	0.225059	1.4761	0.139918	0.433743	ENSG00000036549	26009	ZZZ3	Replicating
ENSG00000036565	165.691	-1.16916	0.347127	-3.3681	0.00075687	0.01033	ENSG00000036565	6570	SLC18A1	Bystander
ENSG00000036672	106.541	1.11338	0.467276	2.3827	0.0171863	0.113487	ENSG00000036672	9099	USP2	Replicating
ENSG00000036828	6.23705	0.763019	1.70416	0.44774	0.65434	NA	ENSG00000036828	846	CASR	Replicating
ENSG00000037042	130.762	-0.293054	0.383439	-0.764279	0.444701	0.766653	ENSG00000037042	27175	TUBG2	Bystander
ENSG00000037241	455.753	-0.221864	0.255095	-0.86973	0.384448	0.718746	ENSG00000037241	51121	RPL26L1	Bystander
ENSG00000037280	5.38744	-0.122693	1.56724	-0.0782863	0.9376	NA	ENSG00000037280	2324	FLT4	Bystander
ENSG00000037474	2616.94	-0.0464264	0.178182	-0.260557	0.794435	0.93598	ENSG00000037474	54888	NSUN2	Bystander
ENSG00000037637	2099.1	-0.198835	0.197358	-1.00748	0.313702	0.65455	ENSG00000037637	54455	FBXO42	Bystander
ENSG00000037749	685.382	0.162402	0.21719	0.747744	0.454615	0.771951	ENSG00000037749	4238	MFAP3	Replicating
ENSG00000037757	331.619	0.00716357	0.263836	0.0271516	0.978339	0.994834	ENSG00000037757	84245	MRI1	Replicating
ENSG00000037897	1277.89	0.130437	0.205728	0.634026	0.526064	0.811979	ENSG00000037897	4234	METTL1	Replicating
ENSG00000038002	328.687	0.109769	0.283799	0.386785	0.698915	0.895751	ENSG00000038002	175	AGA	Replicating
ENSG00000038210	499.187	0.113289	0.252232	0.449145	0.653327	0.875764	ENSG00000038210	55300	PI4K2B	Replicating
ENSG00000038219	1710.08	0.237492	0.20072	1.1832	0.236729	0.570937	ENSG00000038219	259282	BOD1L1	Replicating
ENSG00000038274	1241.77	0.00139043	0.201969	0.00688437	0.994507	0.999251	ENSG00000038274	27430	MAT2B	Replicating
ENSG00000038358	2532.51	-0.0487747	0.199659	-0.24429	0.807006	0.940306	ENSG00000038358	23644	EDC4	Bystander
ENSG00000038382	246.938	0.421255	0.383879	1.09736	0.272483	0.612385	ENSG00000038382	7204	TRIO	Replicating
ENSG00000038427	2084.16	0.426473	0.206134	2.06891	0.0385547	0.196784	ENSG00000038427	1462	VCAN	Replicating
ENSG00000038532	1375.49	-0.205876	0.192649	-1.06866	0.285222	0.62564	ENSG00000038532	23274	CLEC16A	Bystander
ENSG00000038945	545.221	2.7231	0.309659	8.79389	1.44e-18	1.35e-15	ENSG00000038945	4481	MSR1	Replicating
ENSG00000039068	29.0246	-2.68462	1.02174	-2.6275	0.00860152	0.0673686	ENSG00000039068	999	CDH1	Bystander
ENSG00000039123	1156.15	-0.162105	0.202498	-0.800528	0.423405	0.750947	ENSG00000039123	23517	MTREX	Bystander
ENSG00000039319	4748.13	0.709273	0.261052	2.71698	0.006588	0.0554716	ENSG00000039319	9765	ZFYVE16	Replicating
ENSG00000039523	938.338	0.325683	0.205311	1.58629	0.112673	0.383218	ENSG00000039523	79567	RIPOR1	Replicating
ENSG00000039560	2622.57	1.42964	0.275823	5.18317	2.18e-07	1.08e-05	ENSG00000039560	26064	RAI14	Replicating
ENSG00000039600	1.59636	-3.45323	3.36143	-1.02731	0.304275	NA	ENSG00000039600	11063	SOX30	Bystander
ENSG00000039650	637.939	0.246563	0.232816	1.05905	0.289579	0.629999	ENSG00000039650	11284	PNKP	Replicating
ENSG00000040199	289.441	0.58803	0.296055	1.98622	0.0470091	0.222517	ENSG00000040199	23035	PHLPP2	Replicating
ENSG00000040275	272.505	-0.185426	0.307812	-0.602399	0.546909	0.824213	ENSG00000040275	54908	SPDL1	Bystander
ENSG00000040341	408.157	0.0791159	0.257234	0.307564	0.758414	0.921248	ENSG00000040341	27067	STAU2	Replicating
ENSG00000040487	1095.57	0.392352	0.204946	1.91441	0.0555676	0.24931	ENSG00000040487	54896	SLC66A1	Replicating
ENSG00000040531	1049.16	0.306622	0.242396	1.26497	0.205883	0.536153	ENSG00000040531	1497	CTNS	Replicating
ENSG00000040608	30.0791	0.336631	0.760762	0.442491	0.658134	0.877916	ENSG00000040608	65078	RTN4R	Replicating
ENSG00000040633	954.671	-0.147506	0.202673	-0.7278	0.466736	0.779559	ENSG00000040633	79142	PHF23	Bystander
ENSG00000040731	0.358503	-0.469949	4.01905	-0.11693	0.906915	NA	ENSG00000040731	1008	CDH10	Bystander
ENSG00000040933	338.393	-0.735459	0.286735	-2.56494	0.0103194	0.0777939	ENSG00000040933	3631	INPP4A	Bystander
ENSG00000041353	381.564	1.67906	0.421719	3.98146	6.85e-05	0.00147494	ENSG00000041353	5874	RAB27B	Replicating
ENSG00000041357	3946.95	-0.0485792	0.174629	-0.278185	0.78087	0.932058	ENSG00000041357	5685	PSMA4	Bystander
ENSG00000041515	1.94606	-1.92866	2.63908	-0.730807	0.464897	NA	ENSG00000041515	23026	MYO16	Bystander
ENSG00000041802	888.369	0.0773568	0.224667	0.344317	0.730608	0.910194	ENSG00000041802	55341	LSG1	Replicating
ENSG00000041880	23.5004	-0.976271	0.819082	-1.19191	0.233297	0.568201	ENSG00000041880	10039	PARP3	Bystander
ENSG00000041982	172.598	0.774906	0.444646	1.74275	0.0813777	0.315096	ENSG00000041982	3371	TNC	Replicating
ENSG00000041988	475.071	-0.147627	0.239044	-0.61757	0.536859	0.81835	ENSG00000041988	90326	THAP3	Bystander
ENSG00000042062	3.97397	3.80542	2.10963	1.80383	0.0712572	NA	ENSG00000042062	140876	RIPOR3	Replicating
ENSG00000042088	325.402	-0.281104	0.2913	-0.964996	0.334547	0.67606	ENSG00000042088	55775	TDP1	Bystander
ENSG00000042286	820.33	0.376286	0.216498	1.73806	0.0821999	0.316969	ENSG00000042286	84883	AIFM2	Replicating
ENSG00000042317	34.6951	0.418373	0.655777	0.63798	0.523486	0.81082	ENSG00000042317	55812	SPATA7	Replicating
ENSG00000042429	763.66	-0.133049	0.226667	-0.586982	0.557216	0.829763	ENSG00000042429	9440	MED17	Bystander
ENSG00000042445	361.175	0.320114	0.261166	1.22571	0.220308	0.551428	ENSG00000042445	54884	RETSAT	Replicating
ENSG00000042493	9781.8	0.273876	0.234771	1.16656	0.243387	0.579177	ENSG00000042493	822	CAPG	Replicating
ENSG00000042753	4102.52	0.149655	0.171823	0.870985	0.383762	0.718441	ENSG00000042753	1175	AP2S1	Replicating
ENSG00000042832	322.986	-0.218507	0.374688	-0.58317	0.559779	0.831113	ENSG00000042832	7038	TG	Bystander
ENSG00000042980	477.508	-0.510958	0.317639	-1.60861	0.107701	0.373449	ENSG00000042980	10863	ADAM28	Bystander
ENSG00000043039	0.831004	0.521831	3.97513	0.131274	0.895558	NA	ENSG00000043039	8538	BARX2	Replicating
ENSG00000043093	822.452	-0.0234834	0.213198	-0.110148	0.912292	0.975202	ENSG00000043093	54165	DCUN1D1	Bystander
ENSG00000043143	1402.27	-0.651767	0.212814	-3.06261	0.00219414	0.0238345	ENSG00000043143	23338	JADE2	Bystander
ENSG00000043355	868.894	0.447588	0.24991	1.791	0.0732932	0.295139	ENSG00000043355	7546	ZIC2	Replicating
ENSG00000043462	3193.75	0.870852	0.235012	3.70556	0.00021092	0.00367651	ENSG00000043462	3937	LCP2	Replicating
ENSG00000043514	1026.28	-0.242515	0.264334	-0.917456	0.358904	0.697216	ENSG00000043514	54802	TRIT1	Bystander
ENSG00000043591	210.794	-0.450496	0.323067	-1.39444	0.163185	0.472255	ENSG00000043591	153	ADRB1	Bystander
ENSG00000044012	2.54797	-2.14192	2.43564	-0.879404	0.379182	NA	ENSG00000044012	2981	GUCA2B	Bystander
ENSG00000044090	1576.27	0.35775	0.196811	1.81773	0.0691058	0.284835	ENSG00000044090	9820	CUL7	Replicating
ENSG00000044115	5435.59	-0.0552313	0.189763	-0.291055	0.771009	0.926532	ENSG00000044115	1495	CTNNA1	Bystander
ENSG00000044446	154.812	0.0488381	0.362601	0.134688	0.892858	0.970777	ENSG00000044446	5256	PHKA2	Replicating
ENSG00000044459	338.738	-0.135656	0.271999	-0.498738	0.617964	0.860116	ENSG00000044459	54875	CNTLN	Bystander
ENSG00000044574	31988.8	0.724064	0.164787	4.39393	1.11e-05	0.00032327	ENSG00000044574	3309	HSPA5	Replicating
ENSG00000046604	20.4091	-0.444661	0.865477	-0.513776	0.607408	0.85429	ENSG00000046604	1829	DSG2	Bystander
ENSG00000046647	181.566	0.261566	0.334616	0.781691	0.434396	0.759168	ENSG00000046647	54960	GEMIN8	Replicating
ENSG00000046651	318.425	-0.293052	0.282544	-1.03719	0.299647	0.640407	ENSG00000046651	8481	OFD1	Bystander
ENSG00000046653	0.856657	3.25571	4.0012	0.813683	0.415827	NA	ENSG00000046653	2824	GPM6B	Replicating
ENSG00000046889	0.388025	-0.756936	4.03461	-0.187611	0.851182	NA	ENSG00000046889	80243	PREX2	Bystander
ENSG00000047056	628.335	0.223363	0.220233	1.01421	0.31048	0.651645	ENSG00000047056	22884	WDR37	Replicating
ENSG00000047188	393.719	-0.390292	0.302779	-1.28903	0.197386	0.52477	ENSG00000047188	64848	YTHDC2	Bystander
ENSG00000047230	102.77	-0.0745859	0.432703	-0.172372	0.863145	0.96065	ENSG00000047230	56474	CTPS2	Bystander
ENSG00000047249	6486.85	0.712886	0.193569	3.68285	0.00023064	0.00395523	ENSG00000047249	51606	ATP6V1H	Replicating
ENSG00000047315	3597.31	-0.128454	0.173991	-0.738277	0.460346	0.775561	ENSG00000047315	5431	POLR2B	Bystander
ENSG00000047346	103.847	0.607316	0.408445	1.4869	0.137042	0.429477	ENSG00000047346	56204	ATOSA	Replicating
ENSG00000047365	33.8581	1.20902	0.761148	1.58841	0.112193	0.382158	ENSG00000047365	116984	ARAP2	Replicating
ENSG00000047410	3329.86	0.513468	0.217063	2.36552	0.0180047	0.117285	ENSG00000047410	7175	TPR	Replicating
ENSG00000047457	0.194013	-0.351324	4.04534	-0.0868467	0.930793	NA	ENSG00000047457	1356	CP	Bystander
ENSG00000047578	701.005	0.565161	0.246693	2.29095	0.0219664	0.134763	ENSG00000047578	23247	KATNIP	Replicating
ENSG00000047579	362.192	0.431551	0.279852	1.54207	0.123057	0.402923	ENSG00000047579	84062	DTNBP1	Replicating
ENSG00000047597	72.4475	-0.822527	0.475715	-1.72903	0.0838031	0.320973	ENSG00000047597	7504	XK	Bystander
ENSG00000047621	267.92	-0.505667	0.298963	-1.6914	0.0907603	0.336243	ENSG00000047621	57102	C12orf4	Bystander
ENSG00000047634	65.7152	1.24283	0.495642	2.50752	0.0121581	0.0881879	ENSG00000047634	6322	SCML1	Replicating
ENSG00000047644	892.658	-1.59211	0.229181	-6.94697	3.73e-12	6.67e-10	ENSG00000047644	55841	WWC3	Bystander
ENSG00000047648	24.017	-0.605368	0.799971	-0.756738	0.449207	0.768724	ENSG00000047648	395	ARHGAP6	Bystander
ENSG00000047662	4.49211	-0.462467	1.84542	-0.250603	0.802121	NA	ENSG00000047662	27146	FAM184B	Bystander
ENSG00000047849	2771.07	-0.11435	0.182308	-0.627235	0.530505	0.814619	ENSG00000047849	4134	MAP4	Bystander
ENSG00000047932	1027.97	0.219529	0.204038	1.07592	0.281964	0.622699	ENSG00000047932	57120	GOPC	Replicating
ENSG00000047936	167.207	2.3575	0.42011	5.61163	2e-08	1.36e-06	ENSG00000047936	6098	ROS1	Replicating
ENSG00000048028	222.431	0.355311	0.309186	1.14918	0.25048	0.587753	ENSG00000048028	57646	USP28	Replicating
ENSG00000048052	875.122	0.375492	0.22043	1.70345	0.0884834	0.331374	ENSG00000048052	9734	HDAC9	Replicating
ENSG00000048140	632.395	0.183997	0.221404	0.831045	0.405948	0.736138	ENSG00000048140	26262	TSPAN17	Replicating
ENSG00000048162	502.454	-0.715666	0.280277	-2.55343	0.0106669	0.0796959	ENSG00000048162	51491	NOP16	Bystander
ENSG00000048342	0.503657	2.1671	4.04725	0.53545	0.592338	NA	ENSG00000048342	57545	CC2D2A	Replicating
ENSG00000048392	793.021	0.155021	0.273213	0.567399	0.570443	0.836956	ENSG00000048392	50484	RRM2B	Replicating
ENSG00000048405	680.13	-0.009874	0.242856	-0.0406579	0.967569	0.992021	ENSG00000048405	168850	ZNF800	Bystander
ENSG00000048471	656.466	0.258771	0.264444	0.978547	0.327804	0.668461	ENSG00000048471	92017	SNX29	Replicating
ENSG00000048544	1584.53	-0.0940227	0.18735	-0.501856	0.615769	0.858967	ENSG00000048544	55173	MRPS10	Bystander
ENSG00000048649	1735.54	0.284288	0.224051	1.26885	0.204493	0.533866	ENSG00000048649	51773	RSF1	Replicating
ENSG00000048707	1058.76	-0.0614295	0.212165	-0.289536	0.772171	0.927092	ENSG00000048707	55187	VPS13D	Bystander
ENSG00000048740	890.891	-0.463274	0.225464	-2.05476	0.0399017	0.201267	ENSG00000048740	10659	CELF2	Bystander
ENSG00000048828	3135.91	0.0123818	0.193587	0.06396	0.949002	0.987476	ENSG00000048828	23196	FAM120A	Replicating
ENSG00000048991	540.197	0.184106	0.250932	0.733688	0.463139	0.7773	ENSG00000048991	23518	R3HDM1	Replicating
ENSG00000049089	5692.11	-0.58757	0.190822	-3.07915	0.00207589	0.0228147	ENSG00000049089	1298	COL9A2	Bystander
ENSG00000049130	718.123	0.107439	0.268848	0.399628	0.689431	0.891753	ENSG00000049130	4254	KITLG	Replicating
ENSG00000049167	96.237	-0.580214	0.46224	-1.25522	0.209398	0.540753	ENSG00000049167	1161	ERCC8	Bystander
ENSG00000049192	16.4197	0.672409	0.994165	0.676356	0.498815	0.795006	ENSG00000049192	11174	ADAMTS6	Replicating
ENSG00000049239	3824.79	0.113317	0.204434	0.554295	0.579377	0.841267	ENSG00000049239	9563	H6PD	Replicating
ENSG00000049245	958.167	0.0471623	0.218746	0.215603	0.829297	0.947547	ENSG00000049245	9341	VAMP3	Replicating
ENSG00000049246	23.362	-1.15923	0.850415	-1.36314	0.172839	0.487602	ENSG00000049246	8863	PER3	Bystander
ENSG00000049247	33.9299	-0.632738	0.675682	-0.936443	0.349045	0.688213	ENSG00000049247	10911	UTS2	Bystander
ENSG00000049249	8126.26	0.330892	0.173635	1.90567	0.056693	0.252579	ENSG00000049249	3604	TNFRSF9	Replicating
ENSG00000049319	1.95003	-0.333704	2.62408	-0.12717	0.898806	NA	ENSG00000049319	NA	NA	Bystander
ENSG00000049323	27.0576	1.20548	1.01024	1.19326	0.232768	0.567502	ENSG00000049323	4052	LTBP1	Replicating
ENSG00000049449	1343.55	0.466771	0.194101	2.40479	0.0161819	0.108429	ENSG00000049449	5954	RCN1	Replicating
ENSG00000049540	5.80694	-1.55309	1.83243	-0.847561	0.396682	NA	ENSG00000049540	2006	ELN	Bystander
ENSG00000049541	842.029	-0.0711923	0.210974	-0.337445	0.735781	0.912036	ENSG00000049541	5982	RFC2	Bystander
ENSG00000049618	3569.06	0.142336	0.227223	0.626416	0.531042	0.814936	ENSG00000049618	57492	ARID1B	Replicating
ENSG00000049656	3793.49	-0.0226396	0.177218	-0.12775	0.898347	0.971495	ENSG00000049656	81037	CLPTM1L	Bystander
ENSG00000049759	1242.18	1.26515	0.234736	5.38968	7.06e-08	4.04e-06	ENSG00000049759	23327	NEDD4L	Replicating
ENSG00000049768	3.57178	0.172347	2.04717	0.0841879	0.932907	NA	ENSG00000049768	50943	FOXP3	Replicating
ENSG00000049769	93.9796	0.637881	0.448331	1.42279	0.154797	0.460198	ENSG00000049769	89801	PPP1R3F	Replicating
ENSG00000049860	8312.05	0.0784046	0.17055	0.459715	0.645721	0.873361	ENSG00000049860	3074	HEXB	Replicating
ENSG00000049883	169.572	0.792679	0.356023	2.22648	0.0259817	0.152068	ENSG00000049883	79810	PTCD2	Replicating
ENSG00000050030	49.3847	-0.852961	0.565184	-1.50917	0.131254	0.418426	ENSG00000050030	340533	NEXMIF	Bystander
ENSG00000050130	738.76	0.0424053	0.212128	0.199905	0.841555	0.951984	ENSG00000050130	51528	JKAMP	Replicating
ENSG00000050165	0.717007	-0.55726	3.988	-0.139734	0.88887	NA	ENSG00000050165	27122	DKK3	Bystander
ENSG00000050327	33.8291	0.117061	0.757695	0.154496	0.877219	0.966457	ENSG00000050327	7984	ARHGEF5	Replicating
ENSG00000050344	457.528	-1.19094	0.263288	-4.52334	6.09e-06	0.00019531	ENSG00000050344	9603	NFE2L3	Bystander
ENSG00000050393	435.423	0.315305	0.298616	1.05589	0.291019	0.631227	ENSG00000050393	63933	MCUR1	Replicating
ENSG00000050405	285.161	-0.702004	0.375503	-1.8695	0.061553	0.265175	ENSG00000050405	51474	LIMA1	Bystander
ENSG00000050426	511.04	-0.184927	0.237436	-0.778849	0.436069	0.760108	ENSG00000050426	25875	LETMD1	Bystander
ENSG00000050438	394.919	0.350224	0.256329	1.36631	0.171843	0.48572	ENSG00000050438	9498	SLC4A8	Replicating
ENSG00000050555	2.82795	-0.0204508	2.74478	-0.0074508	0.994055	NA	ENSG00000050555	10319	LAMC3	Bystander
ENSG00000050628	109.682	1.48022	0.482869	3.06548	0.00217323	0.0237053	ENSG00000050628	5733	PTGER3	Replicating
ENSG00000050730	1113.9	0.627723	0.23459	2.67583	0.00745452	0.0607516	ENSG00000050730	79931	TNIP3	Replicating
ENSG00000050748	711.696	-0.361733	0.215568	-1.67805	0.0933378	0.341545	ENSG00000050748	5601	MAPK9	Bystander
ENSG00000050767	278.507	-1.05366	0.405253	-2.60001	0.00932213	0.0718413	ENSG00000050767	91522	COL23A1	Bystander
ENSG00000050820	776.61	0.196367	0.269558	0.728478	0.466321	0.779319	ENSG00000050820	9564	BCAR1	Replicating
ENSG00000051009	611.907	-0.206096	0.22627	-0.910841	0.362379	0.700303	ENSG00000051009	84067	FHIP1B	Bystander
ENSG00000051108	1723.45	0.582785	0.194145	3.0018	0.00268387	0.0277886	ENSG00000051108	9709	HERPUD1	Replicating
ENSG00000051128	441.382	0.724369	0.24314	2.97923	0.00288974	0.0293661	ENSG00000051128	9454	HOMER3	Replicating
ENSG00000051180	133.009	-0.522788	0.471842	-1.10797	0.267873	0.607341	ENSG00000051180	5888	RAD51	Bystander
ENSG00000051341	133.711	-1.59669	0.388278	-4.11224	3.92e-05	0.00094624	ENSG00000051341	10721	POLQ	Bystander
ENSG00000051382	1345.63	0.94748	0.206912	4.57915	4.67e-06	0.00015446	ENSG00000051382	5291	PIK3CB	Replicating
ENSG00000051523	33440.8	0.121423	0.177569	0.683807	0.494097	0.792311	ENSG00000051523	1535	CYBA	Replicating
ENSG00000051596	337.974	-0.689524	0.295926	-2.33005	0.0198034	0.125558	ENSG00000051596	84321	THOC3	Bystander
ENSG00000051620	513.006	0.35441	0.239812	1.47787	0.139443	0.433121	ENSG00000051620	23593	HEBP2	Replicating
ENSG00000051825	291.985	-0.228204	0.340898	-0.66942	0.503227	0.797975	ENSG00000051825	10198	MPHOSPH9	Bystander
ENSG00000052126	54.0419	0.931681	0.545972	1.70646	0.0879217	0.330191	ENSG00000052126	54477	PLEKHA5	Replicating
ENSG00000052344	1.77418	-3.67934	3.20693	-1.14731	0.251255	NA	ENSG00000052344	5652	PRSS8	Bystander
ENSG00000052723	679.655	-0.424462	0.216722	-1.95855	0.0501651	0.233293	ENSG00000052723	80143	SIKE1	Bystander
ENSG00000052749	497.031	0.171292	0.241034	0.710656	0.477298	0.785291	ENSG00000052749	23223	RRP12	Replicating
ENSG00000052795	3866.92	1.77288	0.283581	6.25176	4.06e-10	4.04e-08	ENSG00000052795	57600	FNIP2	Replicating
ENSG00000052802	3166.31	0.438061	0.206539	2.12096	0.0339252	0.181963	ENSG00000052802	6307	MSMO1	Replicating
ENSG00000052841	1390.2	0.30512	0.195883	1.55766	0.119313	0.39615	ENSG00000052841	55761	TTC17	Replicating
ENSG00000052850	45.8317	0.950047	0.626089	1.51743	0.129158	0.41482	ENSG00000052850	60529	ALX4	Replicating
ENSG00000053108	0.388025	-0.756936	4.03461	-0.187611	0.851182	NA	ENSG00000053108	23105	FSTL4	Bystander
ENSG00000053254	1901.17	-0.810072	0.199747	-4.05548	5e-05	0.00115896	ENSG00000053254	1112	FOXN3	Bystander
ENSG00000053328	0.600664	1.1207	4.02586	0.278375	0.780725	NA	ENSG00000053328	728464	METTL24	Replicating
ENSG00000053371	859.052	0.145525	0.211899	0.686766	0.49223	0.792311	ENSG00000053371	8574	AKR7A2	Replicating
ENSG00000053372	1736.66	0.0437989	0.185657	0.235913	0.8135	0.942313	ENSG00000053372	51154	MRTO4	Replicating
ENSG00000053438	0.919159	1.89893	3.96348	0.479107	0.631862	NA	ENSG00000053438	4826	NNAT	Replicating
ENSG00000053501	518.382	0.0459434	0.238571	0.192578	0.84729	0.954603	ENSG00000053501	55850	USE1	Replicating
ENSG00000053524	8.08313	-1.18599	1.35021	-0.878375	0.37974	0.715255	ENSG00000053524	23101	MCF2L2	Bystander
ENSG00000053702	0.216507	-0.780729	4.03677	-0.193404	0.846642	NA	ENSG00000053702	83714	NRIP2	Bystander
ENSG00000053747	60.1763	0.436798	0.736058	0.593428	0.552894	0.826641	ENSG00000053747	3909	LAMA3	Replicating
ENSG00000053770	606.57	0.0851084	0.242772	0.35057	0.725911	0.908021	ENSG00000053770	55745	AP5M1	Replicating
ENSG00000053900	293.746	-0.204609	0.290487	-0.704365	0.481205	0.787797	ENSG00000053900	29945	ANAPC4	Bystander
ENSG00000053918	110.095	1.2538	0.440898	2.84373	0.00445882	0.0406897	ENSG00000053918	3784	KCNQ1	Replicating
ENSG00000054116	2026.4	-0.170871	0.187952	-0.909121	0.363286	0.700938	ENSG00000054116	27095	TRAPPC3	Bystander
ENSG00000054118	4244.81	0.218068	0.174109	1.25248	0.210395	0.541847	ENSG00000054118	9967	THRAP3	Replicating
ENSG00000054148	1334.79	-0.155211	0.213648	-0.726481	0.467544	0.779736	ENSG00000054148	29085	PHPT1	Bystander
ENSG00000054179	732.902	0.37193	0.231325	1.60782	0.107874	0.373524	ENSG00000054179	954	ENTPD2	Replicating
ENSG00000054219	633.738	0.868454	0.252673	3.43707	0.00058804	0.00860911	ENSG00000054219	4065	LY75	Replicating
ENSG00000054267	2797.74	0.291733	0.194697	1.49839	0.134031	0.423543	ENSG00000054267	51742	ARID4B	Replicating
ENSG00000054277	1530.15	0.785255	0.224054	3.50476	0.00045702	0.00695975	ENSG00000054277	23596	OPN3	Replicating
ENSG00000054282	1518.6	0.733075	0.199942	3.66644	0.00024595	0.00418174	ENSG00000054282	10806	SDCCAG8	Replicating
ENSG00000054392	34.3261	1.11425	0.656677	1.6968	0.0897345	0.334069	ENSG00000054392	55733	HHAT	Replicating
ENSG00000054523	1188.74	0.631999	0.252271	2.50524	0.0122368	0.0886373	ENSG00000054523	23095	KIF1B	Replicating
ENSG00000054598	46.205	0.00508322	0.572702	0.00887584	0.992918	0.99868	ENSG00000054598	2296	FOXC1	Replicating
ENSG00000054611	1304.67	-0.493907	0.205374	-2.40492	0.016176	0.108429	ENSG00000054611	25771	TBC1D22A	Bystander
ENSG00000054654	7.76552	-2.86395	1.79155	-1.59859	0.109912	0.378193	ENSG00000054654	23224	SYNE2	Bystander
ENSG00000054690	208.937	-0.441133	0.337634	-1.30654	0.191368	0.516319	ENSG00000054690	57475	PLEKHH1	Bystander
ENSG00000054793	105.723	0.664858	0.446827	1.48796	0.136762	0.429024	ENSG00000054793	10079	ATP9A	Replicating
ENSG00000054965	644.354	-0.169468	0.226046	-0.749707	0.453431	0.771124	ENSG00000054965	23201	FAM168A	Bystander
ENSG00000054967	4674.3	-0.452231	0.17047	-2.65285	0.00798155	0.0640537	ENSG00000054967	84957	RELT	Bystander
ENSG00000054983	608.841	-0.55153	0.239632	-2.30157	0.0213593	0.131954	ENSG00000054983	2581	GALC	Bystander
ENSG00000055044	1451.9	-0.143756	0.201797	-0.712377	0.476231	0.78463	ENSG00000055044	51602	NOP58	Bystander
ENSG00000055070	7710.69	0.0104387	0.167317	0.0623884	0.950254	0.987584	ENSG00000055070	26099	SZRD1	Replicating
ENSG00000055118	101.965	-2.76108	0.457121	-6.04015	1.54e-09	1.34e-07	ENSG00000055118	3757	KCNH2	Bystander
ENSG00000055130	2504.02	0.42763	0.204216	2.09401	0.0362594	0.189005	ENSG00000055130	8454	CUL1	Replicating
ENSG00000055147	263.899	-0.0043924	0.286338	-0.0153398	0.987761	0.99733	ENSG00000055147	10827	FAM114A2	Bystander
ENSG00000055163	242.863	1.62032	0.322654	5.02184	5.12e-07	2.22e-05	ENSG00000055163	26999	CYFIP2	Replicating
ENSG00000055208	6669.91	0.347493	0.192179	1.80818	0.0705793	0.288312	ENSG00000055208	23118	TAB2	Replicating
ENSG00000055211	1066.03	0.373517	0.198853	1.87836	0.0603319	0.261685	ENSG00000055211	116254	GINM1	Replicating
ENSG00000055332	6595.21	0.065835	0.171554	0.383756	0.701159	0.896749	ENSG00000055332	5610	EIF2AK2	Replicating
ENSG00000055483	1884.46	0.203022	0.201271	1.0087	0.31312	0.653904	ENSG00000055483	57602	USP36	Replicating
ENSG00000055609	3906.3	0.208009	0.204988	1.01474	0.310231	0.651645	ENSG00000055609	58508	KMT2C	Replicating
ENSG00000055732	216.536	0.664558	0.364202	1.8247	0.0680465	0.282264	ENSG00000055732	55283	MCOLN3	Replicating
ENSG00000055813	179.606	0.572569	0.378885	1.5112	0.130738	0.417415	ENSG00000055813	114800	CCDC85A	Replicating
ENSG00000055917	2197.13	0.103364	0.200512	0.515503	0.606202	0.853725	ENSG00000055917	23369	PUM2	Replicating
ENSG00000055950	361.115	-0.0636029	0.260544	-0.244116	0.807141	0.940325	ENSG00000055950	84545	MRPL43	Bystander
ENSG00000055955	44.2849	0.747463	0.620444	1.20472	0.228311	0.562088	ENSG00000055955	3700	ITIH4	Replicating
ENSG00000055957	7.23925	1.69622	1.4771	1.14835	0.250826	0.588008	ENSG00000055957	3697	ITIH1	Replicating
ENSG00000056050	64.8455	-0.361207	0.581477	-0.621188	0.534476	0.81699	ENSG00000056050	54969	HPF1	Bystander
ENSG00000056097	2536.98	-0.0119901	0.179926	-0.0666389	0.946869	0.986784	ENSG00000056097	51663	ZFR	Bystander
ENSG00000056277	120.112	0.600181	0.390134	1.5384	0.123952	0.404463	ENSG00000056277	55609	ZNF280C	Replicating
ENSG00000056291	184.157	0.651309	0.358218	1.81819	0.0690344	0.284835	ENSG00000056291	10886	NPFFR2	Replicating
ENSG00000056487	0.582038	-0.869787	4.01548	-0.216609	0.828513	NA	ENSG00000056487	112885	PHF21B	Bystander
ENSG00000056558	46129.1	0.781603	0.212004	3.68673	0.00022715	0.00392497	ENSG00000056558	7185	TRAF1	Replicating
ENSG00000056586	1486.33	0.338847	0.196861	1.72124	0.0852064	0.324677	ENSG00000056586	54542	RC3H2	Replicating
ENSG00000056661	578.821	0.746386	0.234604	3.18148	0.00146525	0.0172598	ENSG00000056661	NA	NA	Replicating
ENSG00000056972	2666.12	0.987906	0.209769	4.7095	2.48e-06	8.94e-05	ENSG00000056972	10758	TRAF3IP2	Replicating
ENSG00000056998	30.4724	-0.328685	0.706303	-0.46536	0.641674	0.871839	ENSG00000056998	8908	GYG2	Bystander
ENSG00000057019	252.9	0.320919	0.447447	0.717222	0.473237	0.783265	ENSG00000057019	131566	DCBLD2	Replicating
ENSG00000057149	19.1029	2.6717	0.900491	2.96693	0.00300787	0.0302957	ENSG00000057149	6317	SERPINB3	Replicating
ENSG00000057252	2982.94	0.888773	0.225267	3.94542	7.97e-05	0.00165958	ENSG00000057252	6646	SOAT1	Replicating
ENSG00000057294	9.97142	4.33333	1.75045	2.47556	0.0133029	0.0947214	ENSG00000057294	5318	PKP2	Replicating
ENSG00000057608	6910.89	-0.266743	0.167301	-1.59439	0.110849	0.379387	ENSG00000057608	2665	GDI2	Bystander
ENSG00000057657	5881.37	-0.409483	0.173129	-2.36519	0.0180208	0.117341	ENSG00000057657	639	PRDM1	Bystander
ENSG00000057663	1177.02	-0.174921	0.195445	-0.894988	0.370793	0.70733	ENSG00000057663	9474	ATG5	Bystander
ENSG00000057704	218.111	1.24925	0.318961	3.91663	8.98e-05	0.00182507	ENSG00000057704	57458	TMCC3	Replicating
ENSG00000057757	964.545	-0.0949898	0.211059	-0.450063	0.652665	0.87566	ENSG00000057757	57095	PITHD1	Bystander
ENSG00000057935	75.8434	-0.357736	0.492817	-0.725901	0.4679	0.77989	ENSG00000057935	57504	MTA3	Bystander
ENSG00000058056	615.099	0.263356	0.233338	1.12865	0.259047	0.597683	ENSG00000058056	8975	USP13	Replicating
ENSG00000058063	1444.23	0.1349	0.228992	0.589105	0.555791	0.828747	ENSG00000058063	23200	ATP11B	Replicating
ENSG00000058085	46.5073	1.2427	0.671663	1.85019	0.0642861	0.272137	ENSG00000058085	3918	LAMC2	Replicating
ENSG00000058091	158.302	0.582013	0.377678	1.54103	0.123309	0.403442	ENSG00000058091	5218	CDK14	Replicating
ENSG00000058262	19746.4	0.124956	0.164262	0.760714	0.446828	0.767932	ENSG00000058262	29927	SEC61A1	Replicating
ENSG00000058272	2107.16	0.180144	0.208523	0.863904	0.387641	0.721426	ENSG00000058272	4659	PPP1R12A	Replicating
ENSG00000058335	1022.6	-0.197996	0.244311	-0.810426	0.417695	0.746039	ENSG00000058335	5923	RASGRF1	Bystander
ENSG00000058404	7.36408	0.669037	1.71294	0.390578	0.696109	0.89463	ENSG00000058404	816	CAMK2B	Replicating
ENSG00000058453	111.091	-0.496522	0.430831	-1.15247	0.249127	0.585867	ENSG00000058453	9696	CROCC	Bystander
ENSG00000058600	519.024	-0.290816	0.251701	-1.1554	0.247926	0.584084	ENSG00000058600	55718	POLR3E	Bystander
ENSG00000058668	329.573	-0.529102	0.287862	-1.83804	0.0660569	0.276997	ENSG00000058668	493	ATP2B4	Bystander
ENSG00000058673	5931.24	0.415917	0.193284	2.15184	0.0314099	0.173441	ENSG00000058673	9877	ZC3H11A	Replicating
ENSG00000058729	400.555	0.467195	0.266526	1.7529	0.0796186	0.310091	ENSG00000058729	55781	RIOK2	Replicating
ENSG00000058799	1109.09	-0.333906	0.202054	-1.65256	0.0984205	0.354198	ENSG00000058799	54432	YIPF1	Bystander
ENSG00000058804	765.258	-0.619656	0.249577	-2.48282	0.0130346	0.0929773	ENSG00000058804	55706	NDC1	Bystander
ENSG00000058866	170.911	0.86963	0.410148	2.12028	0.0339821	0.18201	ENSG00000058866	1608	DGKG	Replicating
ENSG00000059122	1021.45	-0.205282	0.208885	-0.982751	0.32573	0.666273	ENSG00000059122	84256	FLYWCH1	Bystander
ENSG00000059145	1285.91	0.0522023	0.269854	0.193447	0.846609	0.954579	ENSG00000059145	64718	UNKL	Replicating
ENSG00000059377	1932.23	-0.995083	0.192674	-5.1646	2.41e-07	1.17e-05	ENSG00000059377	6916	TBXAS1	Bystander
ENSG00000059378	4296.46	-0.0183139	0.172353	-0.106258	0.915378	0.976444	ENSG00000059378	64761	PARP12	Bystander
ENSG00000059573	233.747	0.145051	0.299757	0.483894	0.628461	0.865157	ENSG00000059573	5832	ALDH18A1	Replicating
ENSG00000059588	310.298	-0.282753	0.29711	-0.95168	0.34126	0.681577	ENSG00000059588	6894	TARBP1	Bystander
ENSG00000059691	395.506	-0.247356	0.275307	-0.898473	0.368934	0.706263	ENSG00000059691	5188	GATB	Bystander
ENSG00000059728	4602.8	-0.402431	0.177651	-2.26529	0.0234947	0.142057	ENSG00000059728	4084	MXD1	Bystander
ENSG00000059758	394.244	0.571703	0.287492	1.98859	0.046747	0.221916	ENSG00000059758	5128	CDK17	Replicating
ENSG00000059769	241.834	-0.133772	0.353047	-0.378907	0.704757	0.897747	ENSG00000059769	548645	DNAJC25	Bystander
ENSG00000059804	867.011	1.01257	0.345535	2.93044	0.00338479	0.0332503	ENSG00000059804	6515	SLC2A3	Replicating
ENSG00000059915	56.5095	-0.47667	0.551688	-0.864021	0.387577	0.721391	ENSG00000059915	5662	PSD	Bystander
ENSG00000060069	1515.73	-0.118257	0.18922	-0.624968	0.531992	0.815462	ENSG00000060069	9150	CTDP1	Bystander
ENSG00000060138	2552.13	0.0286081	0.188883	0.151459	0.879613	0.967192	ENSG00000060138	8531	YBX3	Replicating
ENSG00000060140	1.08254	-2.51055	3.97052	-0.632298	0.527192	NA	ENSG00000060140	55359	STYK1	Bystander
ENSG00000060237	7537.67	-0.319557	0.211574	-1.51038	0.130946	0.417778	ENSG00000060237	65125	WNK1	Bystander
ENSG00000060339	1306.63	0.111517	0.19947	0.559065	0.576118	0.83913	ENSG00000060339	55749	CCAR1	Replicating
ENSG00000060491	3882.46	-0.0820348	0.177275	-0.462755	0.64354	0.872342	ENSG00000060491	11054	OGFR	Bystander
ENSG00000060558	7927.61	-0.457157	0.168726	-2.70946	0.00673926	0.0563025	ENSG00000060558	2769	GNA15	Bystander
ENSG00000060566	0.705999	2.52205	4.02972	0.625862	0.531406	NA	ENSG00000060566	84699	CREB3L3	Replicating
ENSG00000060642	324.388	0.425498	0.277345	1.53418	0.124985	0.4065	ENSG00000060642	55650	PIGV	Replicating
ENSG00000060656	69.2067	0.0912137	0.515956	0.176786	0.859677	0.959728	ENSG00000060656	10076	PTPRU	Replicating
ENSG00000060688	1380.39	-0.363484	0.210884	-1.72362	0.0847772	0.323769	ENSG00000060688	9410	SNRNP40	Bystander
ENSG00000060709	0.194013	-0.351324	4.04534	-0.0868467	0.930793	NA	ENSG00000060709	23504	RIMBP2	Bystander
ENSG00000060749	310.891	0.347879	0.33458	1.03975	0.298456	0.638821	ENSG00000060749	79832	QSER1	Replicating
ENSG00000060762	443.142	-0.571257	0.272681	-2.09497	0.036174	0.188869	ENSG00000060762	51660	MPC1	Bystander
ENSG00000060971	1295.05	0.0074868	0.20852	0.0359044	0.971359	0.993075	ENSG00000060971	30	ACAA1	Replicating
ENSG00000060982	1618.53	1.71857	0.204089	8.42068	3.74e-17	2.06e-14	ENSG00000060982	586	BCAT1	Replicating
ENSG00000061273	431.413	-0.546598	0.270464	-2.02097	0.0432831	0.211941	ENSG00000061273	51564	HDAC7	Bystander
ENSG00000061337	11.0688	-3.3206	1.35175	-2.45651	0.0140292	0.09818	ENSG00000061337	11178	LZTS1	Bystander
ENSG00000061455	1.20781	-0.816873	3.15846	-0.25863	0.795921	NA	ENSG00000061455	93166	PRDM6	Bystander
ENSG00000061656	29.7719	0.67932	0.731376	0.928825	0.35298	0.692262	ENSG00000061656	6676	SPAG4	Replicating
ENSG00000061676	116.306	1.28143	0.385503	3.32405	0.00088721	0.0117561	ENSG00000061676	10787	NCKAP1	Replicating
ENSG00000061794	690.032	-0.20052	0.240162	-0.834939	0.403752	0.734952	ENSG00000061794	60488	MRPS35	Bystander
ENSG00000061918	40.9909	0.0271435	0.621362	0.043684	0.965156	0.991447	ENSG00000061918	2983	GUCY1B1	Replicating
ENSG00000061936	992.76	-0.262937	0.206401	-1.27391	0.202695	0.53124	ENSG00000061936	6433	SFSWAP	Bystander
ENSG00000061938	2405.86	-0.677543	0.188207	-3.6	0.00031822	0.00513604	ENSG00000061938	10188	TNK2	Bystander
ENSG00000061987	1006.24	0.0785836	0.212809	0.369267	0.711929	0.901509	ENSG00000061987	23041	MON2	Replicating
ENSG00000062038	4.30881	-1.98104	2.26365	-0.875151	0.381492	NA	ENSG00000062038	1001	CDH3	Bystander
ENSG00000062194	2817.1	0.116594	0.190605	0.611702	0.540735	0.820016	ENSG00000062194	65056	GPBP1	Replicating
ENSG00000062282	1445.99	0.0750503	0.214771	0.349443	0.726757	0.908246	ENSG00000062282	84649	DGAT2	Replicating
ENSG00000062485	6957.33	-0.0474995	0.172767	-0.274934	0.783367	0.932749	ENSG00000062485	1431	CS	Bystander
ENSG00000062582	2796.2	-0.383738	0.17861	-2.14848	0.0316758	0.174207	ENSG00000062582	64951	MRPS24	Bystander
ENSG00000062598	1355.97	0.185228	0.200302	0.924747	0.355098	0.694296	ENSG00000062598	63916	ELMO2	Replicating
ENSG00000062650	1038.57	-0.0485374	0.217049	-0.223625	0.823049	0.944954	ENSG00000062650	23063	WAPL	Bystander
ENSG00000062716	5535.96	-0.0916779	0.174428	-0.525593	0.599171	0.849873	ENSG00000062716	81671	VMP1	Bystander
ENSG00000062725	741.652	-0.0989416	0.240272	-0.411789	0.680494	0.887768	ENSG00000062725	10513	APPBP2	Bystander
ENSG00000062822	784.636	-0.72589	0.321964	-2.25457	0.0241605	0.145082	ENSG00000062822	5424	POLD1	Bystander
ENSG00000063015	1.95435	-1.56341	2.82205	-0.553998	0.57958	NA	ENSG00000063015	124925	SEZ6	Bystander
ENSG00000063046	6059.44	0.161356	0.170829	0.944543	0.344892	0.684142	ENSG00000063046	1975	EIF4B	Replicating
ENSG00000063127	3.01843	0.360278	2.54615	0.141499	0.887476	NA	ENSG00000063127	28968	SLC6A16	Replicating
ENSG00000063169	751.427	-0.0062039	0.273265	-0.0227028	0.981887	0.995652	ENSG00000063169	29998	BICRA	Bystander
ENSG00000063176	936.876	-0.139758	0.205021	-0.681679	0.495442	0.792753	ENSG00000063176	56848	SPHK2	Bystander
ENSG00000063177	12386.6	-0.228878	0.175123	-1.30695	0.191229	0.516319	ENSG00000063177	6141	RPL18	Bystander
ENSG00000063180	53.739	-0.15879	0.601766	-0.263873	0.791878	0.93523	ENSG00000063180	770	CA11	Bystander
ENSG00000063241	730.943	0.0446499	0.252604	0.176759	0.859698	0.959728	ENSG00000063241	79763	ISOC2	Replicating
ENSG00000063244	7578.76	-0.168205	0.168148	-1.00034	0.317146	0.657341	ENSG00000063244	11338	U2AF2	Bystander
ENSG00000063245	4119.87	-0.256704	0.181893	-1.41129	0.158159	0.46541	ENSG00000063245	29924	EPN1	Bystander
ENSG00000063322	1707.15	-0.445316	0.185082	-2.40604	0.0161265	0.108377	ENSG00000063322	55588	MED29	Bystander
ENSG00000063438	6712.68	-0.356416	0.203308	-1.75308	0.079588	0.310091	ENSG00000063438	57491	AHRR	Bystander
ENSG00000063587	503.829	0.223895	0.261513	0.856153	0.391913	0.724774	ENSG00000063587	105373378	ZNF275	Replicating
ENSG00000063601	240.364	-0.0158719	0.293772	-0.0540281	0.956913	0.989345	ENSG00000063601	8776	MTMR1	Bystander
ENSG00000063660	295.664	0.344156	0.272924	1.261	0.207309	0.538369	ENSG00000063660	2817	GPC1	Replicating
ENSG00000063761	108.134	0.216886	0.394838	0.549304	0.582797	0.843773	ENSG00000063761	57143	ADCK1	Replicating
ENSG00000063854	971.392	0.194655	0.215243	0.904349	0.36581	0.703683	ENSG00000063854	3029	HAGH	Replicating
ENSG00000063978	3023.19	0.171561	0.180453	0.950725	0.341744	0.681807	ENSG00000063978	6047	RNF4	Replicating
ENSG00000064012	688.126	0.11743	0.23063	0.509169	0.610634	0.855651	ENSG00000064012	841	CASP8	Replicating
ENSG00000064102	415.456	0.10745	0.254933	0.421483	0.673402	0.884786	ENSG00000064102	55726	INTS13	Replicating
ENSG00000064115	536.024	0.137497	0.249247	0.551651	0.581188	0.842505	ENSG00000064115	51768	TM7SF3	Replicating
ENSG00000064199	106.845	0.101415	0.399028	0.254155	0.799376	0.938399	ENSG00000064199	53340	SPA17	Replicating
ENSG00000064201	4.48937	-2.49831	1.96017	-1.27454	0.202472	NA	ENSG00000064201	10077	TSPAN32	Bystander
ENSG00000064205	0.882499	2.56177	4.01679	0.637765	0.523627	NA	ENSG00000064205	8839	CCN5	Replicating
ENSG00000064218	0.860526	-0.359239	3.94073	-0.0911607	0.927365	NA	ENSG00000064218	58524	DMRT3	Bystander
ENSG00000064225	1300.58	0.296067	0.229575	1.28963	0.197179	0.524635	ENSG00000064225	10402	ST3GAL6	Replicating
ENSG00000064300	12.6308	-1.53149	1.18977	-1.28722	0.198018	0.525299	ENSG00000064300	4804	NGFR	Bystander
ENSG00000064309	718.988	1.17974	0.293022	4.02612	5.67e-05	0.00128002	ENSG00000064309	50937	CDON	Replicating
ENSG00000064313	936.11	-0.389839	0.203331	-1.91727	0.055204	0.248238	ENSG00000064313	6873	TAF2	Bystander
ENSG00000064393	7998	0.0326245	0.181849	0.179404	0.85762	0.95945	ENSG00000064393	28996	HIPK2	Replicating
ENSG00000064419	1687.47	0.0319761	0.192779	0.165869	0.86826	0.962422	ENSG00000064419	23534	TNPO3	Replicating
ENSG00000064489	98.3049	-1.44322	0.440132	-3.27906	0.00104152	0.0132811	ENSG00000064489	NA	BORCS8-MEF2B	Bystander
ENSG00000064490	1551.48	-0.430548	0.232067	-1.85527	0.0635572	0.27051	ENSG00000064490	8625	RFXANK	Bystander
ENSG00000064545	491.417	-0.283548	0.269677	-1.05144	0.293058	0.632798	ENSG00000064545	54929	TMEM161A	Bystander
ENSG00000064547	622.348	-0.328834	0.220938	-1.48835	0.136658	0.428813	ENSG00000064547	9170	LPAR2	Bystander
ENSG00000064601	11733.6	0.410407	0.165719	2.47652	0.0132671	0.094509	ENSG00000064601	5476	CTSA	Replicating
ENSG00000064607	2018.71	-0.119581	0.185265	-0.64546	0.518629	0.807723	ENSG00000064607	10147	SUGP2	Bystander
ENSG00000064651	304.089	0.318779	0.268379	1.1878	0.234914	0.569014	ENSG00000064651	6558	SLC12A2	Replicating
ENSG00000064652	82.0174	0.0742241	0.472497	0.157089	0.875175	0.965653	ENSG00000064652	28966	SNX24	Replicating
ENSG00000064655	0.679044	-0.894822	4.00783	-0.223268	0.823327	NA	ENSG00000064655	2139	EYA2	Bystander
ENSG00000064666	3822.01	-1.77608	0.267602	-6.63702	3.2e-11	4.74e-09	ENSG00000064666	1265	CNN2	Bystander
ENSG00000064687	283.336	-0.634598	0.342693	-1.8518	0.0640545	0.271685	ENSG00000064687	10347	ABCA7	Bystander
ENSG00000064692	28.5484	0.949103	0.724178	1.31059	0.189995	0.51474	ENSG00000064692	9627	SNCAIP	Replicating
ENSG00000064703	518.324	-0.116795	0.247136	-0.472597	0.636501	0.868763	ENSG00000064703	11218	DDX20	Bystander
ENSG00000064726	1026.28	-0.16553	0.206679	-0.800903	0.423188	0.750947	ENSG00000064726	53339	BTBD1	Bystander
ENSG00000064763	89.2785	1.0228	0.43407	2.35629	0.0184585	0.119459	ENSG00000064763	55711	FAR2	Replicating
ENSG00000064787	0.550756	0.345544	3.99394	0.0865171	0.931055	NA	ENSG00000064787	8537	BCAS1	Replicating
ENSG00000064886	475.193	1.11558	0.281489	3.96312	7.4e-05	0.00157599	ENSG00000064886	1117	CHI3L2	Replicating
ENSG00000064932	11030.3	-0.107146	0.171392	-0.625154	0.53187	0.815353	ENSG00000064932	22904	SBNO2	Bystander
ENSG00000064933	83.4862	-0.195943	0.456547	-0.429184	0.667789	0.88236	ENSG00000064933	5378	PMS1	Bystander
ENSG00000064961	1771.09	-0.222932	0.199428	-1.11786	0.263627	0.603043	ENSG00000064961	10362	HMG20B	Bystander
ENSG00000064989	414.978	-2.29002	0.318968	-7.17949	7e-13	1.57e-10	ENSG00000064989	10203	CALCRL	Bystander
ENSG00000064995	1313.94	-0.230747	0.192313	-1.19985	0.230198	0.564211	ENSG00000064995	6882	TAF11	Bystander
ENSG00000064999	1317.69	-0.065904	0.191656	-0.343866	0.730947	0.910252	ENSG00000064999	23294	ANKS1A	Bystander
ENSG00000065000	9739.88	0.332384	0.170151	1.95346	0.0507649	0.235295	ENSG00000065000	8943	AP3D1	Replicating
ENSG00000065029	1237.23	-0.0985022	0.194974	-0.505207	0.613413	0.857507	ENSG00000065029	7629	ZNF76	Bystander
ENSG00000065054	19.0424	-1.07998	0.950455	-1.13628	0.25584	0.594039	ENSG00000065054	9351	NHERF2	Bystander
ENSG00000065057	66.7154	-0.507378	0.507564	-0.999635	0.317487	0.657706	ENSG00000065057	4913	NTHL1	Bystander
ENSG00000065060	3796.73	0.147037	0.205994	0.713794	0.475355	0.784323	ENSG00000065060	54887	BLTP3A	Replicating
ENSG00000065135	2354.12	0.0398528	0.182868	0.217931	0.827483	0.946934	ENSG00000065135	2773	GNAI3	Replicating
ENSG00000065150	1505.77	0.475623	0.202301	2.35107	0.0187195	0.120511	ENSG00000065150	3843	IPO5	Replicating
ENSG00000065154	802.252	-0.395568	0.212749	-1.85932	0.0629819	0.269	ENSG00000065154	4942	OAT	Bystander
ENSG00000065183	636.259	-0.39126	0.22392	-1.74732	0.0805818	0.313157	ENSG00000065183	10885	WDR3	Bystander
ENSG00000065243	305.491	-0.0736739	0.275688	-0.267237	0.789287	0.934224	ENSG00000065243	5586	PKN2	Bystander
ENSG00000065268	804.582	-0.357681	0.214094	-1.67067	0.094786	0.344704	ENSG00000065268	57418	WDR18	Bystander
ENSG00000065308	344.866	0.247152	0.266832	0.926247	0.354318	0.693398	ENSG00000065308	9697	TRAM2	Replicating
ENSG00000065320	702.335	1.13213	0.296939	3.81266	0.00013748	0.00260152	ENSG00000065320	9423	NTN1	Replicating
ENSG00000065328	54.9145	-0.130397	0.612123	-0.213024	0.831309	0.948404	ENSG00000065328	55388	MCM10	Bystander
ENSG00000065357	384.603	0.316695	0.285364	1.10979	0.267088	0.606513	ENSG00000065357	1606	DGKA	Replicating
ENSG00000065361	2.85501	-2.24028	2.81232	-0.796595	0.425686	NA	ENSG00000065361	2065	ERBB3	Bystander
ENSG00000065413	389.671	-0.421086	0.34365	-1.22533	0.220449	0.551522	ENSG00000065413	91526	ANKRD44	Bystander
ENSG00000065427	4996.47	-0.119059	0.176691	-0.673824	0.500423	0.796603	ENSG00000065427	3735	KARS1	Bystander
ENSG00000065457	416.177	0.147267	0.248807	0.591892	0.553923	0.827357	ENSG00000065457	23536	ADAT1	Replicating
ENSG00000065485	223.332	0.430095	0.305506	1.40781	0.159187	0.467021	ENSG00000065485	10954	PDIA5	Replicating
ENSG00000065491	760.051	-0.0134183	0.215481	-0.0622713	0.950347	0.987584	ENSG00000065491	55633	TBC1D22B	Bystander
ENSG00000065518	5142.55	-0.154804	0.173834	-0.890524	0.373185	0.709372	ENSG00000065518	4710	NDUFB4	Bystander
ENSG00000065526	6165.27	0.0199443	0.182895	0.109048	0.913165	0.975374	ENSG00000065526	23013	SPEN	Replicating
ENSG00000065534	280.063	2.02981	0.322441	6.29513	3.07e-10	3.28e-08	ENSG00000065534	4638	MYLK	Replicating
ENSG00000065548	1696.74	-0.158738	0.219046	-0.724675	0.468651	0.780383	ENSG00000065548	55854	ZC3H15	Bystander
ENSG00000065559	348.08	-0.511605	0.28576	-1.79033	0.0734009	0.295348	ENSG00000065559	6416	MAP2K4	Bystander
ENSG00000065600	1267.41	0.404975	0.213237	1.89918	0.0575403	0.255069	ENSG00000065600	55248	PACC1	Replicating
ENSG00000065609	160.857	1.41249	0.370958	3.80768	0.00014028	0.00264461	ENSG00000065609	9892	SNAP91	Replicating
ENSG00000065613	550.582	0.397777	0.250554	1.58759	0.112378	0.382461	ENSG00000065613	9748	SLK	Replicating
ENSG00000065615	1843.84	0.0143754	0.184124	0.0780745	0.937769	0.983502	ENSG00000065615	123956252	CYB5R4	Replicating
ENSG00000065621	3.09964	1.98315	2.18288	0.908505	0.363612	NA	ENSG00000065621	119391	GSTO2	Replicating
ENSG00000065665	45.0209	0.946687	0.614297	1.54109	0.123295	0.403442	ENSG00000065665	55176	SEC61A2	Replicating
ENSG00000065675	8.35594	0.461212	1.4784	0.311967	0.755065	0.919908	ENSG00000065675	5588	PRKCQ	Replicating
ENSG00000065717	0.666513	-0.0309811	3.96434	-0.0078149	0.993765	NA	ENSG00000065717	7089	TLE2	Bystander
ENSG00000065802	499.074	-0.0649973	0.257612	-0.252307	0.800804	0.938919	ENSG00000065802	51665	ASB1	Bystander
ENSG00000065809	2784.69	0.435708	0.203448	2.14162	0.0322241	0.176528	ENSG00000065809	83641	FAM107B	Replicating
ENSG00000065833	2040.36	-1.21018	0.228692	-5.29176	1.21e-07	6.47e-06	ENSG00000065833	4199	ME1	Bystander
ENSG00000065882	2428.07	0.196188	0.200967	0.976219	0.328956	0.669465	ENSG00000065882	23216	TBC1D1	Replicating
ENSG00000065883	1518.02	-0.013216	0.214915	-0.0614941	0.950966	0.987584	ENSG00000065883	8621	CDK13	Bystander
ENSG00000065911	7316.74	-0.232405	0.172445	-1.3477	0.177754	0.496753	ENSG00000065911	10797	MTHFD2	Bystander
ENSG00000065923	382.725	0.958486	0.328043	2.92183	0.00347983	0.033891	ENSG00000065923	84679	SLC9A7	Replicating
ENSG00000065970	506.013	-0.0182926	0.250516	-0.0730198	0.94179	0.984863	ENSG00000065970	55810	FOXJ2	Bystander
ENSG00000065978	159292	0.0556397	0.16873	0.329755	0.741585	0.913931	ENSG00000065978	4904	YBX1	Replicating
ENSG00000065989	2592.94	0.500207	0.21109	2.36964	0.0178055	0.116367	ENSG00000065989	5141	PDE4A	Replicating
ENSG00000066027	562.358	-0.0754934	0.227313	-0.332112	0.739805	0.913309	ENSG00000066027	5525	PPP2R5A	Bystander
ENSG00000066032	1.13221	3.52757	3.99718	0.882515	0.377499	NA	ENSG00000066032	1496	CTNNA2	Replicating
ENSG00000066044	2012.92	-0.225976	0.19532	-1.15695	0.247293	0.583543	ENSG00000066044	1994	ELAVL1	Bystander
ENSG00000066056	9.43983	0.271817	1.35774	0.200198	0.841326	0.951949	ENSG00000066056	7075	TIE1	Replicating
ENSG00000066084	1189.77	0.275099	0.21333	1.28955	0.197208	0.524635	ENSG00000066084	57609	DIP2B	Replicating
ENSG00000066117	855.616	-0.350886	0.213752	-1.64156	0.100682	0.359491	ENSG00000066117	6602	SMARCD1	Bystander
ENSG00000066135	5794.34	-0.369371	0.197948	-1.866	0.0620412	0.266464	ENSG00000066135	9682	KDM4A	Bystander
ENSG00000066136	27645.1	-0.234621	0.162858	-1.44064	0.149685	0.451324	ENSG00000066136	4802	NFYC	Bystander
ENSG00000066185	37.8151	0.988373	0.645698	1.5307	0.125842	0.408122	ENSG00000066185	84217	ZMYND12	Replicating
ENSG00000066230	0.274825	-0.806593	4.04404	-0.199452	0.841909	NA	ENSG00000066230	6550	SLC9A3	Bystander
ENSG00000066248	19.7113	1.905	0.92224	2.06562	0.0388642	0.197807	ENSG00000066248	25791	NGEF	Replicating
ENSG00000066279	121.706	-2.88937	0.424506	-6.80642	1e-11	1.66e-09	ENSG00000066279	259266	ASPM	Bystander
ENSG00000066294	4027.11	0.441501	0.173732	2.54127	0.011045	0.0818677	ENSG00000066294	8832	CD84	Replicating
ENSG00000066322	12316.7	-0.2732	0.172915	-1.57996	0.114116	0.386482	ENSG00000066322	64834	ELOVL1	Bystander
ENSG00000066336	31605.5	-0.436304	0.170423	-2.56012	0.0104636	0.078657	ENSG00000066336	6688	SPI1	Bystander
ENSG00000066379	157.284	0.138767	0.37797	0.367137	0.713517	0.902194	ENSG00000066379	30834	POLR1H	Replicating
ENSG00000066382	4.71183	0.790227	2.586	0.305579	0.759925	NA	ENSG00000066382	744	MPPED2	Replicating
ENSG00000066422	513.465	-0.121687	0.244557	-0.497582	0.618778	0.86039	ENSG00000066422	27107	ZBTB11	Bystander
ENSG00000066427	276.857	0.0710452	0.287397	0.247202	0.804752	0.93947	ENSG00000066427	4287	ATXN3	Replicating
ENSG00000066455	1074.75	0.233432	0.20001	1.1671	0.24317	0.57888	ENSG00000066455	9950	GOLGA5	Replicating
ENSG00000066557	310.616	-0.298921	0.277087	-1.0788	0.280679	0.621251	ENSG00000066557	55631	LRRC40	Bystander
ENSG00000066583	440.484	0.673182	0.243907	2.75999	0.00578033	0.0501025	ENSG00000066583	51015	ISOC1	Replicating
ENSG00000066629	60.2722	0.892413	0.514515	1.73447	0.0828341	0.318574	ENSG00000066629	2009	EML1	Replicating
ENSG00000066651	117.369	-0.618756	0.396375	-1.56104	0.118515	0.394241	ENSG00000066651	60487	TRMT11	Bystander
ENSG00000066654	606.059	-0.124075	0.228154	-0.543821	0.586565	0.845055	ENSG00000066654	55623	THUMPD1	Bystander
ENSG00000066697	2408.73	0.982617	0.25348	3.87651	0.00010596	0.00208217	ENSG00000066697	91283	MSANTD3	Replicating
ENSG00000066735	5.67661	1.17609	1.55294	0.757331	0.448852	NA	ENSG00000066735	26153	KIF26A	Replicating
ENSG00000066739	499.567	0.286037	0.289901	0.986671	0.323804	0.664323	ENSG00000066739	55102	ATG2B	Replicating
ENSG00000066777	1333.71	0.145556	0.213329	0.682306	0.495046	0.792749	ENSG00000066777	10565	ARFGEF1	Replicating
ENSG00000066827	610.983	-0.0322341	0.262702	-0.122702	0.902343	0.972171	ENSG00000066827	57623	ZFAT	Bystander
ENSG00000066855	328.567	0.58465	0.271193	2.15585	0.0310956	0.172374	ENSG00000066855	9650	MTFR1	Replicating
ENSG00000066923	36.6876	-0.150725	0.785992	-0.191765	0.847927	0.95478	ENSG00000066923	10734	STAG3	Bystander
ENSG00000066926	218.794	-0.283629	0.30554	-0.928288	0.353258	0.69242	ENSG00000066926	2235	FECH	Bystander
ENSG00000066933	246.174	0.249937	0.289028	0.86475	0.387176	0.721067	ENSG00000066933	4649	MYO9A	Replicating
ENSG00000067048	2201.81	0.26503	0.189471	1.39879	0.161876	0.470519	ENSG00000067048	8653	DDX3Y	Replicating
ENSG00000067057	695.381	0.117871	0.228782	0.51521	0.606406	0.853818	ENSG00000067057	5214	PFKP	Replicating
ENSG00000067064	1904.72	0.14237	0.205466	0.692916	0.488362	0.789853	ENSG00000067064	3422	IDI1	Replicating
ENSG00000067066	4367.17	0.548093	0.188737	2.904	0.00368424	0.0353353	ENSG00000067066	6672	SP100	Replicating
ENSG00000067082	3243.03	0.164387	0.192873	0.85231	0.394042	0.726336	ENSG00000067082	1316	KLF6	Replicating
ENSG00000067113	191.675	-0.285777	0.357846	-0.798603	0.424521	0.751565	ENSG00000067113	8611	PLPP1	Bystander
ENSG00000067141	369.171	0.481588	0.321399	1.49841	0.134027	0.423543	ENSG00000067141	4756	NEO1	Replicating
ENSG00000067167	2847.28	0.289423	0.177399	1.63148	0.10279	0.364157	ENSG00000067167	23471	TRAM1	Replicating
ENSG00000067177	22.5992	1.55936	0.825784	1.88834	0.0589807	0.259001	ENSG00000067177	5255	PHKA1	Replicating
ENSG00000067182	2573.49	-0.382573	0.187594	-2.03937	0.041413	0.206727	ENSG00000067182	7132	TNFRSF1A	Bystander
ENSG00000067191	4.05763	-1.06043	1.93875	-0.546968	0.584401	NA	ENSG00000067191	782	CACNB1	Bystander
ENSG00000067208	563.32	0.235375	0.243062	0.968376	0.332857	0.673757	ENSG00000067208	7813	EVI5	Replicating
ENSG00000067221	192.419	0.945443	0.350258	2.69928	0.00694904	0.0577176	ENSG00000067221	9399	STOML1	Replicating
ENSG00000067225	161692	-0.241301	0.169774	-1.42131	0.155227	0.46096	ENSG00000067225	5315	PKM	Bystander
ENSG00000067248	726.72	-0.202245	0.220932	-0.91542	0.359971	0.698352	ENSG00000067248	54505	DHX29	Bystander
ENSG00000067334	3209.3	-0.0296279	0.178416	-0.166061	0.868109	0.962381	ENSG00000067334	30836	DNTTIP2	Bystander
ENSG00000067365	669.995	1.27253	0.223068	5.70468	1.17e-08	8.51e-07	ENSG00000067365	79091	METTL22	Replicating
ENSG00000067369	739.347	0.833197	0.219925	3.78855	0.00015153	0.00280293	ENSG00000067369	7158	TP53BP1	Replicating
ENSG00000067445	137.359	0.625142	0.377984	1.65389	0.0981505	0.353546	ENSG00000067445	7216	TRO	Replicating
ENSG00000067533	363.924	0.212971	0.289745	0.735029	0.462322	0.776677	ENSG00000067533	51018	RRP15	Replicating
ENSG00000067560	16264.5	-0.245309	0.164745	-1.48902	0.136482	0.428746	ENSG00000067560	387	RHOA	Bystander
ENSG00000067596	3187.49	-0.0191509	0.17479	-0.109565	0.912754	0.97528	ENSG00000067596	1659	DHX8	Bystander
ENSG00000067601	22.7234	-0.0940594	0.867694	-0.108402	0.913677	0.975725	ENSG00000067601	NA	PMS2P4	Bystander
ENSG00000067606	33.4622	-0.899965	0.673289	-1.33667	0.18133	0.501598	ENSG00000067606	5590	PRKCZ	Bystander
ENSG00000067646	450.677	0.214044	0.2412	0.887416	0.374855	0.710341	ENSG00000067646	7544	ZFY	Replicating
ENSG00000067704	3106.8	0.0442691	0.176389	0.250975	0.801834	0.938919	ENSG00000067704	55699	IARS2	Replicating
ENSG00000067798	3330.86	0.259402	0.207184	1.25204	0.210556	0.541978	ENSG00000067798	89795	NAV3	Replicating
ENSG00000067829	1964.36	-0.233598	0.187422	-1.24638	0.212625	0.543238	ENSG00000067829	3421	IDH3G	Bystander
ENSG00000067836	299.913	-0.166499	0.281796	-0.590848	0.554622	0.827823	ENSG00000067836	79641	ROGDI	Bystander
ENSG00000067840	28.2026	0.751866	0.720726	1.04321	0.296853	0.637274	ENSG00000067840	57595	PDZD4	Replicating
ENSG00000067842	0.975045	-0.877487	3.95126	-0.222078	0.824253	NA	ENSG00000067842	492	ATP2B3	Bystander
ENSG00000067900	1623.32	0.175567	0.208282	0.842931	0.399267	0.730887	ENSG00000067900	6093	ROCK1	Replicating
ENSG00000067955	878.657	-0.192861	0.211188	-0.913221	0.361127	0.699144	ENSG00000067955	865	CBFB	Bystander
ENSG00000067992	50.8543	0.554038	0.557312	0.994126	0.320162	0.660554	ENSG00000067992	5165	PDK3	Replicating
ENSG00000068001	368.069	0.561503	0.279609	2.00817	0.044625	0.216295	ENSG00000068001	8692	HYAL2	Replicating
ENSG00000068024	993.405	-0.202238	0.207466	-0.974803	0.329658	0.670353	ENSG00000068024	9759	HDAC4	Bystander
ENSG00000068028	520.467	-0.283101	0.245459	-1.15335	0.248765	0.585368	ENSG00000068028	11186	RASSF1	Bystander
ENSG00000068078	19.5931	-0.344068	0.904259	-0.380497	0.703577	0.897677	ENSG00000068078	2261	FGFR3	Bystander
ENSG00000068079	8177.1	0.0255018	0.17338	0.147086	0.883064	0.968354	ENSG00000068079	3430	IFI35	Replicating
ENSG00000068097	882.793	-0.330243	0.228518	-1.44515	0.148415	0.448856	ENSG00000068097	63897	HEATR6	Bystander
ENSG00000068120	1441.31	-0.236816	0.20347	-1.16388	0.244471	0.58024	ENSG00000068120	80347	COASY	Bystander
ENSG00000068137	82.4181	-0.815199	0.512838	-1.58958	0.111929	0.381743	ENSG00000068137	79990	PLEKHH3	Bystander
ENSG00000068305	809.46	0.303648	0.274858	1.10475	0.26927	0.608774	ENSG00000068305	4205	MEF2A	Replicating
ENSG00000068308	3881.63	-0.12341	0.175532	-0.70306	0.482018	0.787797	ENSG00000068308	55593	OTUD5	Bystander
ENSG00000068323	6125.62	-0.193974	0.172298	-1.12581	0.260247	0.598975	ENSG00000068323	7030	TFE3	Bystander
ENSG00000068354	509.347	-0.262942	0.237959	-1.10499	0.269164	0.60872	ENSG00000068354	4943	TBC1D25	Bystander
ENSG00000068366	4664.85	0.61727	0.207495	2.97487	0.0029311	0.0297106	ENSG00000068366	2182	ACSL4	Replicating
ENSG00000068383	94.0423	-1.18024	0.460702	-2.56183	0.0104123	0.0783456	ENSG00000068383	3632	INPP5A	Bystander
ENSG00000068394	777.57	0.029712	0.212687	0.139698	0.888898	0.969264	ENSG00000068394	27238	GPKOW	Replicating
ENSG00000068400	2876.85	0.107322	0.175635	0.61105	0.541166	0.820105	ENSG00000068400	56850	GRIPAP1	Replicating
ENSG00000068438	651.082	-0.149341	0.221481	-0.674285	0.50013	0.796385	ENSG00000068438	24140	FTSJ1	Bystander
ENSG00000068489	496.493	-2.1396	0.28365	-7.54311	4.59e-14	1.36e-11	ENSG00000068489	55771	PRR11	Bystander
ENSG00000068615	3.40507	-0.449469	1.92098	-0.233979	0.815001	NA	ENSG00000068615	65055	REEP1	Bystander
ENSG00000068650	2102.48	0.186643	0.224664	0.830764	0.406107	0.736164	ENSG00000068650	23250	ATP11A	Replicating
ENSG00000068654	1987.83	-0.196335	0.198384	-0.989673	0.322334	0.66277	ENSG00000068654	25885	POLR1A	Bystander
ENSG00000068697	3987.81	0.00386378	0.175567	0.0220075	0.982442	0.99596	ENSG00000068697	9741	LAPTM4A	Replicating
ENSG00000068724	2070.07	-0.319962	0.18146	-1.76326	0.0778563	0.306258	ENSG00000068724	57217	TTC7A	Bystander
ENSG00000068745	1495.49	-0.0946475	0.202053	-0.468429	0.639478	0.870645	ENSG00000068745	51447	IP6K2	Bystander
ENSG00000068784	168.683	0.221807	0.3341	0.663894	0.506758	0.800531	ENSG00000068784	55133	SRBD1	Replicating
ENSG00000068793	4992.68	0.246253	0.174103	1.41441	0.15724	0.464253	ENSG00000068793	NA	NA	Replicating
ENSG00000068796	447.024	-0.36201	0.261121	-1.38637	0.165633	0.476312	ENSG00000068796	3796	KIF2A	Bystander
ENSG00000068831	104.226	0.151055	0.448052	0.337137	0.736014	0.912144	ENSG00000068831	10235	RASGRP2	Replicating
ENSG00000068878	2363.39	0.150894	0.19164	0.787381	0.431059	0.756642	ENSG00000068878	23198	PSME4	Replicating
ENSG00000068885	70.1275	-0.0542939	0.537306	-0.101048	0.919512	0.977039	ENSG00000068885	57560	IFT80	Bystander
ENSG00000068903	2364.88	-0.173103	0.19858	-0.871705	0.383369	0.718289	ENSG00000068903	22933	SIRT2	Bystander
ENSG00000068912	1309.37	0.685644	0.208645	3.28617	0.0010156	0.0130715	ENSG00000068912	27248	ERLEC1	Replicating
ENSG00000068971	668.787	0.279296	0.232555	1.20099	0.229755	0.563726	ENSG00000068971	5526	PPP2R5B	Replicating
ENSG00000068976	10.1814	1.09457	1.2405	0.882359	0.377583	0.713204	ENSG00000068976	5837	PYGM	Replicating
ENSG00000069011	50.3864	-1.9526	0.600125	-3.25365	0.00113932	0.0142093	ENSG00000069011	5307	PITX1	Bystander
ENSG00000069020	493.78	0.890166	0.364637	2.44124	0.0146369	0.101231	ENSG00000069020	375449	MAST4	Replicating
ENSG00000069122	11.8607	2.71394	1.26098	2.15225	0.0313778	0.173441	ENSG00000069122	221395	ADGRF5	Replicating
ENSG00000069188	1.92975	2.94095	3.19935	0.919234	0.357973	NA	ENSG00000069188	54549	SDK2	Replicating
ENSG00000069248	1520.03	-0.223996	0.188495	-1.18834	0.2347	0.569003	ENSG00000069248	55746	NUP133	Bystander
ENSG00000069275	5244.44	0.320708	0.615894	0.520719	0.602563	0.85169	ENSG00000069275	64710	NUCKS1	Replicating
ENSG00000069329	3241.79	-0.155045	0.186824	-0.829898	0.406596	0.736548	ENSG00000069329	55737	VPS35	Bystander
ENSG00000069345	1571.82	-0.128977	0.188241	-0.685167	0.493238	0.792311	ENSG00000069345	10294	DNAJA2	Bystander
ENSG00000069399	12474.1	-0.434448	0.165318	-2.62796	0.00858983	0.0673392	ENSG00000069399	602	BCL3	Bystander
ENSG00000069424	10588.7	-0.315494	0.185012	-1.70526	0.0881452	0.330491	ENSG00000069424	8514	KCNAB2	Bystander
ENSG00000069431	0.897984	0.0626593	3.94959	0.0158647	0.987342	NA	ENSG00000069431	10060	ABCC9	Replicating
ENSG00000069482	774.785	1.43292	0.262894	5.45058	5.02e-08	3.04e-06	ENSG00000069482	51083	GAL	Replicating
ENSG00000069493	239.735	1.68522	0.382432	4.40658	1.05e-05	0.00030785	ENSG00000069493	29121	CLEC2D	Replicating
ENSG00000069667	27.6017	2.71953	1.01015	2.6922	0.0070983	0.0585904	ENSG00000069667	6095	RORA	Replicating
ENSG00000069696	0.965316	1.75177	3.97383	0.440828	0.659338	NA	ENSG00000069696	1815	DRD4	Replicating
ENSG00000069702	110.753	0.607754	0.479327	1.26793	0.204822	0.534356	ENSG00000069702	7049	TGFBR3	Replicating
ENSG00000069712	50.1484	0.371932	0.550723	0.675353	0.499452	0.795858	ENSG00000069712	NA	NA	Replicating
ENSG00000069812	9.1369	3.27711	1.40851	2.32665	0.0199842	0.126402	ENSG00000069812	54626	HES2	Replicating
ENSG00000069849	8123.96	0.549214	0.195349	2.81145	0.00493186	0.0441674	ENSG00000069849	483	ATP1B3	Replicating
ENSG00000069869	1169.21	0.101965	0.23155	0.440357	0.659679	0.878465	ENSG00000069869	4734	NEDD4	Replicating
ENSG00000069943	215.505	-0.299148	0.304117	-0.98366	0.325283	0.665904	ENSG00000069943	9488	PIGB	Bystander
ENSG00000069956	3429.84	0.401378	0.182166	2.20336	0.0275692	0.158847	ENSG00000069956	5597	MAPK6	Replicating
ENSG00000069966	150.473	-0.32852	0.360383	-0.911586	0.361987	0.699894	ENSG00000069966	10681	GNB5	Bystander
ENSG00000069974	171.224	-0.811659	0.335508	-2.41919	0.015555	0.105517	ENSG00000069974	5873	RAB27A	Bystander
ENSG00000069998	615.197	-0.269028	0.226794	-1.18622	0.235534	0.569644	ENSG00000069998	27440	HDHD5	Bystander
ENSG00000070010	1489.93	-0.381625	0.190231	-2.00612	0.0448436	0.216608	ENSG00000070010	7353	UFD1	Bystander
ENSG00000070018	185.419	-1.00301	0.347367	-2.88747	0.00388358	0.0367221	ENSG00000070018	4040	LRP6	Bystander
ENSG00000070031	0.194013	-0.351324	4.04534	-0.0868467	0.930793	NA	ENSG00000070031	6343	SCT	Bystander
ENSG00000070047	2616.43	-0.0857085	0.179959	-0.476267	0.633884	0.867903	ENSG00000070047	57661	PHRF1	Bystander
ENSG00000070061	513.418	0.35633	0.340143	1.04759	0.294829	0.634838	ENSG00000070061	8518	ELP1	Replicating
ENSG00000070081	590.576	0.548324	0.237165	2.312	0.0207777	0.129745	ENSG00000070081	4925	NUCB2	Replicating
ENSG00000070087	28.4651	0.184082	0.811046	0.226968	0.820448	0.94454	ENSG00000070087	5217	PFN2	Replicating
ENSG00000070159	28.2423	0.736712	0.726565	1.01397	0.310599	0.651664	ENSG00000070159	5774	PTPN3	Replicating
ENSG00000070182	6.67493	-3.64987	1.87415	-1.94748	0.0514775	0.237315	ENSG00000070182	6710	SPTB	Bystander
ENSG00000070190	2032.79	-0.0833819	0.202447	-0.41187	0.680435	0.887768	ENSG00000070190	27071	DAPP1	Bystander
ENSG00000070193	13.9583	1.17982	1.00974	1.16844	0.242631	0.578069	ENSG00000070193	2255	FGF10	Replicating
ENSG00000070214	9101.91	-0.273078	0.172804	-1.58027	0.114045	0.38648	ENSG00000070214	23446	SLC44A1	Bystander
ENSG00000070269	310.106	0.0703957	0.280197	0.251237	0.801631	0.938919	ENSG00000070269	54916	TMEM260	Replicating
ENSG00000070366	435.398	-0.186573	0.262693	-0.710231	0.477561	0.785291	ENSG00000070366	23293	SMG6	Bystander
ENSG00000070367	988.963	0.129978	0.215296	0.603716	0.546032	0.823716	ENSG00000070367	10640	EXOC5	Replicating
ENSG00000070371	64.224	0.075139	0.497847	0.150928	0.880033	0.967444	ENSG00000070371	8218	CLTCL1	Replicating
ENSG00000070404	398.631	1.28648	0.281843	4.56452	5.01e-06	0.00016461	ENSG00000070404	10272	FSTL3	Replicating
ENSG00000070413	2256.15	-0.23299	0.182723	-1.2751	0.202274	0.530573	ENSG00000070413	9993	DGCR2	Bystander
ENSG00000070423	1233.27	-0.0772506	0.202764	-0.380987	0.703213	0.897488	ENSG00000070423	55658	RNF126	Bystander
ENSG00000070444	683.328	0.212664	0.281543	0.755355	0.450036	0.769185	ENSG00000070444	4335	MNT	Replicating
ENSG00000070476	676.978	-0.197659	0.217337	-0.909462	0.363106	0.700938	ENSG00000070476	79364	ZXDC	Bystander
ENSG00000070495	2774.91	0.141522	0.176981	0.799642	0.423918	0.751206	ENSG00000070495	23210	JMJD6	Replicating
ENSG00000070501	231.134	-0.141246	0.295133	-0.478585	0.632234	0.867125	ENSG00000070501	5423	POLB	Bystander
ENSG00000070540	314.05	1.09414	0.300818	3.63723	0.00027558	0.00454739	ENSG00000070540	55062	WIPI1	Replicating
ENSG00000070601	1.80501	1.01189	3.26413	0.310002	0.756559	NA	ENSG00000070601	22844	FRMPD1	Replicating
ENSG00000070610	1627.73	-0.0874785	0.188753	-0.463455	0.643038	0.871885	ENSG00000070610	57704	GBA2	Bystander
ENSG00000070614	4954.15	0.275344	0.185578	1.48371	0.137885	0.4306	ENSG00000070614	3340	NDST1	Replicating
ENSG00000070669	88.6111	-0.309347	0.485684	-0.63693	0.52417	0.811088	ENSG00000070669	440	ASNS	Bystander
ENSG00000070718	244.729	0.117758	0.288803	0.407746	0.68346	0.88888	ENSG00000070718	10947	AP3M2	Replicating
ENSG00000070729	0.485031	-0.837468	4.02561	-0.208035	0.835202	NA	ENSG00000070729	1258	CNGB1	Bystander
ENSG00000070731	362.55	1.67896	0.378821	4.43207	9.33e-06	0.00027867	ENSG00000070731	10610	ST6GALNAC2	Replicating
ENSG00000070756	69659.6	-0.18756	0.191447	-0.979696	0.327236	0.667992	ENSG00000070756	26986	PABPC1	Bystander
ENSG00000070759	280.155	-0.0149739	0.284063	-0.0527134	0.95796	0.989527	ENSG00000070759	10420	TESK2	Bystander
ENSG00000070761	500.558	-0.0674976	0.236576	-0.285311	0.775406	0.928792	ENSG00000070761	29105	CFAP20	Bystander
ENSG00000070770	1757.65	-0.122529	0.188211	-0.651018	0.515035	0.80577	ENSG00000070770	1459	CSNK2A2	Bystander
ENSG00000070778	49.6608	1.49935	0.649626	2.30803	0.0209976	0.130663	ENSG00000070778	11099	PTPN21	Replicating
ENSG00000070785	627.746	-0.39136	0.253238	-1.54542	0.122245	0.40137	ENSG00000070785	8891	EIF2B3	Bystander
ENSG00000070808	96.7395	1.01717	0.466963	2.17827	0.0293857	0.165421	ENSG00000070808	815	CAMK2A	Replicating
ENSG00000070814	1559.58	-0.401705	0.211319	-1.90094	0.0573097	0.254503	ENSG00000070814	6949	TCOF1	Bystander
ENSG00000070831	9576.49	-0.104184	0.168703	-0.617555	0.536868	0.81835	ENSG00000070831	998	CDC42	Bystander
ENSG00000070882	209.437	0.377044	0.348198	1.08284	0.278878	0.619341	ENSG00000070882	26031	OSBPL3	Replicating
ENSG00000070915	0.468838	-1.8843	3.97918	-0.473541	0.635827	NA	ENSG00000070915	6559	SLC12A3	Bystander
ENSG00000070950	166.285	-0.561983	0.380029	-1.47879	0.139197	0.432906	ENSG00000070950	56852	RAD18	Bystander
ENSG00000070961	5196.82	1.30534	0.255855	5.10189	3.36e-07	1.55e-05	ENSG00000070961	490	ATP2B1	Replicating
ENSG00000070985	0.436237	2.58406	4.04076	0.639498	0.522499	NA	ENSG00000070985	29850	TRPM5	Replicating
ENSG00000071051	3441.37	0.00628461	0.187451	0.0335266	0.973255	0.993354	ENSG00000071051	8440	NCK2	Replicating
ENSG00000071054	6809.69	0.606566	0.250129	2.42501	0.0153079	0.104502	ENSG00000071054	9448	MAP4K4	Replicating
ENSG00000071073	870.244	0.168398	0.283023	0.594999	0.551844	0.826443	ENSG00000071073	11320	MGAT4A	Replicating
ENSG00000071082	8159.49	-0.0790034	0.178535	-0.442509	0.658121	0.877916	ENSG00000071082	6160	RPL31	Bystander
ENSG00000071127	23704.9	-0.132076	0.163981	-0.805435	0.420569	0.748473	ENSG00000071127	9948	WDR1	Bystander
ENSG00000071189	561.466	0.238847	0.272454	0.876652	0.380676	0.71621	ENSG00000071189	23161	SNX13	Replicating
ENSG00000071205	2347.04	0.353035	0.201866	1.74886	0.0803154	0.312274	ENSG00000071205	79658	ARHGAP10	Replicating
ENSG00000071242	2768.21	0.930856	0.215192	4.32569	1.52e-05	0.00042453	ENSG00000071242	6196	RPS6KA2	Replicating
ENSG00000071243	297.671	0.121651	0.287121	0.423694	0.671789	0.884053	ENSG00000071243	54556	ING3	Replicating
ENSG00000071246	2288.21	-1.14184	0.212104	-5.38337	7.31e-08	4.16e-06	ENSG00000071246	22846	VASH1	Bystander
ENSG00000071282	29.9106	0.126582	0.695371	0.182035	0.855555	0.958889	ENSG00000071282	29995	LMCD1	Replicating
ENSG00000071462	1212.54	0.0879878	0.196112	0.44866	0.653677	0.876009	ENSG00000071462	114049	BUD23	Replicating
ENSG00000071537	2376.32	0.519148	0.194017	2.67578	0.00745556	0.0607516	ENSG00000071537	6400	SEL1L	Replicating
ENSG00000071539	121.356	-0.897758	0.384111	-2.33723	0.0194271	0.123665	ENSG00000071539	9319	TRIP13	Bystander
ENSG00000071553	29646.4	-0.0620445	0.165364	-0.3752	0.707512	0.898732	ENSG00000071553	537	ATP6AP1	Bystander
ENSG00000071564	928.285	-0.553085	0.226925	-2.4373	0.0147973	0.102162	ENSG00000071564	6929	TCF3	Bystander
ENSG00000071575	170.18	-0.140765	0.41146	-0.34211	0.732268	0.910488	ENSG00000071575	28951	TRIB2	Bystander
ENSG00000071626	3699.09	-0.229566	0.192381	-1.19328	0.232758	0.567502	ENSG00000071626	26528	DAZAP1	Bystander
ENSG00000071655	3446.82	-0.0094082	0.175779	-0.053523	0.957315	0.989396	ENSG00000071655	53615	MBD3	Bystander
ENSG00000071794	63.9451	-0.306884	0.501884	-0.611464	0.540893	0.820035	ENSG00000071794	6596	HLTF	Bystander
ENSG00000071859	3063.66	0.0884259	0.178442	0.495544	0.620216	0.860916	ENSG00000071859	9130	FAM50A	Replicating
ENSG00000071889	720.087	0.213001	0.235147	0.905819	0.365031	0.702857	ENSG00000071889	60343	FAM3A	Replicating
ENSG00000071894	1967.32	-0.393295	0.185127	-2.12446	0.0336316	0.181552	ENSG00000071894	29894	CPSF1	Bystander
ENSG00000071909	3.79517	-0.722161	2.07577	-0.3479	0.727915	NA	ENSG00000071909	140469	MYO3B	Bystander
ENSG00000071967	21.9209	0.618331	0.825992	0.748592	0.454103	0.771486	ENSG00000071967	79901	CYBRD1	Replicating
ENSG00000071994	1551.11	-0.284713	0.191495	-1.48679	0.137071	0.429483	ENSG00000071994	5134	PDCD2	Bystander
ENSG00000072042	1324.12	0.306961	0.191964	1.59905	0.109809	0.378165	ENSG00000072042	51109	RDH11	Replicating
ENSG00000072062	2963.15	-0.45779	0.186945	-2.4488	0.0143332	0.0997806	ENSG00000072062	5566	PRKACA	Bystander
ENSG00000072071	37.7035	-1.44862	0.698156	-2.07492	0.0379935	0.194694	ENSG00000072071	22859	ADGRL1	Bystander
ENSG00000072110	9899.45	0.535282	0.188779	2.8355	0.00457545	0.0414893	ENSG00000072110	87	ACTN1	Replicating
ENSG00000072121	3670.19	0.671028	0.184236	3.64222	0.0002703	0.00449484	ENSG00000072121	23503	ZFYVE26	Replicating
ENSG00000072134	101.211	0.376073	0.578346	0.650257	0.515526	0.805823	ENSG00000072134	22905	EPN2	Replicating
ENSG00000072135	277.056	-0.473976	0.279599	-1.6952	0.0900379	0.335016	ENSG00000072135	26469	PTPN18	Bystander
ENSG00000072163	168.12	0.0270016	0.364664	0.074045	0.940975	0.98475	ENSG00000072163	55679	LIMS2	Replicating
ENSG00000072195	2.22249	2.34241	2.95866	0.791713	0.428528	NA	ENSG00000072195	10290	SPEG	Replicating
ENSG00000072201	31.7627	1.15935	0.714017	1.6237	0.104439	0.367796	ENSG00000072201	84708	LNX1	Replicating
ENSG00000072210	229.901	-0.127946	0.321098	-0.398465	0.690288	0.892311	ENSG00000072210	224	ALDH3A2	Bystander
ENSG00000072274	8749.41	0.326353	0.178659	1.82668	0.0677479	0.281572	ENSG00000072274	7037	TFRC	Replicating
ENSG00000072310	1684.56	-0.318267	0.20241	-1.57239	0.115861	0.389223	ENSG00000072310	6720	SREBF1	Bystander
ENSG00000072364	3426.78	0.496652	0.204011	2.43443	0.0149153	0.10271	ENSG00000072364	27125	AFF4	Replicating
ENSG00000072401	365.531	0.248936	0.264199	0.942228	0.346076	0.685519	ENSG00000072401	7321	UBE2D1	Replicating
ENSG00000072415	734.659	0.635617	0.218002	2.91565	0.00354953	0.0343178	ENSG00000072415	64398	PALS1	Replicating
ENSG00000072422	18.5187	0.0479787	1.28656	0.0372922	0.970252	0.992708	ENSG00000072422	9886	RHOBTB1	Replicating
ENSG00000072501	2524.96	-0.0148844	0.177606	-0.0838054	0.933211	0.98214	ENSG00000072501	8243	SMC1A	Bystander
ENSG00000072506	1154.44	-0.407676	0.226941	-1.79639	0.0724318	0.292855	ENSG00000072506	3028	HSD17B10	Bystander
ENSG00000072518	2538.61	-0.153145	0.179399	-0.853656	0.393296	0.725754	ENSG00000072518	2011	MARK2	Bystander
ENSG00000072571	146.396	-2.1043	0.390808	-5.38447	7.27e-08	4.14e-06	ENSG00000072571	3161	HMMR	Bystander
ENSG00000072609	2773.91	-0.285122	0.176845	-1.61227	0.106904	0.371862	ENSG00000072609	55743	CHFR	Bystander
ENSG00000072657	218.652	1.45416	0.358949	4.05116	5.1e-05	0.00117541	ENSG00000072657	29953	TRHDE	Replicating
ENSG00000072682	1088.15	1.18564	0.22168	5.3484	8.87e-08	4.97e-06	ENSG00000072682	8974	P4HA2	Replicating
ENSG00000072694	174.644	-1.33292	0.339592	-3.92507	8.67e-05	0.00177432	ENSG00000072694	2213	FCGR2B	Bystander
ENSG00000072736	809.382	0.0986489	0.209979	0.469803	0.638496	0.870108	ENSG00000072736	4775	NFATC3	Replicating
ENSG00000072756	235.779	0.39732	0.319397	1.24397	0.213511	0.544102	ENSG00000072756	51095	TRNT1	Replicating
ENSG00000072778	1696.57	0.0283663	0.191027	0.148494	0.881953	0.968354	ENSG00000072778	37	ACADVL	Replicating
ENSG00000072786	10895.3	0.273532	0.22039	1.24113	0.214559	0.545734	ENSG00000072786	6793	STK10	Replicating
ENSG00000072803	1724.83	0.00859609	0.194284	0.044245	0.964709	0.991342	ENSG00000072803	23291	FBXW11	Replicating
ENSG00000072818	9.00223	1.35337	1.23003	1.10027	0.271214	0.61074	ENSG00000072818	9744	ACAP1	Replicating
ENSG00000072840	54.3995	1.22846	0.590167	2.08155	0.0373832	0.192467	ENSG00000072840	2121	EVC	Replicating
ENSG00000072849	740.352	0.1978	0.214848	0.920651	0.357233	0.696118	ENSG00000072849	51009	DERL2	Replicating
ENSG00000072858	16.3029	0.22587	1.12289	0.201151	0.840581	0.951793	ENSG00000072858	54847	SIDT1	Replicating
ENSG00000072864	1331.44	-0.150807	0.221205	-0.681752	0.495396	0.792753	ENSG00000072864	54820	NDE1	Bystander
ENSG00000072952	0.291019	-0.587267	4.03841	-0.14542	0.884379	NA	ENSG00000072952	10335	IRAG1	Bystander
ENSG00000072954	8.78753	-0.0704605	1.35797	-0.0518865	0.958619	0.989529	ENSG00000072954	79041	TMEM38A	Bystander
ENSG00000072958	1891.11	-0.227895	0.188526	-1.20883	0.22673	0.560537	ENSG00000072958	8907	AP1M1	Bystander
ENSG00000073008	9339.66	0.590254	0.207814	2.84029	0.00450724	0.0409641	ENSG00000073008	5817	PVR	Replicating
ENSG00000073009	2278.43	-0.083899	0.184054	-0.455839	0.648506	0.873677	ENSG00000073009	NA	NA	Bystander
ENSG00000073050	772.877	0.0387408	0.218647	0.177184	0.859364	0.959728	ENSG00000073050	7515	XRCC1	Replicating
ENSG00000073060	1638.38	-0.446298	0.236449	-1.8875	0.059093	0.25935	ENSG00000073060	949	SCARB1	Bystander
ENSG00000073111	1513.43	-0.27938	0.248788	-1.12297	0.261452	0.600189	ENSG00000073111	4171	MCM2	Bystander
ENSG00000073150	1523.4	-0.0455461	0.215989	-0.210872	0.832987	0.949179	ENSG00000073150	56666	PANX2	Bystander
ENSG00000073169	485.348	-0.635683	0.2503	-2.53968	0.0110954	0.0820885	ENSG00000073169	83642	SELENOO	Bystander
ENSG00000073282	2.75314	1.96621	2.79044	0.704624	0.481044	NA	ENSG00000073282	8626	TP63	Replicating
ENSG00000073331	585.362	0.388951	0.239369	1.6249	0.104183	0.367295	ENSG00000073331	80216	ALPK1	Replicating
ENSG00000073350	724.83	-0.0720466	0.216172	-0.333283	0.738921	0.912918	ENSG00000073350	3993	LLGL2	Bystander
ENSG00000073417	530.872	0.420993	0.242105	1.73889	0.0820548	0.316562	ENSG00000073417	5151	PDE8A	Replicating
ENSG00000073464	323.761	-1.31138	0.347779	-3.77072	0.00016278	0.00296392	ENSG00000073464	1183	CLCN4	Bystander
ENSG00000073536	173.066	-0.406826	0.402014	-1.01197	0.311553	0.652719	ENSG00000073536	54475	NLE1	Bystander
ENSG00000073578	1693.79	-0.312226	0.193211	-1.61598	0.106098	0.370761	ENSG00000073578	6389	SDHA	Bystander
ENSG00000073584	3071.75	-0.102203	0.1862	-0.548889	0.583082	0.843773	ENSG00000073584	6605	SMARCE1	Bystander
ENSG00000073605	15.4205	0.284032	1.03477	0.274489	0.783709	0.932761	ENSG00000073605	55876	GSDMB	Replicating
ENSG00000073614	1645.12	-0.168395	0.23883	-0.705083	0.480758	0.787609	ENSG00000073614	5927	KDM5A	Bystander
ENSG00000073670	100.727	0.854373	0.42219	2.02367	0.0430043	0.21116	ENSG00000073670	4185	ADAM11	Replicating
ENSG00000073711	139.054	1.16099	0.391916	2.96234	0.00305314	0.0306934	ENSG00000073711	5523	PPP2R3A	Replicating
ENSG00000073712	439.601	1.21721	0.271054	4.49066	7.1e-06	0.00021984	ENSG00000073712	10979	FERMT2	Replicating
ENSG00000073737	21.5746	-1.82441	0.924919	-1.97251	0.0485514	0.22745	ENSG00000073737	10170	DHRS9	Bystander
ENSG00000073754	4.30628	3.25927	2.10748	1.54652	0.121978	NA	ENSG00000073754	922	CD5L	Replicating
ENSG00000073756	6330.78	1.32855	0.242465	5.47932	4.27e-08	2.63e-06	ENSG00000073756	5743	PTGS2	Replicating
ENSG00000073792	1830.33	-0.616917	0.21347	-2.88994	0.00385311	0.0364773	ENSG00000073792	10644	IGF2BP2	Bystander
ENSG00000073803	504.937	0.240673	0.247276	0.973294	0.330407	0.670959	ENSG00000073803	9175	MAP3K13	Replicating
ENSG00000073849	328.631	-0.659622	0.306737	-2.15045	0.0315197	0.173686	ENSG00000073849	6480	ST6GAL1	Bystander
ENSG00000073861	8.06508	0.405101	1.27617	0.317435	0.750914	0.918214	ENSG00000073861	30009	TBX21	Replicating
ENSG00000073905	5.51582	-0.366695	1.51277	-0.242399	0.808471	NA	ENSG00000073905	NA	VDAC1P1	Bystander
ENSG00000073910	2912.89	-0.753531	0.204679	-3.68153	0.00023184	0.00397143	ENSG00000073910	10129	FRY	Bystander
ENSG00000073921	4300.73	-0.0367597	0.181712	-0.202297	0.839685	0.951491	ENSG00000073921	8301	PICALM	Bystander
ENSG00000073969	6913.15	0.249885	0.185657	1.34595	0.178319	0.49768	ENSG00000073969	4905	NSF	Replicating
ENSG00000074054	1143.16	0.239934	0.266551	0.900145	0.368043	0.705897	ENSG00000074054	23332	CLASP1	Replicating
ENSG00000074071	1291.99	-0.465209	0.224788	-2.06955	0.0384945	0.196725	ENSG00000074071	65993	MRPS34	Bystander
ENSG00000074181	86.1492	-0.874339	0.504663	-1.73252	0.083181	0.319282	ENSG00000074181	4854	NOTCH3	Bystander
ENSG00000074201	943.98	-0.528578	0.217215	-2.43343	0.0149563	0.102765	ENSG00000074201	1207	CLNS1A	Bystander
ENSG00000074211	0.931944	-0.610304	3.99122	-0.152912	0.878468	NA	ENSG00000074211	5522	PPP2R2C	Bystander
ENSG00000074219	3.99234	-1.6434	1.96896	-0.834655	0.403912	NA	ENSG00000074219	8463	TEAD2	Bystander
ENSG00000074266	577.739	-0.185047	0.225131	-0.82195	0.411105	0.740585	ENSG00000074266	8726	EED	Bystander
ENSG00000074317	0.465972	-0.515273	4.0242	-0.128044	0.898115	NA	ENSG00000074317	6620	SNCB	Bystander
ENSG00000074319	1590.88	0.0973237	0.197202	0.493523	0.621643	0.861059	ENSG00000074319	7251	TSG101	Replicating
ENSG00000074356	401.433	0.15122	0.266185	0.568102	0.569966	0.836956	ENSG00000074356	55421	NCBP3	Replicating
ENSG00000074370	567.479	-0.500331	0.233325	-2.14435	0.0320046	0.175507	ENSG00000074370	489	ATP2A3	Bystander
ENSG00000074410	160.864	0.902206	0.38992	2.31382	0.0206774	0.12945	ENSG00000074410	771	CA12	Replicating
ENSG00000074416	8899.96	0.535751	0.213382	2.51076	0.012047	0.0875015	ENSG00000074416	11343	MGLL	Replicating
ENSG00000074527	0.746007	0.555879	3.97597	0.13981	0.88881	NA	ENSG00000074527	59277	NTN4	Replicating
ENSG00000074582	278.433	-0.660382	0.283024	-2.33331	0.0196321	0.124571	ENSG00000074582	617	BCS1L	Bystander
ENSG00000074590	33.5742	0.983155	0.686177	1.4328	0.151915	0.45563	ENSG00000074590	9891	NUAK1	Replicating
ENSG00000074603	748.167	0.23517	0.230514	1.0202	0.307636	0.649041	ENSG00000074603	54878	DPP8	Replicating
ENSG00000074621	70.4238	0.660049	0.483587	1.3649	0.172284	0.486468	ENSG00000074621	9187	SLC24A1	Replicating
ENSG00000074657	649.462	-0.24438	0.221536	-1.10312	0.269976	0.609505	ENSG00000074657	55205	ZNF532	Bystander
ENSG00000074660	487.245	1.0024	0.262329	3.82118	0.00013281	0.00252521	ENSG00000074660	8578	SCARF1	Replicating
ENSG00000074695	1921.66	0.674622	0.191907	3.51537	0.00043915	0.0067198	ENSG00000074695	3998	LMAN1	Replicating
ENSG00000074696	422.303	-0.0509989	0.275381	-0.185194	0.853077	0.95732	ENSG00000074696	51495	HACD3	Bystander
ENSG00000074706	818.651	-0.938264	0.251395	-3.73223	0.00018979	0.00338355	ENSG00000074706	26034	IPCEF1	Bystander
ENSG00000074755	1914.42	-0.0303229	0.217222	-0.139594	0.888981	0.969264	ENSG00000074755	23140	ZZEF1	Bystander
ENSG00000074800	85449.8	0.23374	0.17496	1.33597	0.18156	0.501797	ENSG00000074800	2023	ENO1	Replicating
ENSG00000074803	0.388025	-0.756936	4.03461	-0.187611	0.851182	NA	ENSG00000074803	6557	SLC12A1	Bystander
ENSG00000074842	4125.12	0.34305	0.173254	1.98004	0.0476993	0.224848	ENSG00000074842	56005	MYDGF	Replicating
ENSG00000074855	83.0317	-0.931426	0.460425	-2.02297	0.0430764	0.211384	ENSG00000074855	57719	ANO8	Bystander
ENSG00000074935	115.367	-0.259157	0.410692	-0.631025	0.528024	0.812902	ENSG00000074935	51175	TUBE1	Bystander
ENSG00000074964	1705.46	0.723203	0.189867	3.80899	0.00013953	0.0026341	ENSG00000074964	55160	ARHGEF10L	Replicating
ENSG00000074966	6.31426	-1.10227	1.63857	-0.672702	0.501137	NA	ENSG00000074966	7294	TXK	Bystander
ENSG00000075035	3.56391	-2.86938	2.28546	-1.25549	0.2093	NA	ENSG00000075035	9671	WSCD2	Bystander
ENSG00000075043	0.291019	-0.587267	4.03841	-0.14542	0.884379	NA	ENSG00000075043	3785	KCNQ2	Bystander
ENSG00000075073	7.05474	-0.556488	1.52256	-0.365496	0.714741	0.902586	ENSG00000075073	6865	TACR2	Bystander
ENSG00000075089	251.874	0.337794	0.317634	1.06347	0.287569	0.62776	ENSG00000075089	64431	ACTR6	Replicating
ENSG00000075131	155.489	-0.66374	0.358334	-1.8523	0.0639835	0.271541	ENSG00000075131	54962	TIPIN	Bystander
ENSG00000075142	695.48	-0.0060407	0.219138	-0.0275659	0.978008	0.994834	ENSG00000075142	6717	SRI	Bystander
ENSG00000075151	1400.69	0.269039	0.252124	1.06709	0.285931	0.626215	ENSG00000075151	8672	EIF4G3	Replicating
ENSG00000075188	361.949	-0.901599	0.290583	-3.10273	0.00191746	0.0215042	ENSG00000075188	79023	NUP37	Bystander
ENSG00000075213	952.864	0.811354	0.236493	3.43077	0.00060186	0.00878722	ENSG00000075213	10371	SEMA3A	Replicating
ENSG00000075218	269.153	-1.53541	0.338912	-4.53041	5.89e-06	0.00018965	ENSG00000075218	51512	GTSE1	Bystander
ENSG00000075223	1719.69	1.6283	0.747917	2.17712	0.0294718	0.165846	ENSG00000075223	10512	SEMA3C	Replicating
ENSG00000075234	494.621	-0.42195	0.260929	-1.6171	0.105856	0.370158	ENSG00000075234	55020	TTC38	Bystander
ENSG00000075239	269.12	-0.0737509	0.287986	-0.256092	0.79788	0.937873	ENSG00000075239	38	ACAT1	Bystander
ENSG00000075240	1688.17	0.0558446	0.223604	0.249748	0.802782	0.939166	ENSG00000075240	23151	GRAMD4	Replicating
ENSG00000075275	724.378	0.995229	0.246912	4.03071	5.56e-05	0.00125885	ENSG00000075275	9620	CELSR1	Replicating
ENSG00000075292	2713.74	0.234445	0.177542	1.32051	0.186665	0.5094	ENSG00000075292	27332	ZNF638	Replicating
ENSG00000075303	653.013	0.180075	0.250621	0.718517	0.472439	0.782715	ENSG00000075303	55972	SLC25A40	Replicating
ENSG00000075336	150.354	-0.252925	0.345641	-0.731756	0.464317	0.778218	ENSG00000075336	29090	TIMM21	Bystander
ENSG00000075340	199.138	-0.814778	0.334648	-2.43473	0.014903	0.10267	ENSG00000075340	119	ADD2	Bystander
ENSG00000075391	2136.52	0.794921	0.212054	3.74867	0.00017778	0.00320037	ENSG00000075391	9462	RASAL2	Replicating
ENSG00000075399	460.812	-0.526153	0.244485	-2.15209	0.0313903	0.173441	ENSG00000075399	9605	VPS9D1	Bystander
ENSG00000075407	189.081	0.204452	0.329517	0.620459	0.534956	0.817151	ENSG00000075407	7587	ZNF37A	Replicating
ENSG00000075413	3010.02	0.504949	0.18981	2.66029	0.00780741	0.0630696	ENSG00000075413	4140	MARK3	Replicating
ENSG00000075415	9382.39	-0.355573	0.182563	-1.94768	0.0514537	0.237315	ENSG00000075415	5250	SLC25A3	Bystander
ENSG00000075420	10313.9	0.833388	0.244304	3.41128	0.0006466	0.00925831	ENSG00000075420	64778	FNDC3B	Replicating
ENSG00000075426	28472.3	0.98882	0.241279	4.09824	4.16e-05	0.00099326	ENSG00000075426	2355	FOSL2	Replicating
ENSG00000075429	3.1674	1.68514	2.29531	0.734165	0.462848	NA	ENSG00000075429	27091	CACNG5	Replicating
ENSG00000075461	20.234	-0.105809	0.832245	-0.127136	0.898832	0.97174	ENSG00000075461	27092	CACNG4	Bystander
ENSG00000075539	1444.89	0.21486	0.251026	0.855927	0.392038	0.724774	ENSG00000075539	285527	FRYL	Replicating
ENSG00000075568	1898	-0.206198	0.191619	-1.07608	0.281891	0.622699	ENSG00000075568	23505	TMEM131	Bystander
ENSG00000075618	68004.5	-0.298434	0.201345	-1.4822	0.138288	0.431343	ENSG00000075618	6624	FSCN1	Bystander
ENSG00000075624	269135	-0.453073	0.187094	-2.42163	0.0154511	0.105081	ENSG00000075624	60	ACTB	Bystander
ENSG00000075643	25.9201	-1.63507	0.804016	-2.03363	0.0419889	0.208361	ENSG00000075643	55034	MOCOS	Bystander
ENSG00000075651	2366.89	1.5209	0.29416	5.17032	2.34e-07	1.14e-05	ENSG00000075651	5337	PLD1	Replicating
ENSG00000075702	209.53	-1.50814	0.365506	-4.12616	3.69e-05	0.00090034	ENSG00000075702	284403	WDR62	Bystander
ENSG00000075711	396.921	0.0982722	0.252322	0.389471	0.696928	0.894634	ENSG00000075711	1739	DLG1	Replicating
ENSG00000075785	11631.6	0.395865	0.177237	2.23353	0.0255139	0.150187	ENSG00000075785	7879	RAB7A	Replicating
ENSG00000075790	423.392	0.0856505	0.260264	0.329091	0.742087	0.914195	ENSG00000075790	55973	BCAP29	Replicating
ENSG00000075826	54.2729	-0.0109949	0.624841	-0.0175963	0.985961	0.99733	ENSG00000075826	25956	SEC31B	Bystander
ENSG00000075856	1538.32	-0.171831	0.21448	-0.801154	0.423043	0.750947	ENSG00000075856	9733	SART3	Bystander
ENSG00000075884	426.866	-0.328734	0.249417	-1.31801	0.187501	0.510685	ENSG00000075884	55843	ARHGAP15	Bystander
ENSG00000075914	325.291	-0.187202	0.284551	-0.657885	0.510612	0.803191	ENSG00000075914	23016	EXOSC7	Bystander
ENSG00000075945	596.036	0.0490645	0.243887	0.201177	0.84056	0.951793	ENSG00000075945	22920	KIFAP3	Replicating
ENSG00000075975	570.432	-0.290102	0.232526	-1.24761	0.212174	0.543116	ENSG00000075975	23609	MKRN2	Bystander
ENSG00000076003	435.625	-0.843495	0.319147	-2.64297	0.00821835	0.0652954	ENSG00000076003	4175	MCM6	Bystander
ENSG00000076043	132.986	-0.0636018	0.362389	-0.175507	0.860681	0.959972	ENSG00000076043	25996	REXO2	Bystander
ENSG00000076053	370.023	-0.15344	0.264064	-0.581072	0.561192	0.832322	ENSG00000076053	10179	RBM7	Bystander
ENSG00000076067	74.415	-0.649601	0.480441	-1.35209	0.176345	0.4945	ENSG00000076067	5939	RBMS2	Bystander
ENSG00000076108	5794.14	0.287961	0.176262	1.63371	0.102321	0.363224	ENSG00000076108	11176	BAZ2A	Replicating
ENSG00000076201	3031.82	0.183861	0.175181	1.04955	0.293926	0.634134	ENSG00000076201	25930	PTPN23	Replicating
ENSG00000076242	1191.77	0.237861	0.248672	0.956523	0.338808	0.679813	ENSG00000076242	4292	MLH1	Replicating
ENSG00000076248	173.183	0.232354	0.35531	0.653946	0.513147	0.804444	ENSG00000076248	7374	UNG	Replicating
ENSG00000076258	166.113	0.0101022	0.345128	0.0292707	0.976649	0.994522	ENSG00000076258	2329	FMO4	Replicating
ENSG00000076321	358.986	-0.100774	0.278306	-0.362099	0.717278	0.903694	ENSG00000076321	27252	KLHL20	Bystander
ENSG00000076344	0.527155	-1.92214	3.97578	-0.483463	0.628767	NA	ENSG00000076344	8786	RGS11	Bystander
ENSG00000076351	166.94	-1.1461	0.39575	-2.89602	0.00377932	0.036036	ENSG00000076351	113235	SLC46A1	Bystander
ENSG00000076356	40.7513	-0.013157	0.604374	-0.0217696	0.982632	0.995988	ENSG00000076356	5362	PLXNA2	Bystander
ENSG00000076382	594.972	-0.729627	0.267839	-2.72412	0.00644725	0.0545463	ENSG00000076382	10615	SPAG5	Bystander
ENSG00000076513	1522.94	-0.382094	0.200096	-1.90956	0.05619	0.251112	ENSG00000076513	88455	ANKRD13A	Bystander
ENSG00000076554	820.634	-0.759702	0.301829	-2.517	0.011836	0.0861261	ENSG00000076554	124188259	TPD52	Bystander
ENSG00000076555	73.2098	0.710715	0.728035	0.97621	0.32896	0.669465	ENSG00000076555	32	ACACB	Replicating
ENSG00000076604	412.483	-0.331362	0.264092	-1.25472	0.209581	0.540753	ENSG00000076604	9618	TRAF4	Bystander
ENSG00000076641	3055.18	1.24553	0.18978	6.56302	5.27e-11	7.24e-09	ENSG00000076641	55824	PAG1	Replicating
ENSG00000076650	165.69	-0.412425	0.334069	-1.23455	0.216998	0.548198	ENSG00000076650	55094	GPATCH1	Bystander
ENSG00000076662	250.348	-0.358109	0.306471	-1.16849	0.242607	0.578069	ENSG00000076662	3385	ICAM3	Bystander
ENSG00000076685	1936.08	0.132488	0.19581	0.676616	0.498649	0.794902	ENSG00000076685	22978	NT5C2	Replicating
ENSG00000076706	0.737362	-1.7275	4.00095	-0.431773	0.665906	NA	ENSG00000076706	4162	MCAM	Bystander
ENSG00000076716	447.119	-0.27572	0.286596	-0.962051	0.336024	0.67724	ENSG00000076716	2239	GPC4	Bystander
ENSG00000076770	57.1645	-0.0399801	0.519023	-0.0770295	0.9386	0.98398	ENSG00000076770	55796	MBNL3	Bystander
ENSG00000076826	43.7128	0.26089	0.583392	0.447195	0.654734	0.876827	ENSG00000076826	57662	CAMSAP3	Replicating
ENSG00000076864	19.0874	0.017317	0.887719	0.0195073	0.984436	0.996585	ENSG00000076864	5909	RAP1GAP	Replicating
ENSG00000076924	2397.98	-0.271123	0.181657	-1.4925	0.135568	0.426369	ENSG00000076924	56949	XAB2	Bystander
ENSG00000076928	2425.15	-0.101879	0.186947	-0.544961	0.585781	0.845055	ENSG00000076928	9138	ARHGEF1	Bystander
ENSG00000076944	6272.57	-0.0926776	0.173463	-0.53428	0.593148	0.847872	ENSG00000076944	6813	STXBP2	Bystander
ENSG00000076984	2223.44	-0.0540686	0.185774	-0.291046	0.771016	0.926532	ENSG00000076984	5609	MAP2K7	Bystander
ENSG00000077044	291.33	-0.360536	0.334847	-1.07672	0.281606	0.622181	ENSG00000077044	8527	DGKD	Bystander
ENSG00000077063	217.59	-0.256066	0.310987	-0.823397	0.410282	0.739772	ENSG00000077063	83992	CTTNBP2	Bystander
ENSG00000077092	2.40477	3.92752	3.00138	1.30857	0.190679	NA	ENSG00000077092	5915	RARB	Replicating
ENSG00000077097	1516.63	-0.155745	0.193963	-0.802961	0.421997	0.749848	ENSG00000077097	7155	TOP2B	Bystander
ENSG00000077147	1203.66	0.68247	0.200242	3.40822	0.00065387	0.0093241	ENSG00000077147	56889	TM9SF3	Replicating
ENSG00000077150	19619.9	0.0589465	0.166099	0.354887	0.722674	0.906776	ENSG00000077150	4791	NFKB2	Replicating
ENSG00000077152	136.377	-1.67784	0.410271	-4.08957	4.32e-05	0.00102217	ENSG00000077152	29089	UBE2T	Bystander
ENSG00000077157	263.087	0.0107464	0.410271	0.0261933	0.979103	0.994834	ENSG00000077157	4660	PPP1R12B	Replicating
ENSG00000077232	1183.08	0.0716848	0.203517	0.35223	0.724665	0.907515	ENSG00000077232	54431	DNAJC10	Replicating
ENSG00000077235	3878.31	0.172818	0.190929	0.905143	0.365389	0.703214	ENSG00000077235	2975	GTF3C1	Replicating
ENSG00000077238	6333.55	0.635804	0.211549	3.00546	0.00265179	0.0275821	ENSG00000077238	3566	IL4R	Replicating
ENSG00000077254	969.488	0.206587	0.214902	0.961312	0.336395	0.677619	ENSG00000077254	23032	USP33	Replicating
ENSG00000077274	7.44669	1.08724	1.31511	0.82673	0.40839	0.738122	ENSG00000077274	827	CAPN6	Replicating
ENSG00000077279	1.45803	-1.22944	3.47297	-0.354001	0.723338	NA	ENSG00000077279	1641	DCX	Bystander
ENSG00000077312	1481.43	-0.322447	0.230293	-1.40016	0.161467	0.469931	ENSG00000077312	6626	SNRPA	Bystander
ENSG00000077327	14.3224	0.331027	0.99901	0.331355	0.740377	0.913446	ENSG00000077327	9576	SPAG6	Replicating
ENSG00000077348	292.634	-0.409745	0.305452	-1.34144	0.179778	0.499475	ENSG00000077348	56915	EXOSC5	Bystander
ENSG00000077380	1863.3	0.17957	0.184711	0.972168	0.330967	0.671381	ENSG00000077380	1781	DYNC1I2	Replicating
ENSG00000077420	333.435	-0.42852	0.317438	-1.34994	0.177037	0.49553	ENSG00000077420	54518	APBB1IP	Bystander
ENSG00000077454	5141.94	-0.289003	0.169335	-1.7067	0.0878786	0.330191	ENSG00000077454	4034	LRCH4	Bystander
ENSG00000077458	225.212	-0.421729	0.323124	-1.30516	0.191838	0.516709	ENSG00000077458	143684	FAM76B	Bystander
ENSG00000077463	1451.05	-0.003067	0.194394	-0.0157772	0.987412	0.99733	ENSG00000077463	51548	SIRT6	Bystander
ENSG00000077514	445.943	0.114564	0.257539	0.444842	0.656434	0.877503	ENSG00000077514	10714	POLD3	Replicating
ENSG00000077522	20.4522	0.48821	1.02076	0.47828	0.632451	0.867209	ENSG00000077522	88	ACTN2	Replicating
ENSG00000077549	18028.5	-0.279116	0.163637	-1.7057	0.0880637	0.330399	ENSG00000077549	832	CAPZB	Bystander
ENSG00000077585	2497.74	0.288823	0.181064	1.59514	0.11068	0.37934	ENSG00000077585	7107	GPR137B	Replicating
ENSG00000077684	153.17	-0.266844	0.353626	-0.754594	0.450493	0.769609	ENSG00000077684	79960	JADE1	Bystander
ENSG00000077713	195.421	-0.530827	0.316651	-1.67638	0.0936635	0.342264	ENSG00000077713	203427	SLC25A43	Bystander
ENSG00000077721	2567.78	-0.24868	0.179454	-1.38576	0.165821	0.476417	ENSG00000077721	7319	UBE2A	Bystander
ENSG00000077782	2870.66	0.195405	0.197261	0.99059	0.321886	0.662163	ENSG00000077782	2260	FGFR1	Replicating
ENSG00000077800	1.08727	-0.626143	3.98601	-0.157085	0.875178	NA	ENSG00000077800	8468	FKBP6	Bystander
ENSG00000077809	5074.97	-0.121163	0.188665	-0.642215	0.520734	0.808799	ENSG00000077809	NA	NA	Bystander
ENSG00000077935	10.4173	-0.288501	1.13162	-0.254945	0.798766	0.938053	ENSG00000077935	27127	SMC1B	Bystander
ENSG00000077942	24.4866	1.45701	0.86953	1.67563	0.0938115	0.342648	ENSG00000077942	2192	FBLN1	Replicating
ENSG00000077943	0.519474	2.12418	4.03771	0.526084	0.59883	NA	ENSG00000077943	8516	ITGA8	Replicating
ENSG00000077984	175.508	-0.74059	0.362198	-2.04471	0.0408834	0.204723	ENSG00000077984	8530	CST7	Bystander
ENSG00000078018	11.5162	-0.878405	1.25598	-0.699381	0.484314	0.788478	ENSG00000078018	4133	MAP2	Bystander
ENSG00000078043	165.561	-0.289888	0.360295	-0.804585	0.421059	0.748937	ENSG00000078043	9063	PIAS2	Bystander
ENSG00000078053	13.6093	1.18709	1.23215	0.963425	0.335334	0.676878	ENSG00000078053	273	AMPH	Replicating
ENSG00000078061	3297.29	-0.281468	0.175011	-1.60829	0.107772	0.373449	ENSG00000078061	369	ARAF	Bystander
ENSG00000078070	1020.8	0.0520825	0.244687	0.212854	0.831441	0.948404	ENSG00000078070	56922	MCCC1	Replicating
ENSG00000078081	61396.2	0.340355	0.218441	1.55811	0.119207	0.395964	ENSG00000078081	27074	LAMP3	Replicating
ENSG00000078098	45.3635	1.07898	0.776216	1.39005	0.164513	0.474629	ENSG00000078098	2191	FAP	Replicating
ENSG00000078114	3.79747	-3.23159	2.39972	-1.34665	0.178092	NA	ENSG00000078114	10529	NEBL	Bystander
ENSG00000078124	896.49	-0.395573	0.241636	-1.63706	0.101617	0.361371	ENSG00000078124	55331	ACER3	Bystander
ENSG00000078140	1727.14	-0.0236282	0.194833	-0.121274	0.903474	0.972382	ENSG00000078140	3093	UBE2K	Bystander
ENSG00000078142	1154.81	0.091335	0.219932	0.415287	0.677932	0.887075	ENSG00000078142	5289	PIK3C3	Replicating
ENSG00000078177	755.793	0.545544	0.282457	1.93142	0.053431	0.243291	ENSG00000078177	55728	N4BP2	Replicating
ENSG00000078237	101.222	-0.441796	0.416693	-1.06024	0.289033	0.629662	ENSG00000078237	57103	TIGAR	Bystander
ENSG00000078246	167.248	0.430514	0.34882	1.2342	0.217128	0.548198	ENSG00000078246	7289	TULP3	Replicating
ENSG00000078269	1470.36	0.0519778	0.196179	0.264951	0.791047	0.934853	ENSG00000078269	8871	SYNJ2	Replicating
ENSG00000078304	3365.42	-0.26857	0.174711	-1.53722	0.124239	0.404849	ENSG00000078304	5527	PPP2R5C	Bystander
ENSG00000078319	99.9725	0.10527	0.561082	0.187619	0.851175	0.956385	ENSG00000078319	NA	PMS2P1	Replicating
ENSG00000078369	16229	-0.0724468	0.163913	-0.441984	0.658501	0.877964	ENSG00000078369	2782	GNB1	Bystander
ENSG00000078399	997.127	-0.164966	0.209402	-0.787796	0.430816	0.756399	ENSG00000078399	3205	HOXA9	Bystander
ENSG00000078401	9.39453	0.878956	1.23341	0.712624	0.476079	0.784623	ENSG00000078401	1906	EDN1	Replicating
ENSG00000078403	437.018	0.141615	0.247519	0.572137	0.567229	0.835822	ENSG00000078403	8028	MLLT10	Replicating
ENSG00000078487	176.844	0.7248	0.352562	2.05581	0.0398011	0.201075	ENSG00000078487	55063	ZCWPW1	Replicating
ENSG00000078549	2.51829	2.66593	3.42123	0.779232	0.435843	NA	ENSG00000078549	117	ADCYAP1R1	Replicating
ENSG00000078579	0.388025	-0.756936	4.03461	-0.187611	0.851182	NA	ENSG00000078579	26281	FGF20	Bystander
ENSG00000078589	1.93191	-2.5479	2.87286	-0.886887	0.37514	NA	ENSG00000078589	27334	P2RY10	Bystander
ENSG00000078596	14.4426	-0.17876	1.00272	-0.178275	0.858507	0.959728	ENSG00000078596	9452	ITM2A	Bystander
ENSG00000078618	8409.82	-0.227029	0.175843	-1.29109	0.196672	0.524064	ENSG00000078618	4898	NRDC	Bystander
ENSG00000078668	3355.4	-0.435745	0.206869	-2.10638	0.0351713	0.185275	ENSG00000078668	7419	VDAC3	Bystander
ENSG00000078674	2552.23	0.362711	0.182602	1.98635	0.0469949	0.222517	ENSG00000078674	5108	PCM1	Replicating
ENSG00000078687	270.643	-0.285988	0.396888	-0.720576	0.471171	0.782226	ENSG00000078687	57690	TNRC6C	Bystander
ENSG00000078699	730.198	0.0442266	0.244341	0.181004	0.856364	0.959034	ENSG00000078699	9139	CBFA2T2	Replicating
ENSG00000078747	1750.86	0.172931	0.204752	0.844586	0.398342	0.730276	ENSG00000078747	83737	ITCH	Replicating
ENSG00000078795	1.68548	1.07691	3.04024	0.354218	0.723176	NA	ENSG00000078795	27039	PKD2L2	Replicating
ENSG00000078804	12237.9	0.27867	0.165084	1.68805	0.0914018	0.3378	ENSG00000078804	58476	TP53INP2	Replicating
ENSG00000078808	22922.5	0.311588	0.177625	1.75419	0.0793978	0.309918	ENSG00000078808	51150	SDF4	Replicating
ENSG00000078814	2.07566	-4.05378	3.00297	-1.34992	0.177041	NA	ENSG00000078814	57644	MYH7B	Bystander
ENSG00000078900	41.1321	-0.272803	0.621419	-0.439	0.660661	0.879169	ENSG00000078900	7161	TP73	Bystander
ENSG00000078902	4803.79	-0.348939	0.181412	-1.92346	0.0544227	0.246186	ENSG00000078902	54472	TOLLIP	Bystander
ENSG00000078967	1156.25	0.126858	0.203687	0.62281	0.533409	0.816038	ENSG00000078967	51619	UBE2D4	Replicating
ENSG00000079102	164.856	-0.0928099	0.408617	-0.227132	0.820321	0.94454	ENSG00000079102	862	RUNX1T1	Bystander
ENSG00000079112	0.945002	1.2431	3.97696	0.312575	0.754603	NA	ENSG00000079112	1015	CDH17	Replicating
ENSG00000079134	218.688	-0.87998	0.319986	-2.75006	0.0059584	0.051394	ENSG00000079134	9984	THOC1	Bystander
ENSG00000079150	31.136	-0.456804	0.702018	-0.650702	0.515239	0.80577	ENSG00000079150	51661	FKBP7	Bystander
ENSG00000079156	13.6907	-5.49011	1.60016	-3.43098	0.00060141	0.00878722	ENSG00000079156	114880	OSBPL6	Bystander
ENSG00000079215	2303.71	0.854956	0.217186	3.93651	8.27e-05	0.00171538	ENSG00000079215	6507	SLC1A3	Replicating
ENSG00000079246	8809.24	-0.013296	0.166074	-0.0800609	0.936189	0.983315	ENSG00000079246	7520	XRCC5	Bystander
ENSG00000079263	20.6631	-0.39347	1.19239	-0.329983	0.741413	0.913859	ENSG00000079263	11262	SP140	Bystander
ENSG00000079277	1460.42	-0.750002	0.245356	-3.05679	0.00223717	0.0241208	ENSG00000079277	8569	MKNK1	Bystander
ENSG00000079308	1010.99	2.54787	0.204211	12.4766	1e-35	1.59e-31	ENSG00000079308	7145	TNS1	Replicating
ENSG00000079313	2051.38	-0.212695	0.18249	-1.16552	0.243808	0.579703	ENSG00000079313	57455	REXO1	Bystander
ENSG00000079332	1305.18	0.176882	0.193959	0.911957	0.361791	0.699894	ENSG00000079332	56681	SAR1A	Replicating
ENSG00000079335	227.785	0.231792	0.310556	0.746378	0.455439	0.77242	ENSG00000079335	8556	CDC14A	Replicating
ENSG00000079337	8.52252	0.436384	1.51113	0.28878	0.77275	0.927119	ENSG00000079337	10411	RAPGEF3	Replicating
ENSG00000079385	22.012	0.984488	0.845322	1.16463	0.244168	0.579954	ENSG00000079385	634	CEACAM1	Replicating
ENSG00000079387	272.682	-0.213425	0.302778	-0.704889	0.480879	0.787639	ENSG00000079387	29843	SENP1	Bystander
ENSG00000079432	5442.19	-0.0255334	0.172997	-0.147595	0.882662	0.968354	ENSG00000079432	23152	CIC	Bystander
ENSG00000079435	6.2594	-3.6895	1.92909	-1.91256	0.0558043	NA	ENSG00000079435	3991	LIPE	Bystander
ENSG00000079459	12041.4	-0.318558	0.172165	-1.85031	0.0642696	0.272137	ENSG00000079459	2222	FDFT1	Bystander
ENSG00000079462	78.0552	-0.815537	0.468026	-1.7425	0.0814208	0.315109	ENSG00000079462	5050	PAFAH1B3	Bystander
ENSG00000079482	19.0966	-2.07344	1.20809	-1.71629	0.0861089	0.327127	ENSG00000079482	4983	OPHN1	Bystander
ENSG00000079616	541.828	-1.40668	0.274662	-5.12149	3.03e-07	1.42e-05	ENSG00000079616	3835	KIF22	Bystander
ENSG00000079691	10.0397	-0.829673	1.20518	-0.68842	0.491188	0.791698	ENSG00000079691	55604	CARMIL1	Bystander
ENSG00000079739	246.922	1.75633	0.321999	5.45445	4.91e-08	3.01e-06	ENSG00000079739	5236	PGM1	Replicating
ENSG00000079785	1378.78	-0.120022	0.195417	-0.614186	0.539092	0.8194	ENSG00000079785	1653	DDX1	Bystander
ENSG00000079805	9816.98	0.0163552	0.165801	0.0986432	0.921422	0.977436	ENSG00000079805	1785	DNM2	Replicating
ENSG00000079819	3436.47	0.516631	0.213286	2.42224	0.0154249	0.104993	ENSG00000079819	2037	EPB41L2	Replicating
ENSG00000079841	1.88278	3.3147	2.94507	1.12551	0.260374	NA	ENSG00000079841	22999	RIMS1	Replicating
ENSG00000079931	20.4901	-0.0164173	0.901616	-0.0182088	0.985472	0.997063	ENSG00000079931	26002	MOXD1	Bystander
ENSG00000079950	983.348	-0.035232	0.202913	-0.173631	0.862155	0.96065	ENSG00000079950	8417	STX7	Bystander
ENSG00000079974	404.319	0.515686	0.277694	1.85703	0.0633066	0.269852	ENSG00000079974	11159	RABL2B	Replicating
ENSG00000079999	4926.91	-0.27227	0.176116	-1.54597	0.122112	0.401174	ENSG00000079999	9817	KEAP1	Bystander
ENSG00000080031	25.5652	0.226344	0.826384	0.273897	0.784164	0.932956	ENSG00000080031	5794	PTPRH	Replicating
ENSG00000080189	1673.33	-0.0850551	0.203693	-0.417565	0.676265	0.88664	ENSG00000080189	51006	SLC35C2	Bystander
ENSG00000080200	302.788	0.146848	0.283492	0.517998	0.604459	0.853083	ENSG00000080200	131544	CRYBG3	Replicating
ENSG00000080293	0.25233	-0.773746	4.03538	-0.191741	0.847945	NA	ENSG00000080293	6344	SCTR	Bystander
ENSG00000080298	457.941	0.535654	0.259491	2.06425	0.038994	0.198259	ENSG00000080298	5991	RFX3	Replicating
ENSG00000080345	771.79	0.390999	0.227152	1.72131	0.0851947	0.324677	ENSG00000080345	55183	RIF1	Replicating
ENSG00000080371	2690.32	0.256175	0.184034	1.392	0.163923	0.473494	ENSG00000080371	23011	RAB21	Replicating
ENSG00000080493	35.7061	1.84006	0.65355	2.81548	0.00487048	0.0436669	ENSG00000080493	8671	SLC4A4	Replicating
ENSG00000080503	4736.23	0.661696	0.182268	3.63034	0.00028304	0.00465327	ENSG00000080503	6595	SMARCA2	Replicating
ENSG00000080511	2.86313	2.20782	2.43281	0.907519	0.364132	NA	ENSG00000080511	50700	RDH8	Replicating
ENSG00000080546	276.471	0.235649	0.292016	0.806973	0.419682	0.747862	ENSG00000080546	27244	SESN1	Replicating
ENSG00000080561	48.6288	-0.0988006	0.593574	-0.16645	0.867803	0.962354	ENSG00000080561	11043	MID2	Bystander
ENSG00000080573	1645.36	1.8962	0.647881	2.92677	0.00342501	0.0335007	ENSG00000080573	50509	COL5A3	Replicating
ENSG00000080603	9870.93	-0.0178712	0.169367	-0.105518	0.915965	0.976661	ENSG00000080603	10847	SRCAP	Bystander
ENSG00000080608	776.876	-0.176082	0.225682	-0.780221	0.435261	0.759672	ENSG00000080608	9933	PUM3	Bystander
ENSG00000080644	1.08834	0.797049	3.96889	0.200824	0.840836	NA	ENSG00000080644	1136	CHRNA3	Replicating
ENSG00000080709	1679.29	0.86435	0.248944	3.47206	0.00051648	0.00770741	ENSG00000080709	3781	KCNN2	Replicating
ENSG00000080802	1029.46	0.17289	0.204295	0.846274	0.3974	0.729775	ENSG00000080802	4850	CNOT4	Replicating
ENSG00000080815	5200.93	0.204677	0.17871	1.1453	0.252083	0.589601	ENSG00000080815	5663	PSEN1	Replicating
ENSG00000080819	268.471	-0.0480237	0.306802	-0.15653	0.875615	0.965865	ENSG00000080819	1371	CPOX	Bystander
ENSG00000080822	899.256	-0.0086253	0.215041	-0.0401099	0.968006	0.992132	ENSG00000080822	56650	CLDND1	Bystander
ENSG00000080823	18.2137	0.395406	1.21621	0.325113	0.745095	0.915613	ENSG00000080823	5891	MOK	Replicating
ENSG00000080824	52484.8	0.10378	0.164528	0.630772	0.52819	0.812917	ENSG00000080824	3320	HSP90AA1	Replicating
ENSG00000080839	247.487	-0.991257	0.301836	-3.2841	0.0010231	0.0131304	ENSG00000080839	5933	RBL1	Bystander
ENSG00000080845	2446.28	0.469003	0.180673	2.59586	0.00943534	0.0725808	ENSG00000080845	22839	DLGAP4	Replicating
ENSG00000080910	1.03895	2.22429	3.99858	0.55627	0.578027	NA	ENSG00000080910	3080	CFHR2	Replicating
ENSG00000080947	28.8562	2.20722	0.931824	2.36871	0.01785	0.11642	ENSG00000080947	114819	CROCCP3	Replicating
ENSG00000080986	97.5963	-2.50042	0.539977	-4.6306	3.65e-06	0.00012478	ENSG00000080986	10403	NDC80	Bystander
ENSG00000081014	413.441	-0.490186	0.255238	-1.92051	0.054794	0.247023	ENSG00000081014	23431	AP4E1	Bystander
ENSG00000081019	496.54	-0.287699	0.237311	-1.21233	0.225387	0.558699	ENSG00000081019	54665	RSBN1	Bystander
ENSG00000081026	86.1517	0.389555	0.520647	0.748213	0.454331	0.771554	ENSG00000081026	260425	MAGI3	Replicating
ENSG00000081041	9008.87	1.27278	0.196585	6.47447	9.51e-11	1.24e-08	ENSG00000081041	2920	CXCL2	Replicating
ENSG00000081052	8.86074	1.19703	1.3141	0.91091	0.362343	0.700303	ENSG00000081052	1286	COL4A4	Replicating
ENSG00000081059	47.1266	-0.399254	0.566254	-0.705079	0.480761	0.787609	ENSG00000081059	6932	TCF7	Bystander
ENSG00000081087	3037.96	-0.105498	0.197822	-0.5333	0.593826	0.848254	ENSG00000081087	28962	OSTM1	Bystander
ENSG00000081148	7.407	1.22953	1.53442	0.801299	0.422958	0.750947	ENSG00000081148	50939	IMPG2	Replicating
ENSG00000081154	1292.07	-0.105151	0.195069	-0.539043	0.589857	0.846775	ENSG00000081154	57092	PCNP	Bystander
ENSG00000081177	109.665	-0.238303	0.416041	-0.572788	0.566789	0.835715	ENSG00000081177	55218	EXD2	Bystander
ENSG00000081181	76.3752	-0.0853923	0.474845	-0.179832	0.857285	0.959209	ENSG00000081181	384	ARG2	Bystander
ENSG00000081189	857.715	0.246745	0.207074	1.19158	0.233426	0.56821	ENSG00000081189	4208	MEF2C	Replicating
ENSG00000081237	16693.1	-0.791763	0.170068	-4.65557	3.23e-06	0.00011177	ENSG00000081237	5788	PTPRC	Bystander
ENSG00000081277	86.3285	-1.29892	0.447133	-2.90499	0.00367268	0.0353154	ENSG00000081277	5317	PKP1	Bystander
ENSG00000081307	240.69	0.287344	0.304192	0.944616	0.344855	0.684142	ENSG00000081307	79876	UBA5	Replicating
ENSG00000081320	1693.89	0.568203	0.236757	2.39994	0.0163976	0.109492	ENSG00000081320	9262	STK17B	Replicating
ENSG00000081377	126.798	0.320837	0.380826	0.842476	0.399521	0.730887	ENSG00000081377	8555	CDC14B	Replicating
ENSG00000081386	131.359	-0.832784	0.369626	-2.25304	0.0242565	0.145502	ENSG00000081386	22869	ZNF510	Bystander
ENSG00000081479	0.530021	-1.69615	3.99711	-0.424344	0.671315	NA	ENSG00000081479	4036	LRP2	Bystander
ENSG00000081665	99.067	0.344662	0.433675	0.794748	0.42676	0.753449	ENSG00000081665	440515	ZNF506	Replicating
ENSG00000081692	993.994	-0.499356	0.237757	-2.10028	0.0357044	0.187463	ENSG00000081692	65094	JMJD4	Bystander
ENSG00000081721	374.776	-0.19891	0.255365	-0.778923	0.436025	0.760108	ENSG00000081721	11266	DUSP12	Bystander
ENSG00000081760	561.612	-0.322904	0.227615	-1.41864	0.156004	0.462188	ENSG00000081760	65985	AACS	Bystander
ENSG00000081791	1043.84	-0.130743	0.202459	-0.645776	0.518424	0.807723	ENSG00000081791	9812	DELE1	Bystander
ENSG00000081800	0.930873	0.293341	3.97153	0.0738609	0.941121	NA	ENSG00000081800	6561	SLC13A1	Replicating
ENSG00000081803	11.3573	0.63754	1.36017	0.468721	0.639269	0.870645	ENSG00000081803	93664	CADPS2	Replicating
ENSG00000081818	0.194013	-0.351324	4.04534	-0.0868467	0.930793	NA	ENSG00000081818	56131	PCDHB4	Bystander
ENSG00000081853	1.03104	3.21142	4.01027	0.800798	0.423249	NA	ENSG00000081853	56113	PCDHGA2	Replicating
ENSG00000081870	480.663	-0.364367	0.272036	-1.33941	0.180438	0.500363	ENSG00000081870	51668	IFT25	Bystander
ENSG00000081913	2343.94	-0.129605	0.212443	-0.610069	0.541816	0.820484	ENSG00000081913	23239	PHLPP1	Bystander
ENSG00000081923	18.8908	0.175316	0.938764	0.186752	0.851855	0.956594	ENSG00000081923	5205	ATP8B1	Replicating
ENSG00000081985	892.97	-0.393883	0.247174	-1.59355	0.111038	0.379767	ENSG00000081985	3595	IL12RB2	Bystander
ENSG00000082014	120.226	-0.0673336	0.382056	-0.17624	0.860105	0.959728	ENSG00000082014	6604	SMARCD3	Bystander
ENSG00000082068	523.342	0.656871	0.248116	2.64743	0.00811064	0.0647305	ENSG00000082068	55100	WDR70	Replicating
ENSG00000082074	1320.01	-0.690696	0.259936	-2.65718	0.00787979	0.0634931	ENSG00000082074	2533	FYB1	Bystander
ENSG00000082126	4.00251	3.05848	2.03891	1.50005	0.133601	NA	ENSG00000082126	58538	MPP4	Replicating
ENSG00000082146	428.239	0.264951	0.288228	0.919243	0.357969	0.696846	ENSG00000082146	55437	STRADB	Replicating
ENSG00000082153	10361.6	0.34585	0.1872	1.84748	0.064677	0.273371	ENSG00000082153	9689	BZW1	Replicating
ENSG00000082175	9.60277	1.01483	1.19976	0.845862	0.39763	0.729775	ENSG00000082175	5241	PGR	Replicating
ENSG00000082196	12.2414	1.57582	1.06209	1.4837	0.137887	0.4306	ENSG00000082196	114899	C1QTNF3	Replicating
ENSG00000082212	1385.79	0.359543	0.200121	1.79663	0.0723951	0.292855	ENSG00000082212	4200	ME2	Replicating
ENSG00000082213	622.64	0.0331822	0.235869	0.140681	0.888122	0.96907	ENSG00000082213	55322	C5orf22	Replicating
ENSG00000082258	793.462	-0.192422	0.226404	-0.849907	0.395377	0.728178	ENSG00000082258	905	CCNT2	Bystander
ENSG00000082269	222.269	0.0500052	0.307105	0.162828	0.870654	0.963465	ENSG00000082269	57579	FAM135A	Replicating
ENSG00000082293	77.3937	0.153732	0.522336	0.294316	0.768517	0.925265	ENSG00000082293	1310	COL19A1	Replicating
ENSG00000082397	8764.45	0.472833	0.187324	2.52414	0.011598	0.0850949	ENSG00000082397	23136	EPB41L3	Replicating
ENSG00000082482	33.565	0.0746149	0.932607	0.0800068	0.936232	0.983315	ENSG00000082482	3776	KCNK2	Replicating
ENSG00000082512	162.356	1.13442	0.373346	3.03851	0.00237752	0.0252071	ENSG00000082512	7188	TRAF5	Replicating
ENSG00000082515	424.756	-0.386356	0.248407	-1.55534	0.119866	0.397157	ENSG00000082515	29093	MRPL22	Bystander
ENSG00000082516	496.417	-0.0787844	0.240298	-0.327861	0.743017	0.914811	ENSG00000082516	25929	GEMIN5	Bystander
ENSG00000082641	8964.65	-0.0976604	0.176502	-0.553311	0.58005	0.841456	ENSG00000082641	4779	NFE2L1	Bystander
ENSG00000082684	4.57155	-0.208704	1.9428	-0.107424	0.914453	NA	ENSG00000082684	54437	SEMA5B	Bystander
ENSG00000082701	3346.67	0.382194	0.214638	1.78064	0.0749705	0.298785	ENSG00000082701	2932	GSK3B	Replicating
ENSG00000082781	424.552	0.351175	0.318239	1.10349	0.269812	0.609308	ENSG00000082781	3693	ITGB5	Replicating
ENSG00000082805	524.464	0.390916	0.244751	1.5972	0.110221	0.378507	ENSG00000082805	23085	ERC1	Replicating
ENSG00000082898	3817.71	-0.0829938	0.182555	-0.454623	0.64938	0.873764	ENSG00000082898	7514	XPO1	Bystander
ENSG00000082996	1155.31	0.310904	0.214761	1.44767	0.147709	0.447656	ENSG00000082996	11342	RNF13	Replicating
ENSG00000083067	8.6589	2.61009	1.30299	2.00315	0.0451615	0.217524	ENSG00000083067	80036	TRPM3	Replicating
ENSG00000083093	296.032	0.0692558	0.295139	0.234655	0.814476	0.942313	ENSG00000083093	79728	PALB2	Replicating
ENSG00000083097	464.105	0.710503	0.277713	2.55841	0.0105151	0.0788958	ENSG00000083097	23033	DOP1A	Replicating
ENSG00000083099	1493.2	0.0485455	0.200859	0.241689	0.809021	0.94098	ENSG00000083099	57226	LYRM2	Replicating
ENSG00000083123	126.963	-0.266089	0.38102	-0.698358	0.484953	0.78881	ENSG00000083123	594	BCKDHB	Bystander
ENSG00000083168	3103.08	0.189689	0.201523	0.941279	0.346562	0.68602	ENSG00000083168	7994	KAT6A	Replicating
ENSG00000083223	1038.89	0.313739	0.20331	1.54316	0.122792	0.402411	ENSG00000083223	79670	TUT7	Replicating
ENSG00000083290	169.184	0.552261	0.475672	1.16101	0.245637	0.581186	ENSG00000083290	9706	ULK2	Replicating
ENSG00000083312	15600.5	0.72533	0.191722	3.78324	0.0001548	0.00284794	ENSG00000083312	3842	TNPO1	Replicating
ENSG00000083444	3239.15	-0.395491	0.209152	-1.89093	0.0586337	0.258261	ENSG00000083444	5351	PLOD1	Bystander
ENSG00000083454	1.41447	1.70049	3.92555	0.433185	0.66488	NA	ENSG00000083454	5026	P2RX5	Replicating
ENSG00000083457	185.28	-0.404066	0.333351	-1.21213	0.225461	0.55879	ENSG00000083457	3682	ITGAE	Bystander
ENSG00000083520	1394.8	0.0968228	0.191542	0.505492	0.613214	0.857367	ENSG00000083520	22894	DIS3	Replicating
ENSG00000083535	124.467	-0.454085	0.407054	-1.11554	0.264619	0.604009	ENSG00000083535	10464	PIBF1	Bystander
ENSG00000083544	267.179	0.873302	0.282782	3.08825	0.0020134	0.0222819	ENSG00000083544	81550	TDRD3	Replicating
ENSG00000083635	114.951	0.309825	0.410431	0.754877	0.450323	0.769508	ENSG00000083635	26747	NUFIP1	Replicating
ENSG00000083642	801.169	0.0345045	0.249832	0.138111	0.890153	0.969512	ENSG00000083642	23047	PDS5B	Replicating
ENSG00000083720	185.635	0.0328565	0.353313	0.0929954	0.925907	0.979678	ENSG00000083720	5019	OXCT1	Replicating
ENSG00000083750	129.75	0.16888	0.422437	0.399774	0.689323	0.891753	ENSG00000083750	10325	RRAGB	Replicating
ENSG00000083782	43.2759	-0.778235	0.675666	-1.1518	0.249402	0.585961	ENSG00000083782	1833	EPYC	Bystander
ENSG00000083799	3978.06	-0.0837291	0.198389	-0.422046	0.672992	0.884435	ENSG00000083799	1540	CYLD	Bystander
ENSG00000083807	11.167	-0.171144	1.1652	-0.14688	0.883227	0.968354	ENSG00000083807	10998	SLC27A5	Bystander
ENSG00000083812	294.444	-0.333257	0.283914	-1.1738	0.240476	0.575566	ENSG00000083812	25799	ZNF324	Bystander
ENSG00000083814	185.981	-0.280288	0.325312	-0.861598	0.388909	0.722452	ENSG00000083814	79891	ZNF671	Bystander
ENSG00000083817	120.784	0.0375639	0.384034	0.097814	0.92208	0.977874	ENSG00000083817	55659	ZNF416	Replicating
ENSG00000083828	219.068	0.210414	0.323448	0.650534	0.515347	0.805823	ENSG00000083828	54807	ZNF586	Replicating
ENSG00000083838	153.625	0.366382	0.344145	1.06462	0.28705	0.627144	ENSG00000083838	55663	ZNF446	Replicating
ENSG00000083844	203.283	0.374811	0.308693	1.21419	0.224676	0.557798	ENSG00000083844	9422	ZNF264	Replicating
ENSG00000083845	10304.6	-0.0960909	0.179173	-0.536301	0.59175	0.847397	ENSG00000083845	6193	RPS5	Bystander
ENSG00000083857	1876.89	0.16109	0.239468	0.672698	0.50114	0.796808	ENSG00000083857	2195	FAT1	Replicating
ENSG00000083896	1615.07	0.24137	0.189629	1.27285	0.203071	0.531788	ENSG00000083896	91746	YTHDC1	Replicating
ENSG00000083937	759.856	0.223476	0.222297	1.0053	0.314751	0.655266	ENSG00000083937	25978	CHMP2B	Replicating
ENSG00000084070	67762.1	-0.797165	0.163987	-4.86116	1.17e-06	4.61e-05	ENSG00000084070	64744	SMAP2	Bystander
ENSG00000084072	3291.91	-0.210835	0.189102	-1.11492	0.264883	0.604108	ENSG00000084072	10450	PPIE	Bystander
ENSG00000084073	13572.8	-0.292653	0.166034	-1.76261	0.0779668	0.306381	ENSG00000084073	10269	ZMPSTE24	Bystander
ENSG00000084090	3979.18	-0.40015	0.199106	-2.00973	0.0444595	0.215841	ENSG00000084090	56910	STARD7	Bystander
ENSG00000084092	549.131	-0.371809	0.235604	-1.57811	0.114541	0.387216	ENSG00000084092	84273	NOA1	Bystander
ENSG00000084093	1529.27	-0.286515	0.215065	-1.33222	0.182788	0.503267	ENSG00000084093	5978	REST	Bystander
ENSG00000084110	16.7467	-3.00726	1.14068	-2.63639	0.0083794	0.0661457	ENSG00000084110	3034	HAL	Bystander
ENSG00000084112	8091.68	0.0663119	0.195556	0.339094	0.734539	0.911458	ENSG00000084112	54434	SSH1	Replicating
ENSG00000084207	5580.31	-0.965427	0.205485	-4.69828	2.62e-06	9.38e-05	ENSG00000084207	2950	GSTP1	Bystander
ENSG00000084234	38878.3	0.182005	0.165683	1.09851	0.271981	0.611515	ENSG00000084234	334	APLP2	Replicating
ENSG00000084444	109.831	0.215329	0.431722	0.498767	0.617944	0.860116	ENSG00000084444	57613	FAM234B	Replicating
ENSG00000084463	1436.8	-0.233714	0.201799	-1.15815	0.246802	0.5831	ENSG00000084463	51729	WBP11	Bystander
ENSG00000084623	4710.39	0.123867	0.176722	0.700914	0.483356	0.788376	ENSG00000084623	8668	EIF3I	Replicating
ENSG00000084628	15.3239	-0.373964	0.95639	-0.391017	0.695785	0.894627	ENSG00000084628	79570	NKAIN1	Bystander
ENSG00000084652	4271.59	0.200997	0.173079	1.1613	0.24552	0.581147	ENSG00000084652	200081	TXLNA	Replicating
ENSG00000084676	1156.85	0.202309	0.225652	0.896555	0.369957	0.706697	ENSG00000084676	8648	NCOA1	Replicating
ENSG00000084693	257.014	0.598966	0.295637	2.02602	0.0427629	0.210429	ENSG00000084693	60509	AGBL5	Replicating
ENSG00000084710	13.0799	-0.702445	1.05735	-0.664347	0.506468	0.800381	ENSG00000084710	22979	EFR3B	Bystander
ENSG00000084731	50.5	-1.59686	0.665552	-2.39931	0.0164261	0.109604	ENSG00000084731	3797	KIF3C	Bystander
ENSG00000084733	4908.74	0.180685	0.175476	1.02968	0.303159	0.64395	ENSG00000084733	10890	RAB10	Replicating
ENSG00000084734	53.7225	1.54132	0.582602	2.64559	0.00815493	0.0650188	ENSG00000084734	2646	GCKR	Replicating
ENSG00000084754	5324.5	-0.251817	0.169886	-1.48227	0.138269	0.431343	ENSG00000084754	3030	HADHA	Bystander
ENSG00000084764	76.5399	-0.269992	0.472857	-0.570979	0.568014	0.83605	ENSG00000084764	22924	MAPRE3	Bystander
ENSG00000084774	997.724	0.0257905	0.235376	0.109571	0.912749	0.97528	ENSG00000084774	790	CAD	Replicating
ENSG00000085063	2135.46	1.33942	0.214674	6.23932	4.39e-10	4.29e-08	ENSG00000085063	966	CD59	Replicating
ENSG00000085117	25176.6	1.05517	0.212965	4.95465	7.25e-07	3.05e-05	ENSG00000085117	3732	CD82	Replicating
ENSG00000085185	211.414	-0.03785	0.356274	-0.106238	0.915393	0.976444	ENSG00000085185	63035	BCORL1	Bystander
ENSG00000085224	1389.03	0.524245	0.208409	2.51546	0.0118878	0.0864241	ENSG00000085224	546	ATRX	Replicating
ENSG00000085231	1059.79	0.027369	0.200267	0.136663	0.891297	0.969764	ENSG00000085231	102157402	AK6	Replicating
ENSG00000085265	0.732238	2.10831	3.99841	0.527287	0.597994	NA	ENSG00000085265	2219	FCN1	Replicating
ENSG00000085274	466.692	-0.171572	0.265304	-0.646701	0.517825	0.807434	ENSG00000085274	55892	MYNN	Bystander
ENSG00000085365	360.477	0.86176	0.255855	3.36816	0.00075673	0.01033	ENSG00000085365	9522	SCAMP1	Replicating
ENSG00000085377	1616.4	-0.400314	0.20085	-1.99311	0.0462499	0.220498	ENSG00000085377	5550	PREP	Bystander
ENSG00000085382	134.276	0.586789	0.379798	1.545	0.122345	0.40143	ENSG00000085382	57531	HACE1	Replicating
ENSG00000085415	783.154	-0.0346778	0.210114	-0.165043	0.86891	0.96274	ENSG00000085415	81929	SEH1L	Bystander
ENSG00000085433	619.98	0.21923	0.225785	0.970967	0.331565	0.672005	ENSG00000085433	22911	WDR47	Replicating
ENSG00000085449	2423.1	0.556659	0.210742	2.64142	0.00825593	0.06552	ENSG00000085449	57590	WDFY1	Replicating
ENSG00000085465	22.3232	0.325377	0.797962	0.407761	0.683449	0.88888	ENSG00000085465	5016	OVGP1	Replicating
ENSG00000085491	783.156	-0.162597	0.211111	-0.770198	0.441182	0.763897	ENSG00000085491	29957	SLC25A24	Bystander
ENSG00000085511	1296.2	0.224344	0.20389	1.10032	0.271192	0.61074	ENSG00000085511	4216	MAP3K4	Replicating
ENSG00000085514	6710.28	0.66258	0.167713	3.95067	7.79e-05	0.00162974	ENSG00000085514	29992	PILRA	Replicating
ENSG00000085552	11.2238	1.42	1.13856	1.24719	0.212328	0.543238	ENSG00000085552	57549	IGSF9	Replicating
ENSG00000085563	53.4122	1.80689	0.615106	2.93752	0.00330847	0.0326417	ENSG00000085563	5243	ABCB1	Replicating
ENSG00000085644	626.702	-0.328674	0.222176	-1.47934	0.13905	0.432618	ENSG00000085644	7760	ZNF213	Bystander
ENSG00000085662	1916.43	0.795488	0.199899	3.97945	6.91e-05	0.00148547	ENSG00000085662	231	AKR1B1	Replicating
ENSG00000085719	753.538	0.0523068	0.212307	0.246373	0.805393	0.939734	ENSG00000085719	8895	CPNE3	Replicating
ENSG00000085721	1151.67	0.0223333	0.19622	0.113818	0.909382	0.974674	ENSG00000085721	54700	RRN3	Replicating
ENSG00000085733	61.7447	0.940728	0.534833	1.75892	0.078591	0.308054	ENSG00000085733	2017	CTTN	Replicating
ENSG00000085741	4.29849	-2.40313	2.27986	-1.05407	0.291852	NA	ENSG00000085741	7481	WNT11	Bystander
ENSG00000085760	572.596	-0.180093	0.231249	-0.778787	0.436105	0.760108	ENSG00000085760	4528	MTIF2	Bystander
ENSG00000085788	457.584	0.256609	0.238773	1.0747	0.282511	0.623144	ENSG00000085788	23259	DDHD2	Replicating
ENSG00000085831	585.632	-0.199679	0.224506	-0.889414	0.373781	0.709559	ENSG00000085831	22996	TTC39A	Bystander
ENSG00000085832	1579.02	0.0634705	0.230065	0.275881	0.782639	0.932421	ENSG00000085832	2060	EPS15	Replicating
ENSG00000085840	242.068	-1.22892	0.372338	-3.30056	0.00096493	0.0126075	ENSG00000085840	4998	ORC1	Bystander
ENSG00000085871	205.108	-0.989428	0.330603	-2.9928	0.00276433	0.0283211	ENSG00000085871	4258	MGST2	Bystander
ENSG00000085872	2428.12	-0.0458622	0.179108	-0.256059	0.797905	0.937873	ENSG00000085872	10523	CHERP	Bystander
ENSG00000085978	562.769	-0.483375	0.233136	-2.07336	0.0381389	0.195096	ENSG00000085978	55054	ATG16L1	Bystander
ENSG00000085982	700.475	0.458161	0.215543	2.12561	0.033536	0.18122	ENSG00000085982	55230	USP40	Replicating
ENSG00000085998	3496.81	1.25821	0.177666	7.08189	1.42e-12	2.86e-10	ENSG00000085998	55624	POMGNT1	Replicating
ENSG00000085999	149.952	-1.37953	0.423609	-3.25663	0.00112745	0.014159	ENSG00000085999	8438	RAD54L	Bystander
ENSG00000086015	2132.93	-0.161311	0.181535	-0.888597	0.374219	0.709659	ENSG00000086015	23139	MAST2	Bystander
ENSG00000086061	15000.6	0.124896	0.171002	0.730378	0.465159	0.778597	ENSG00000086061	3301	DNAJA1	Replicating
ENSG00000086062	19869.1	0.353871	0.172647	2.04968	0.0403957	0.202794	ENSG00000086062	2683	B4GALT1	Replicating
ENSG00000086065	4652.25	0.0854752	0.174848	0.488855	0.624944	0.862861	ENSG00000086065	51510	CHMP5	Replicating
ENSG00000086102	2426.87	0.096414	0.178229	0.540954	0.588539	0.846025	ENSG00000086102	4799	NFX1	Replicating
ENSG00000086189	276.609	-0.173968	0.283462	-0.613725	0.539397	0.819628	ENSG00000086189	27292	DIMT1	Bystander
ENSG00000086200	190.999	0.147839	0.317316	0.465906	0.641283	0.871839	ENSG00000086200	51194	IPO11	Replicating
ENSG00000086205	4.43152	2.66515	2.44915	1.08819	0.276511	NA	ENSG00000086205	2346	FOLH1	Replicating
ENSG00000086232	2176.05	0.00049104	0.187883	0.00261354	0.997915	0.999406	ENSG00000086232	27102	EIF2AK1	Replicating
ENSG00000086288	33.0518	-0.846029	0.727405	-1.16308	0.244798	0.580635	ENSG00000086288	51314	NME8	Bystander
ENSG00000086289	747.92	1.14776	0.244388	4.69646	2.65e-06	9.45e-05	ENSG00000086289	54749	EPDR1	Replicating
ENSG00000086300	1508.02	1.12316	0.22489	4.99425	5.91e-07	2.53e-05	ENSG00000086300	29887	SNX10	Replicating
ENSG00000086475	364.122	-0.213242	0.270187	-0.789238	0.429973	0.755836	ENSG00000086475	22929	SEPHS1	Bystander
ENSG00000086504	2310.73	-0.163212	0.181176	-0.900847	0.36767	0.705714	ENSG00000086504	10573	MRPL28	Bystander
ENSG00000086544	358.962	0.341699	0.274229	1.24604	0.212751	0.543428	ENSG00000086544	80271	ITPKC	Replicating
ENSG00000086548	15.9375	-1.21511	0.990247	-1.22708	0.219793	0.551006	ENSG00000086548	4680	CEACAM6	Bystander
ENSG00000086570	77.1738	0.692762	0.496002	1.39669	0.162506	0.471404	ENSG00000086570	2196	FAT2	Replicating
ENSG00000086589	3088.52	0.00976893	0.178159	0.0548325	0.956272	0.98903	ENSG00000086589	55696	RBM22	Replicating
ENSG00000086598	4520.42	0.218651	0.183736	1.19003	0.234036	0.568618	ENSG00000086598	10959	TMED2	Replicating
ENSG00000086619	403.774	0.771703	0.26658	2.89482	0.00379372	0.0360954	ENSG00000086619	56605	ERO1B	Replicating
ENSG00000086666	1304.94	0.181721	0.219616	0.82745	0.407982	0.737966	ENSG00000086666	54469	ZFAND6	Replicating
ENSG00000086696	1.10451	-0.0789073	3.91722	-0.0201437	0.983929	NA	ENSG00000086696	3294	HSD17B2	Bystander
ENSG00000086712	207.338	0.438317	0.327971	1.33645	0.181402	0.501622	ENSG00000086712	55787	TXLNG	Replicating
ENSG00000086717	0.597506	-0.538075	3.9946	-0.134701	0.892849	NA	ENSG00000086717	5475	PPEF1	Bystander
ENSG00000086730	6132.97	0.810094	0.19226	4.21353	2.51e-05	0.00065375	ENSG00000086730	7462	LAT2	Replicating
ENSG00000086758	13121.4	0.372385	0.186442	1.99732	0.0457902	0.219215	ENSG00000086758	10075	HUWE1	Replicating
ENSG00000086827	561.214	0.0147472	0.232624	0.0633949	0.949452	0.987554	ENSG00000086827	9183	ZW10	Replicating
ENSG00000086848	159.696	-0.201994	0.353296	-0.571741	0.567497	0.83594	ENSG00000086848	79796	ALG9	Bystander
ENSG00000086991	0.621296	-0.559734	4.0084	-0.13964	0.888944	NA	ENSG00000086991	50507	NOX4	Bystander
ENSG00000087008	381.696	-0.248567	0.270283	-0.919656	0.357753	0.696681	ENSG00000087008	8310	ACOX3	Bystander
ENSG00000087053	964.848	0.280044	0.220586	1.26955	0.204247	0.533524	ENSG00000087053	8898	MTMR2	Replicating
ENSG00000087074	20249.7	0.581586	0.181792	3.19919	0.00137814	0.0164037	ENSG00000087074	23645	PPP1R15A	Replicating
ENSG00000087076	51.8472	1.22054	0.549301	2.22198	0.0262843	0.153332	ENSG00000087076	51171	HSD17B14	Replicating
ENSG00000087077	2141.7	0.0491944	0.183566	0.267993	0.788704	0.934182	ENSG00000087077	7205	TRIP6	Replicating
ENSG00000087085	357.187	1.86056	0.3644	5.10582	3.29e-07	1.52e-05	ENSG00000087085	43	ACHE	Replicating
ENSG00000087086	1.00513e+06	0.0524874	0.167316	0.313703	0.753747	0.919142	ENSG00000087086	2512	FTL	Replicating
ENSG00000087087	3964.17	-0.494715	0.172924	-2.86088	0.00422467	0.03902	ENSG00000087087	51593	SRRT	Bystander
ENSG00000087088	2510.53	-0.100752	0.182052	-0.553423	0.579974	0.841456	ENSG00000087088	581	BAX	Bystander
ENSG00000087095	507.776	-0.122717	0.232366	-0.528118	0.597418	0.849592	ENSG00000087095	51701	NLK	Bystander
ENSG00000087111	2785.34	-0.0943028	0.196623	-0.479612	0.631503	0.866929	ENSG00000087111	94005	PIGS	Bystander
ENSG00000087116	1945.98	0.190796	0.187451	1.01784	0.308752	0.650017	ENSG00000087116	9509	ADAMTS2	Replicating
ENSG00000087152	3630.1	-0.225838	0.173269	-1.30339	0.192441	0.51749	ENSG00000087152	56970	ATXN7L3	Bystander
ENSG00000087157	1496.8	0.0922078	0.215358	0.42816	0.668535	0.882543	ENSG00000087157	9489	PGS1	Replicating
ENSG00000087191	2891.68	-0.179685	0.181388	-0.990611	0.321875	0.662163	ENSG00000087191	5705	PSMC5	Bystander
ENSG00000087206	380.606	0.154172	0.276452	0.557683	0.577061	0.839654	ENSG00000087206	51720	UIMC1	Replicating
ENSG00000087237	1.57682	1.78348	3.14585	0.566932	0.57076	NA	ENSG00000087237	1071	CETP	Replicating
ENSG00000087245	1194.57	-0.0851311	0.196469	-0.433306	0.664793	0.880637	ENSG00000087245	4313	MMP2	Bystander
ENSG00000087250	1.00252	-0.735604	3.9427	-0.186574	0.851995	NA	ENSG00000087250	4504	MT3	Bystander
ENSG00000087253	255.305	-0.998124	0.363019	-2.74951	0.00596847	0.0514252	ENSG00000087253	54947	LPCAT2	Bystander
ENSG00000087258	1.11698	0.631247	3.91114	0.161397	0.871781	NA	ENSG00000087258	2775	GNAO1	Replicating
ENSG00000087263	715.305	0.11687	0.231182	0.505532	0.613185	0.857367	ENSG00000087263	55239	OGFOD1	Replicating
ENSG00000087266	8839.29	-0.172039	0.18923	-0.909153	0.363269	0.700938	ENSG00000087266	6452	SH3BP2	Bystander
ENSG00000087269	1896.12	-0.132034	0.18507	-0.713427	0.475581	0.784527	ENSG00000087269	8602	NOP14	Bystander
ENSG00000087274	3767.6	-0.0308517	0.183015	-0.168575	0.866131	0.961382	ENSG00000087274	118	ADD1	Bystander
ENSG00000087299	42.6571	-0.388171	0.608474	-0.637942	0.523512	0.81082	ENSG00000087299	79944	L2HGDH	Bystander
ENSG00000087301	123.684	-0.848005	0.377882	-2.2441	0.024826	0.147771	ENSG00000087301	57544	TXNDC16	Bystander
ENSG00000087302	1303.31	-0.137372	0.200431	-0.685382	0.493103	0.792311	ENSG00000087302	51637	RTRAF	Bystander
ENSG00000087303	7.88398	-1.15947	1.45514	-0.796809	0.425562	0.752431	ENSG00000087303	22795	NID2	Bystander
ENSG00000087338	216.176	0.280038	0.398787	0.702225	0.482539	0.788043	ENSG00000087338	64395	GMCL1	Replicating
ENSG00000087365	8196.7	0.0122862	0.170202	0.0721864	0.942454	0.985169	ENSG00000087365	10992	SF3B2	Replicating
ENSG00000087448	673.676	-0.0305306	0.218591	-0.13967	0.888921	0.969264	ENSG00000087448	57542	KLHL42	Bystander
ENSG00000087460	10841.6	0.0550478	0.17623	0.312364	0.754764	0.919773	ENSG00000087460	2778	GNAS	Replicating
ENSG00000087470	1846.21	-0.0838475	0.191823	-0.437108	0.662033	0.879918	ENSG00000087470	10059	DNM1L	Bystander
ENSG00000087494	12.4649	-0.257787	1.14567	-0.225011	0.821971	0.94466	ENSG00000087494	5744	PTHLH	Bystander
ENSG00000087495	4.55722	0.133024	1.75211	0.0759221	0.939481	NA	ENSG00000087495	116154	PHACTR3	Replicating
ENSG00000087502	760.998	-0.177532	0.242729	-0.731399	0.464535	0.778288	ENSG00000087502	51290	ERGIC2	Bystander
ENSG00000087510	687.187	-0.0847141	0.242102	-0.349911	0.726406	0.908021	ENSG00000087510	7022	TFAP2C	Bystander
ENSG00000087586	627.983	-1.65735	0.259818	-6.37888	1.78e-10	2.03e-08	ENSG00000087586	6790	AURKA	Bystander
ENSG00000087589	344.763	-1.21403	0.277063	-4.38177	1.18e-05	0.00034123	ENSG00000087589	57091	CASS4	Bystander
ENSG00000087842	1248.02	-0.4859	0.229419	-2.11796	0.0341785	0.182339	ENSG00000087842	8544	PIR	Bystander
ENSG00000087884	108.757	-0.212238	0.423201	-0.501506	0.616015	0.858967	ENSG00000087884	28971	AAMDC	Bystander
ENSG00000087903	751.88	-0.173334	0.232953	-0.744073	0.456832	0.773264	ENSG00000087903	5990	RFX2	Bystander
ENSG00000087995	405.462	-0.162615	0.27124	-0.599524	0.548824	0.825128	ENSG00000087995	339175	METTL2A	Bystander
ENSG00000088002	1.29833	0.726431	3.92183	0.185227	0.853051	NA	ENSG00000088002	6820	SULT2B1	Replicating
ENSG00000088035	110.967	-0.419943	0.441229	-0.951757	0.34122	0.681577	ENSG00000088035	29929	ALG6	Bystander
ENSG00000088038	2413.63	0.0269902	0.183907	0.14676	0.883321	0.968354	ENSG00000088038	4849	CNOT3	Replicating
ENSG00000088179	30.8621	0.126609	0.707506	0.178951	0.857976	0.959578	ENSG00000088179	5775	PTPN4	Replicating
ENSG00000088205	1659.6	-0.128521	0.189157	-0.679443	0.496857	0.793316	ENSG00000088205	8886	DDX18	Bystander
ENSG00000088247	8708.34	-0.211601	0.173693	-1.21824	0.223131	0.555524	ENSG00000088247	8570	KHSRP	Bystander
ENSG00000088256	328.955	0.685296	0.265521	2.58095	0.00985303	0.0749886	ENSG00000088256	2767	GNA11	Replicating
ENSG00000088280	44.6411	-0.682196	0.646452	-1.05529	0.291292	0.631297	ENSG00000088280	55616	ASAP3	Bystander
ENSG00000088298	2050.71	-0.149167	0.207799	-0.717843	0.472854	0.783107	ENSG00000088298	111089941	EDEM2	Bystander
ENSG00000088305	41.8582	-1.42977	0.619773	-2.30692	0.0210594	0.13076	ENSG00000088305	1789	DNMT3B	Bystander
ENSG00000088320	14.159	3.08051	1.16387	2.64679	0.00812608	0.0648213	ENSG00000088320	28954	REM1	Replicating
ENSG00000088325	481.845	-2.16506	0.350926	-6.16957	6.85e-10	6.49e-08	ENSG00000088325	22974	TPX2	Bystander
ENSG00000088356	637.027	-0.0468059	0.22083	-0.211955	0.832142	0.948734	ENSG00000088356	81572	PDRG1	Bystander
ENSG00000088367	68.6225	2.10022	0.510233	4.11621	3.85e-05	0.00093153	ENSG00000088367	2036	EPB41L1	Replicating
ENSG00000088387	48.4958	0.760834	0.778125	0.977779	0.328184	0.668893	ENSG00000088387	23348	DOCK9	Replicating
ENSG00000088448	1715.51	-0.0768905	0.222254	-0.345958	0.729374	0.909841	ENSG00000088448	55608	ANKRD10	Bystander
ENSG00000088451	137.992	0.0178633	0.360505	0.0495507	0.96048	0.990287	ENSG00000088451	23483	TGDS	Replicating
ENSG00000088538	0.9075	0.553322	3.97754	0.139112	0.889362	NA	ENSG00000088538	1795	DOCK3	Replicating
ENSG00000088543	34.1546	1.25546	0.660129	1.90184	0.0571917	0.254232	ENSG00000088543	51161	C3orf18	Replicating
ENSG00000088682	938.658	-0.349078	0.221946	-1.57281	0.115764	0.389223	ENSG00000088682	57017	COQ9	Bystander
ENSG00000088726	1.05534	-0.416121	3.93234	-0.10582	0.915725	NA	ENSG00000088726	55287	TMEM40	Bystander
ENSG00000088727	60.917	0.145037	0.539098	0.269037	0.787901	0.934182	ENSG00000088727	64147	KIF9	Replicating
ENSG00000088756	0.310648	-0.417352	4.04958	-0.103061	0.917915	NA	ENSG00000088756	79822	ARHGAP28	Bystander
ENSG00000088766	230.572	0.017649	0.301727	0.0584932	0.953356	0.988029	ENSG00000088766	54675	CRLS1	Replicating
ENSG00000088808	300.842	0.656785	0.298837	2.1978	0.027963	0.160304	ENSG00000088808	23368	PPP1R13B	Replicating
ENSG00000088812	843.201	0.0041779	0.208886	0.0200009	0.984043	0.996325	ENSG00000088812	8455	ATRN	Replicating
ENSG00000088826	1340.65	0.413169	0.206899	1.99696	0.0458291	0.219225	ENSG00000088826	54498	SMOX	Replicating
ENSG00000088827	10469.4	-0.200334	0.182112	-1.10006	0.271305	0.610859	ENSG00000088827	6614	SIGLEC1	Bystander
ENSG00000088832	2628.26	-0.129636	0.185156	-0.700148	0.483835	0.788376	ENSG00000088832	2280	FKBP1A	Bystander
ENSG00000088833	686.879	-0.0856176	0.219422	-0.390195	0.696392	0.894634	ENSG00000088833	55968	NSFL1C	Bystander
ENSG00000088836	30.2374	-0.32262	0.730748	-0.441492	0.658857	0.878166	ENSG00000088836	83959	SLC4A11	Bystander
ENSG00000088854	309.83	0.316793	0.306084	1.03499	0.300674	0.641326	ENSG00000088854	25943	DNAAF9	Replicating
ENSG00000088876	84.91	-0.224632	0.470914	-0.477012	0.633353	0.867699	ENSG00000088876	79175	ZNF343	Bystander
ENSG00000088881	24.0361	-1.43484	1.07065	-1.34015	0.180195	0.500005	ENSG00000088881	57593	EBF4	Bystander
ENSG00000088882	71.9609	1.70739	0.491284	3.47535	0.00051019	0.00763793	ENSG00000088882	56265	CPXM1	Replicating
ENSG00000088888	1091.22	0.0790156	0.200709	0.393683	0.693815	0.893623	ENSG00000088888	57506	MAVS	Replicating
ENSG00000088899	159.07	0.0384641	0.346193	0.111106	0.911532	0.975019	ENSG00000088899	9762	LZTS3	Replicating
ENSG00000088926	0.194013	-0.351324	4.04534	-0.0868467	0.930793	NA	ENSG00000088926	2160	F11	Bystander
ENSG00000088930	4742.13	-0.0893956	0.170249	-0.525088	0.599522	0.85011	ENSG00000088930	22803	XRN2	Bystander
ENSG00000088970	134.229	0.174758	0.380153	0.459704	0.645729	0.873361	ENSG00000088970	55857	KIZ	Replicating
ENSG00000088986	5603.34	0.00101978	0.17228	0.00591931	0.995277	0.999359	ENSG00000088986	8655	DYNLL1	Replicating
ENSG00000088992	1309.14	-0.910233	0.209635	-4.34198	1.41e-05	0.00039984	ENSG00000088992	54997	TESC	Bystander
ENSG00000089006	594.098	-0.250153	0.24714	-1.01219	0.311446	0.652618	ENSG00000089006	27131	SNX5	Bystander
ENSG00000089009	14438.6	-0.122781	0.173675	-0.70696	0.479591	0.786664	ENSG00000089009	6128	RPL6	Bystander
ENSG00000089022	800.517	0.175988	0.213193	0.825487	0.409095	0.73865	ENSG00000089022	8550	MAPKAPK5	Replicating
ENSG00000089041	626.317	1.03449	0.329349	3.14101	0.00168366	0.0192761	ENSG00000089041	5027	P2RX7	Replicating
ENSG00000089048	346.381	0.471008	0.260536	1.80784	0.0706316	0.288312	ENSG00000089048	51575	ESF1	Replicating
ENSG00000089050	152.362	0.0388571	0.353677	0.109866	0.912515	0.97528	ENSG00000089050	10741	RBBP9	Replicating
ENSG00000089053	2075.28	-0.443628	0.208579	-2.12691	0.0334278	0.181004	ENSG00000089053	51433	ANAPC5	Bystander
ENSG00000089057	1397.51	0.141294	0.230301	0.613517	0.539534	0.819702	ENSG00000089057	9962	SLC23A2	Replicating
ENSG00000089060	1936.44	-0.33816	0.187021	-1.80813	0.0705856	0.288312	ENSG00000089060	80024	SLC8B1	Bystander
ENSG00000089063	1237.07	-0.240113	0.206523	-1.16265	0.244973	0.580635	ENSG00000089063	29058	TMEM230	Bystander
ENSG00000089091	34.3263	0.230769	0.671814	0.343501	0.731222	0.910252	ENSG00000089091	55184	DZANK1	Replicating
ENSG00000089094	5018.64	-0.571786	0.178587	-3.20171	0.00136612	0.0163585	ENSG00000089094	84678	KDM2B	Bystander
ENSG00000089116	0.291019	-0.587267	4.03841	-0.14542	0.884379	NA	ENSG00000089116	64211	LHX5	Bystander
ENSG00000089123	30.0013	0.43643	0.771236	0.565884	0.571473	0.837626	ENSG00000089123	55617	TASP1	Replicating
ENSG00000089127	9686.2	-0.242275	0.170122	-1.42413	0.15441	0.459648	ENSG00000089127	4938	OAS1	Bystander
ENSG00000089154	4822.53	-0.176661	0.171262	-1.03153	0.302293	0.643054	ENSG00000089154	10985	GCN1	Bystander
ENSG00000089157	29563.5	-0.192821	0.195784	-0.984865	0.32469	0.665266	ENSG00000089157	6175	RPLP0	Bystander
ENSG00000089159	809.84	0.0496444	0.223232	0.22239	0.824011	0.945444	ENSG00000089159	5829	PXN	Replicating
ENSG00000089163	16.4977	0.0163632	0.946499	0.0172881	0.986207	0.99733	ENSG00000089163	23409	SIRT4	Replicating
ENSG00000089177	120.613	0.300228	0.561651	0.534545	0.592964	0.847781	ENSG00000089177	55614	KIF16B	Replicating
ENSG00000089195	126.109	-0.0062455	0.389197	-0.0160471	0.987197	0.99733	ENSG00000089195	51605	TRMT6	Bystander
ENSG00000089220	1355.11	-0.440051	0.207333	-2.12244	0.0338006	0.181729	ENSG00000089220	5037	PEBP1	Bystander
ENSG00000089234	890.038	-0.0725241	0.212391	-0.341466	0.732753	0.910662	ENSG00000089234	8315	BRAP	Bystander
ENSG00000089248	2217.48	0.0568588	0.204986	0.277379	0.781489	0.932328	ENSG00000089248	10961	ERP29	Replicating
ENSG00000089250	0.274825	-0.806593	4.04404	-0.199452	0.841909	NA	ENSG00000089250	4842	NOS1	Bystander
ENSG00000089280	7214.17	-0.31858	0.16862	-1.88934	0.0588469	0.258627	ENSG00000089280	2521	FUS	Bystander
ENSG00000089289	766.016	-0.246068	0.211531	-1.16327	0.24472	0.580635	ENSG00000089289	3476	IGBP1	Bystander
ENSG00000089327	3008.23	0.442135	0.203428	2.17342	0.0297484	0.167049	ENSG00000089327	53827	FXYD5	Replicating
ENSG00000089335	248.656	-0.189026	0.306384	-0.616957	0.537263	0.818373	ENSG00000089335	55900	ZNF302	Bystander
ENSG00000089351	24138.6	0.850155	0.20428	4.16171	3.16e-05	0.00079275	ENSG00000089351	57655	GRAMD1A	Replicating
ENSG00000089472	3.25184	-3.77252	2.36924	-1.5923	0.111318	NA	ENSG00000089472	9843	HEPH	Bystander
ENSG00000089486	772.013	-0.275284	0.22698	-1.21281	0.225203	0.558497	ENSG00000089486	29965	CDIP1	Bystander
ENSG00000089505	23.9335	-0.988254	0.920864	-1.07318	0.28319	0.623848	ENSG00000089505	113540	CMTM1	Bystander
ENSG00000089558	35.8319	-0.851204	0.69583	-1.22329	0.221219	0.55284	ENSG00000089558	23415	KCNH4	Bystander
ENSG00000089597	14239.9	-0.0741567	0.168975	-0.438862	0.660762	0.879169	ENSG00000089597	23193	GANAB	Bystander
ENSG00000089639	9399.02	-0.230979	0.169303	-1.36429	0.172476	0.486835	ENSG00000089639	51291	GMIP	Bystander
ENSG00000089682	171.197	0.329759	0.359177	0.918097	0.358568	0.69713	ENSG00000089682	55285	RBM41	Replicating
ENSG00000089685	365.975	-2.67884	0.313189	-8.55341	1.2e-17	1e-14	ENSG00000089685	332	BIRC5	Bystander
ENSG00000089692	58.24	-0.53496	0.532979	-1.00372	0.315515	0.655668	ENSG00000089692	3902	LAG3	Bystander
ENSG00000089693	3260.07	0.175829	0.175509	1.00182	0.316429	0.656711	ENSG00000089693	8079	MLF2	Replicating
ENSG00000089723	69.017	-0.432629	0.483286	-0.895183	0.370689	0.70732	ENSG00000089723	78990	OTUB2	Bystander
ENSG00000089737	4053.32	0.0421434	0.182698	0.230672	0.817569	0.94329	ENSG00000089737	57062	DDX24	Replicating
ENSG00000089775	311.23	-0.0145224	0.307647	-0.0472049	0.96235	0.990839	ENSG00000089775	7597	ZBTB25	Bystander
ENSG00000089818	520.339	0.152144	0.250565	0.607203	0.543717	0.82211	ENSG00000089818	25977	NECAP1	Replicating
ENSG00000089820	1169.4	-0.896096	0.331297	-2.70481	0.00683437	0.0569734	ENSG00000089820	393	ARHGAP4	Bystander
ENSG00000089847	209.631	0.743771	0.327915	2.26818	0.0233182	0.141259	ENSG00000089847	170961	ANKRD24	Replicating
ENSG00000089876	88.6391	0.620502	0.496053	1.25088	0.210979	0.542326	ENSG00000089876	55760	DHX32	Replicating
ENSG00000089902	2132.62	-0.349023	0.184473	-1.892	0.0584913	0.257777	ENSG00000089902	23186	RCOR1	Bystander
ENSG00000089916	1622.89	0.161254	0.204118	0.790004	0.429525	0.755775	ENSG00000089916	55668	GPATCH2L	Replicating
ENSG00000090006	411.253	-0.312658	0.262451	-1.1913	0.233535	0.56821	ENSG00000090006	8425	LTBP4	Bystander
ENSG00000090013	539.008	-0.545933	0.280636	-1.94534	0.0517337	0.237942	ENSG00000090013	645	BLVRB	Bystander
ENSG00000090020	2613.17	0.214359	0.184986	1.15878	0.246544	0.582815	ENSG00000090020	6548	SLC9A1	Replicating
ENSG00000090054	1265.29	-0.0983544	0.197446	-0.498134	0.61839	0.860383	ENSG00000090054	10558	SPTLC1	Bystander
ENSG00000090060	5186.73	-0.0636048	0.173968	-0.365613	0.714654	0.902547	ENSG00000090060	10914	PAPOLA	Bystander
ENSG00000090061	2501.44	-0.182516	0.179577	-1.01636	0.309456	0.650897	ENSG00000090061	8812	CCNK	Bystander
ENSG00000090097	40.0523	-0.123137	0.61468	-0.200328	0.841224	0.951948	ENSG00000090097	57060	PCBP4	Bystander
ENSG00000090104	3115.17	-0.516549	0.255405	-2.02247	0.0431279	0.211479	ENSG00000090104	5996	RGS1	Bystander
ENSG00000090238	312.238	-0.180573	0.313758	-0.575518	0.564941	0.834662	ENSG00000090238	83719	YPEL3	Bystander
ENSG00000090263	363.938	-0.318709	0.268121	-1.18868	0.234566	0.569003	ENSG00000090263	51650	MRPS33	Bystander
ENSG00000090266	1137.04	-0.170794	0.221242	-0.771978	0.440128	0.763067	ENSG00000090266	4708	NDUFB2	Bystander
ENSG00000090273	2402.83	-0.0652172	0.188762	-0.3455	0.729719	0.909971	ENSG00000090273	10726	NUDC	Bystander
ENSG00000090316	2247.9	-0.235632	0.190536	-1.23668	0.216207	0.547189	ENSG00000090316	10296	MAEA	Bystander
ENSG00000090339	66865	0.398762	0.170662	2.33657	0.0194617	0.123836	ENSG00000090339	3383	ICAM1	Replicating
ENSG00000090372	4369.56	-0.109867	0.171465	-0.640752	0.521684	0.809327	ENSG00000090372	29888	STRN4	Bystander
ENSG00000090376	3382.85	0.311557	0.205009	1.51973	0.12858	0.4143	ENSG00000090376	11213	IRAK3	Replicating
ENSG00000090382	38749.3	-0.626274	0.178443	-3.50966	0.00044867	0.00684583	ENSG00000090382	4069	LYZ	Bystander
ENSG00000090432	1386.43	-0.0073617	0.190637	-0.0386161	0.969196	0.992268	ENSG00000090432	79594	MUL1	Bystander
ENSG00000090447	63.421	-0.728975	0.518743	-1.40527	0.15994	0.468517	ENSG00000090447	7023	TFAP4	Bystander
ENSG00000090470	874.448	-0.152809	0.206069	-0.741543	0.458364	0.774107	ENSG00000090470	10081	PDCD7	Bystander
ENSG00000090487	7065.91	-0.175755	0.167775	-1.04756	0.29484	0.634838	ENSG00000090487	51324	SPG21	Bystander
ENSG00000090520	3877.8	0.359989	0.173048	2.08029	0.0374994	0.192894	ENSG00000090520	51726	DNAJB11	Replicating
ENSG00000090530	1570.3	2.79102	0.288155	9.68585	3.46e-22	6.05e-19	ENSG00000090530	55214	P3H2	Replicating
ENSG00000090539	1.63849	-3.34679	3.33717	-1.00288	0.315917	NA	ENSG00000090539	8646	CHRD	Bystander
ENSG00000090554	100.324	-0.347346	0.417766	-0.831438	0.405726	0.736138	ENSG00000090554	2323	FLT3LG	Bystander
ENSG00000090565	539.011	-0.145878	0.234879	-0.621076	0.534549	0.817017	ENSG00000090565	9727	RAB11FIP3	Bystander
ENSG00000090581	2646.95	0.205959	0.180674	1.13995	0.254306	0.592537	ENSG00000090581	84572	GNPTG	Replicating
ENSG00000090612	404.514	-0.0516818	0.255189	-0.202523	0.839507	0.951491	ENSG00000090612	10795	ZNF268	Bystander
ENSG00000090615	2543.98	0.207469	0.178465	1.16252	0.245024	0.580635	ENSG00000090615	2802	GOLGA3	Replicating
ENSG00000090621	24470.4	0.544894	0.173197	3.14609	0.00165467	0.0190264	ENSG00000090621	8761	PABPC4	Replicating
ENSG00000090659	987.907	0.168416	0.240927	0.699035	0.48453	0.78853	ENSG00000090659	30835	CD209	Replicating
ENSG00000090661	510.276	0.575358	0.259806	2.21457	0.0267896	0.155406	ENSG00000090661	79603	CERS4	Replicating
ENSG00000090674	2591.57	0.0881695	0.193734	0.455107	0.649032	0.873764	ENSG00000090674	57192	MCOLN1	Replicating
ENSG00000090686	713.486	0.0548211	0.232771	0.235515	0.813809	0.942313	ENSG00000090686	84196	USP48	Replicating
ENSG00000090776	412.867	0.721612	0.279533	2.58149	0.00983735	0.0749051	ENSG00000090776	1947	EFNB1	Replicating
ENSG00000090857	777.633	0.474302	0.217532	2.18037	0.0292298	0.164776	ENSG00000090857	128966601	PDPR	Replicating
ENSG00000090861	3413.64	-0.134652	0.186614	-0.721554	0.470569	0.782021	ENSG00000090861	16	AARS1	Bystander
ENSG00000090863	3532.72	-0.159021	0.173463	-0.916738	0.35928	0.697521	ENSG00000090863	2734	GLG1	Bystander
ENSG00000090889	202.34	-2.05157	0.429718	-4.77423	1.8e-06	6.72e-05	ENSG00000090889	24137	KIF4A	Bystander
ENSG00000090905	1242.36	0.331794	0.257044	1.29081	0.196771	0.524085	ENSG00000090905	27327	TNRC6A	Replicating
ENSG00000090920	92.8929	0.751636	0.588808	1.27654	0.201765	0.530113	ENSG00000090920	NA	NA	Replicating
ENSG00000090924	3936.88	-0.0005232	0.221958	-0.002357	0.998119	0.999406	ENSG00000090924	64857	PLEKHG2	Bystander
ENSG00000090932	3.21442	-1.41352	2.22803	-0.634427	0.525802	NA	ENSG00000090932	10683	DLL3	Bystander
ENSG00000090971	274.899	0.527234	0.28365	1.85875	0.0630628	0.269201	ENSG00000090971	57106	NAT14	Replicating
ENSG00000090975	111.227	0.0714674	0.399544	0.178873	0.858038	0.959579	ENSG00000090975	57605	PITPNM2	Replicating
ENSG00000090989	789.795	0.284811	0.236225	1.20568	0.227942	0.561942	ENSG00000090989	55763	EXOC1	Replicating
ENSG00000091009	1156.27	0.0470725	0.199272	0.236223	0.81326	0.942313	ENSG00000091009	54439	RBM27	Replicating
ENSG00000091039	3788.42	0.958767	0.232729	4.11967	3.79e-05	0.00092184	ENSG00000091039	114882	OSBPL8	Replicating
ENSG00000091073	4061.37	0.683465	0.18765	3.64224	0.00027028	0.00449484	ENSG00000091073	113878	DTX2	Replicating
ENSG00000091106	447.608	-1.05384	0.281463	-3.74414	0.00018101	0.00324942	ENSG00000091106	58484	NLRC4	Bystander
ENSG00000091127	152.362	-0.18807	0.35429	-0.530837	0.595532	0.848896	ENSG00000091127	54517	PUS7	Bystander
ENSG00000091128	6.9672	1.68964	1.78496	0.946596	0.343844	0.683306	ENSG00000091128	22798	LAMB4	Replicating
ENSG00000091129	717.096	0.456248	0.354274	1.28784	0.197802	0.52513	ENSG00000091129	4897	NRCAM	Replicating
ENSG00000091136	121.172	0.469636	0.440066	1.06719	0.285885	0.626215	ENSG00000091136	3912	LAMB1	Replicating
ENSG00000091137	1.14716	-2.43283	3.9627	-0.613933	0.53926	NA	ENSG00000091137	5172	SLC26A4	Bystander
ENSG00000091140	1861.34	0.0734302	0.186798	0.393099	0.694246	0.893943	ENSG00000091140	1738	DLD	Replicating
ENSG00000091157	930.588	0.654483	0.218425	2.99638	0.0027321	0.028087	ENSG00000091157	23335	WDR7	Replicating
ENSG00000091164	4194.84	0.628689	0.187905	3.34579	0.00082049	0.0110122	ENSG00000091164	9352	TXNL1	Replicating
ENSG00000091262	100.196	-0.36952	0.421419	-0.876847	0.38057	0.716139	ENSG00000091262	368	ABCC6	Bystander
ENSG00000091317	4742.8	-0.251464	0.171926	-1.46263	0.14357	0.44082	ENSG00000091317	54918	CMTM6	Bystander
ENSG00000091409	411.118	-0.4372	0.249749	-1.75056	0.0800225	0.311288	ENSG00000091409	3655	ITGA6	Bystander
ENSG00000091428	26.4079	1.38546	0.988802	1.40115	0.16117	0.469858	ENSG00000091428	11069	RAPGEF4	Replicating
ENSG00000091436	830.097	0.51942	0.257643	2.01604	0.0437953	0.213449	ENSG00000091436	51776	MAP3K20	Replicating
ENSG00000091483	2199.22	0.0220694	0.186577	0.118286	0.905841	0.973356	ENSG00000091483	2271	FH	Replicating
ENSG00000091490	541.855	0.297828	0.330812	0.900295	0.367963	0.705897	ENSG00000091490	23231	SEL1L3	Replicating
ENSG00000091513	9.11381	-0.997336	1.55621	-0.640875	0.521604	0.809282	ENSG00000091513	7018	TF	Bystander
ENSG00000091527	5894.98	0.725431	0.182845	3.96746	7.26e-05	0.00155406	ENSG00000091527	55573	CDV3	Replicating
ENSG00000091536	1.17076	-0.990213	3.84803	-0.25733	0.796924	NA	ENSG00000091536	51168	MYO15A	Bystander
ENSG00000091542	1326.62	-0.0928044	0.193119	-0.480555	0.630833	0.866334	ENSG00000091542	54890	ALKBH5	Bystander
ENSG00000091592	3.46632	-1.49457	2.11921	-0.705246	0.480657	NA	ENSG00000091592	22861	NLRP1	Bystander
ENSG00000091622	0.54783	1.74882	4.00778	0.436356	0.662578	NA	ENSG00000091622	83394	PITPNM3	Replicating
ENSG00000091640	1297.49	0.0908726	0.194843	0.466388	0.640938	0.871561	ENSG00000091640	9552	SPAG7	Replicating
ENSG00000091651	148.345	-1.27118	0.398132	-3.19286	0.00140872	0.0166679	ENSG00000091651	23594	ORC6	Bystander
ENSG00000091656	0.388025	-0.756936	4.03461	-0.187611	0.851182	NA	ENSG00000091656	79776	ZFHX4	Bystander
ENSG00000091732	541.658	0.0977044	0.233356	0.418692	0.675441	0.88644	ENSG00000091732	51530	ZC3HC1	Replicating
ENSG00000091831	4.5943	-1.0605	1.87545	-0.565464	0.571758	NA	ENSG00000091831	2099	ESR1	Bystander
ENSG00000091844	0.804325	0.497711	3.98374	0.124935	0.900575	NA	ENSG00000091844	26575	RGS17	Replicating
ENSG00000091879	0.465972	-0.515273	4.0242	-0.128044	0.898115	NA	ENSG00000091879	285	ANGPT2	Bystander
ENSG00000091947	654.698	-0.160295	0.22086	-0.725776	0.467976	0.77989	ENSG00000091947	84336	TMEM101	Bystander
ENSG00000091972	4.8848	1.0873	1.60876	0.675865	0.499126	NA	ENSG00000091972	4345	CD200	Replicating
ENSG00000091986	2.57761	0.607531	2.80291	0.21675	0.828403	NA	ENSG00000091986	151887	CCDC80	Replicating
ENSG00000092009	0.8255	1.59117	3.98671	0.39912	0.689805	NA	ENSG00000092009	1215	CMA1	Replicating
ENSG00000092010	7366.66	0.133682	0.170177	0.785549	0.432132	0.757874	ENSG00000092010	5720	PSME1	Replicating
ENSG00000092020	1001.24	-0.206299	0.211331	-0.976192	0.328969	0.669465	ENSG00000092020	55012	PPP2R3C	Bystander
ENSG00000092036	583.073	-0.625083	0.266362	-2.34674	0.0189383	0.121477	ENSG00000092036	54930	HAUS4	Bystander
ENSG00000092051	1.6855	1.3338	3.70857	0.359654	0.719106	NA	ENSG00000092051	84502	JPH4	Replicating
ENSG00000092054	4.46625	-2.13178	1.89754	-1.12345	0.261248	NA	ENSG00000092054	4625	MYH7	Bystander
ENSG00000092067	59.6898	-1.13146	0.550957	-2.05363	0.0400116	0.201502	ENSG00000092067	1053	CEBPE	Bystander
ENSG00000092068	51.7038	-0.12353	0.557282	-0.221666	0.824574	0.945886	ENSG00000092068	23428	SLC7A8	Bystander
ENSG00000092094	465.178	-0.0365438	0.26596	-0.137403	0.890712	0.969742	ENSG00000092094	55644	OSGEP	Bystander
ENSG00000092096	9.68187	-0.941863	1.26087	-0.746996	0.455066	0.772081	ENSG00000092096	51310	SLC22A17	Bystander
ENSG00000092098	3457.2	-0.0664347	0.208179	-0.319123	0.749633	0.917461	ENSG00000092098	55072	RNF31	Bystander
ENSG00000092108	743.369	0.192058	0.224363	0.856012	0.391991	0.724774	ENSG00000092108	23256	SCFD1	Replicating
ENSG00000092140	172.066	-0.749102	0.358428	-2.08996	0.0366209	0.189832	ENSG00000092140	55632	G2E3	Bystander
ENSG00000092148	2599.43	0.256846	0.205656	1.24891	0.211697	0.542774	ENSG00000092148	25831	HECTD1	Replicating
ENSG00000092199	12302.6	-0.118124	0.168833	-0.699646	0.484149	0.788376	ENSG00000092199	3183	HNRNPC	Bystander
ENSG00000092200	23.7895	0.837229	0.787626	1.06298	0.287792	0.627903	ENSG00000092200	57096	RPGRIP1	Replicating
ENSG00000092201	3271.41	0.00267136	0.174094	0.0153443	0.987757	0.99733	ENSG00000092201	11198	SUPT16H	Replicating
ENSG00000092203	2236.86	-0.101067	0.179984	-0.561531	0.574435	0.838318	ENSG00000092203	9878	TOX4	Bystander
ENSG00000092208	106.419	-0.196356	0.411387	-0.477302	0.633147	0.867697	ENSG00000092208	8487	GEMIN2	Bystander
ENSG00000092295	23.8182	1.43827	0.786574	1.82853	0.0674707	0.280845	ENSG00000092295	7051	TGM1	Replicating
ENSG00000092330	2410.63	0.387194	0.191314	2.02387	0.0429833	0.21116	ENSG00000092330	26277	TINF2	Replicating
ENSG00000092345	38.2677	1.92275	0.672684	2.85832	0.00425891	0.0392906	ENSG00000092345	1618	DAZL	Replicating
ENSG00000092421	35.7699	2.85614	0.711526	4.01411	5.97e-05	0.00132624	ENSG00000092421	57556	SEMA6A	Replicating
ENSG00000092439	1378.72	0.407417	0.224237	1.8169	0.0692319	0.285134	ENSG00000092439	54822	TRPM7	Replicating
ENSG00000092445	51.0068	0.216789	0.556525	0.38954	0.696877	0.894634	ENSG00000092445	7301	TYRO3	Replicating
ENSG00000092470	97.6513	-0.915728	0.491491	-1.86316	0.0624392	0.267256	ENSG00000092470	79968	WDR76	Bystander
ENSG00000092529	72.8587	-0.640618	0.490155	-1.30697	0.191223	0.516319	ENSG00000092529	825	CAPN3	Bystander
ENSG00000092531	1660.65	-0.248538	0.208154	-1.19401	0.232474	0.567074	ENSG00000092531	8773	SNAP23	Bystander
ENSG00000092607	252.581	-0.97104	0.306293	-3.1703	0.00152282	0.0178193	ENSG00000092607	6913	TBX15	Bystander
ENSG00000092621	194.231	-0.744311	0.329178	-2.26112	0.0237519	0.14334	ENSG00000092621	26227	PHGDH	Bystander
ENSG00000092758	11.1204	0.030894	1.20338	0.0256727	0.979518	0.994834	ENSG00000092758	1299	COL9A3	Replicating
ENSG00000092820	2857.02	-0.465521	0.192734	-2.41535	0.0157201	0.10632	ENSG00000092820	7430	EZR	Bystander
ENSG00000092841	23985.7	-0.349689	0.185057	-1.88963	0.0588068	0.258522	ENSG00000092841	4637	MYL6	Bystander
ENSG00000092847	1252.65	-0.0850368	0.196858	-0.43197	0.665763	0.881444	ENSG00000092847	26523	AGO1	Bystander
ENSG00000092850	0.313514	-1.12914	4.02003	-0.280879	0.778803	NA	ENSG00000092850	27285	TEKT2	Bystander
ENSG00000092853	196.599	-0.799079	0.400019	-1.9976	0.0457597	0.219145	ENSG00000092853	63967	CLSPN	Bystander
ENSG00000092871	1888.4	-0.07881	0.264974	-0.297426	0.766142	0.924099	ENSG00000092871	117584	RFFL	Bystander
ENSG00000092929	1975.35	-0.190314	0.18203	-1.04551	0.295786	0.63596	ENSG00000092929	201294	UNC13D	Bystander
ENSG00000092931	897.838	0.0837204	0.223619	0.374388	0.708116	0.898944	ENSG00000092931	79157	MFSD11	Replicating
ENSG00000092964	5834.45	-0.668547	0.183509	-3.64312	0.00026935	0.00449317	ENSG00000092964	1808	DPYSL2	Bystander
ENSG00000092969	6.65459	3.37115	1.78969	1.88365	0.0596122	0.26034	ENSG00000092969	7042	TGFB2	Replicating
ENSG00000092978	326.597	0.197654	0.275101	0.718479	0.472462	0.782715	ENSG00000092978	55105	GPATCH2	Replicating
ENSG00000093000	1975.76	-0.099648	0.184563	-0.539913	0.589257	0.84644	ENSG00000093000	10762	NUP50	Bystander
ENSG00000093009	122.091	-1.34823	0.467124	-2.88623	0.00389885	0.0368009	ENSG00000093009	8318	CDC45	Bystander
ENSG00000093010	5476.83	-0.0900325	0.192565	-0.467544	0.640111	0.871107	ENSG00000093010	1312	COMT	Bystander
ENSG00000093072	4721.43	0.0385117	0.173365	0.222142	0.824203	0.945597	ENSG00000093072	51816	ADA2	Replicating
ENSG00000093100	197.356	-0.722947	0.392806	-1.84047	0.0656993	0.276426	ENSG00000093100	NA		Bystander
ENSG00000093134	4.36268	1.55209	2.28813	0.678321	0.497568	NA	ENSG00000093134	NA	VNN3P	Replicating
ENSG00000093144	1055.37	0.255854	0.205739	1.24359	0.213652	0.544219	ENSG00000093144	55862	ECHDC1	Replicating
ENSG00000093167	1038.1	-0.152774	0.217068	-0.703807	0.481553	0.787797	ENSG00000093167	9209	LRRFIP2	Bystander
ENSG00000093183	1033.6	0.206489	0.199804	1.03346	0.30139	0.642262	ENSG00000093183	9117	SEC22C	Replicating
ENSG00000093217	132.798	1.08214	0.406446	2.66245	0.00775739	0.062793	ENSG00000093217	9942	XYLB	Replicating
ENSG00000094631	1830.93	-0.190816	0.205299	-0.929451	0.352656	0.692005	ENSG00000094631	10013	HDAC6	Bystander
ENSG00000094804	198.724	-0.240651	0.338323	-0.711308	0.476894	0.785228	ENSG00000094804	990	CDC6	Bystander
ENSG00000094841	282.217	0.437091	0.285693	1.52993	0.126033	0.408445	ENSG00000094841	139596	UPRT	Replicating
ENSG00000094880	757.314	-0.117775	0.212817	-0.553408	0.579984	0.841456	ENSG00000094880	8697	CDC23	Bystander
ENSG00000094914	338.256	-0.396929	0.276627	-1.43489	0.151318	0.454612	ENSG00000094914	8086	AAAS	Bystander
ENSG00000094916	3633.86	-0.005297	0.182631	-0.0290041	0.976861	0.994539	ENSG00000094916	23468	CBX5	Bystander
ENSG00000094975	1148.17	0.38705	0.206821	1.87143	0.0612858	0.264451	ENSG00000094975	51430	SUCO	Replicating
ENSG00000095002	175.139	-0.40509	0.36742	-1.10253	0.270233	0.609858	ENSG00000095002	4436	MSH2	Bystander
ENSG00000095015	1524.88	-0.372981	0.195845	-1.90447	0.0568488	0.253131	ENSG00000095015	4214	MAP3K1	Bystander
ENSG00000095059	1088.23	0.00930551	0.201909	0.0460877	0.96324	0.990839	ENSG00000095059	1725	DHPS	Replicating
ENSG00000095066	444.915	-0.0237511	0.244929	-0.0969715	0.922749	0.978004	ENSG00000095066	29911	HOOK2	Bystander
ENSG00000095139	9017.46	0.178746	0.172626	1.03545	0.300457	0.64112	ENSG00000095139	372	ARCN1	Replicating
ENSG00000095203	3.79168	3.75484	2.12425	1.76761	0.0771262	NA	ENSG00000095203	54566	EPB41L4B	Replicating
ENSG00000095209	750.221	0.904817	0.222578	4.06516	4.8e-05	0.00112002	ENSG00000095209	55151	TMEM38B	Replicating
ENSG00000095261	352.598	-0.254294	0.26929	-0.944311	0.345011	0.684142	ENSG00000095261	5711	PSMD5	Bystander
ENSG00000095303	3865.06	0.0435384	0.192697	0.225943	0.821246	0.944633	ENSG00000095303	5742	PTGS1	Replicating
ENSG00000095319	3730.92	-0.122242	0.173157	-0.705963	0.480211	0.787238	ENSG00000095319	23511	NUP188	Bystander
ENSG00000095321	443.826	-0.456804	0.281094	-1.62509	0.104143	0.367235	ENSG00000095321	1384	CRAT	Bystander
ENSG00000095370	117.003	-0.147314	0.424566	-0.346975	0.72861	0.909468	ENSG00000095370	10044	SH2D3C	Bystander
ENSG00000095380	2470.38	0.225195	0.17906	1.25765	0.208519	0.54025	ENSG00000095380	54187	NANS	Replicating
ENSG00000095383	2787.19	0.961888	0.248789	3.86628	0.00011051	0.00215023	ENSG00000095383	55357	TBC1D2	Replicating
ENSG00000095397	269.398	0.151121	0.307972	0.490698	0.62364	0.862249	ENSG00000095397	25861	WHRN	Replicating
ENSG00000095485	491.321	-0.51695	0.246477	-2.09735	0.0359623	0.188196	ENSG00000095485	55280	CWF19L1	Bystander
ENSG00000095539	5.3187	-0.703156	2.31044	-0.304338	0.760871	NA	ENSG00000095539	57715	SEMA4G	Bystander
ENSG00000095564	526.738	-0.329547	0.232826	-1.41542	0.156946	0.463813	ENSG00000095564	9044	BTAF1	Bystander
ENSG00000095574	119.791	0.543833	0.389901	1.3948	0.163077	0.472199	ENSG00000095574	64376	IKZF5	Replicating
ENSG00000095585	50.5507	0.299549	0.563377	0.531703	0.594932	0.848578	ENSG00000095585	29760	BLNK	Replicating
ENSG00000095587	9.88827	-0.518083	1.29636	-0.399646	0.689417	0.891753	ENSG00000095587	7093	TLL2	Bystander
ENSG00000095637	11.7604	0.894986	1.0643	0.840918	0.400394	0.731969	ENSG00000095637	10580	SORBS1	Replicating
ENSG00000095739	172.831	1.81277	0.418061	4.33615	1.45e-05	0.0004077	ENSG00000095739	25805	BAMBI	Replicating
ENSG00000095752	50.5008	2.53554	0.654452	3.87429	0.00010694	0.0020958	ENSG00000095752	3589	IL11	Replicating
ENSG00000095787	2305.79	0.0827461	0.189524	0.4366	0.662402	0.880215	ENSG00000095787	51322	WAC	Replicating
ENSG00000095794	977.524	-0.0107577	0.203343	-0.0529041	0.957808	0.989527	ENSG00000095794	1390	CREM	Bystander
ENSG00000095906	1155.3	-0.452887	0.225456	-2.00876	0.0445621	0.216076	ENSG00000095906	10101	NUBP2	Bystander
ENSG00000095917	52.3138	0.514282	0.546171	0.941614	0.34639	0.685885	ENSG00000095917	23430	TPSD1	Replicating
ENSG00000095932	0.705999	2.52205	4.02972	0.625862	0.531406	NA	ENSG00000095932	284422	SMIM24	Replicating
ENSG00000095951	1301.4	-0.184484	0.26917	-0.685379	0.493105	0.792311	ENSG00000095951	3096	HIVEP1	Bystander
ENSG00000095970	1718.79	0.893873	0.20155	4.43498	9.21e-06	0.00027544	ENSG00000095970	54209	TREM2	Replicating
ENSG00000096060	1777.65	-0.91165	0.192652	-4.73211	2.22e-06	8.07e-05	ENSG00000096060	2289	FKBP5	Bystander
ENSG00000096063	1157.26	0.220709	0.198256	1.11325	0.265599	0.604759	ENSG00000096063	6732	SRPK1	Replicating
ENSG00000096070	2570.36	0.253529	0.191001	1.32737	0.184386	0.505362	ENSG00000096070	27154	BRPF3	Replicating
ENSG00000096080	1674.47	-0.325248	0.192159	-1.6926	0.0905309	0.335908	ENSG00000096080	55168	MRPS18A	Bystander
ENSG00000096088	0.194013	-0.351324	4.04534	-0.0868467	0.930793	NA	ENSG00000096088	5225	PGC	Bystander
ENSG00000096092	63.821	-1.24754	0.514738	-2.42364	0.0153659	0.104811	ENSG00000096092	28978	TMEM14A	Bystander
ENSG00000096093	32.5545	0.121321	0.690001	0.175828	0.860429	0.959758	ENSG00000096093	114327	EFHC1	Replicating
ENSG00000096384	55516.6	0.083713	0.165534	0.505714	0.613057	0.85731	ENSG00000096384	3326	HSP90AB1	Replicating
ENSG00000096401	3681.59	0.100781	0.175184	0.575287	0.565097	0.834768	ENSG00000096401	988	CDC5L	Replicating
ENSG00000096433	273.117	1.54684	0.321594	4.80993	1.51e-06	5.72e-05	ENSG00000096433	3710	ITPR3	Replicating
ENSG00000096654	32.3424	-0.292882	0.689661	-0.424675	0.671073	0.883769	ENSG00000096654	7738	ZNF184	Bystander
ENSG00000096696	4.668	-4.28762	2.09864	-2.04305	0.0410478	NA	ENSG00000096696	1832	DSP	Bystander
ENSG00000096717	259.205	-0.116473	0.303337	-0.383973	0.700999	0.896703	ENSG00000096717	23411	SIRT1	Bystander
ENSG00000096746	1243.89	0.233647	0.206654	1.13062	0.258215	0.596666	ENSG00000096746	3189	HNRNPH3	Replicating
ENSG00000096872	114.345	0.0622968	0.413729	0.150574	0.880312	0.967492	ENSG00000096872	80173	IFT74	Replicating
ENSG00000096968	568.082	-0.675563	0.238018	-2.83829	0.00453557	0.0411745	ENSG00000096968	3717	JAK2	Bystander
ENSG00000096996	829.196	-0.346764	0.224094	-1.5474	0.121766	0.400715	ENSG00000096996	3594	IL12RB1	Bystander
ENSG00000097007	1084.56	-0.396308	0.220467	-1.79758	0.0722434	0.292614	ENSG00000097007	25	ABL1	Bystander
ENSG00000097021	262.832	-0.936685	0.323134	-2.89875	0.00374656	0.0357837	ENSG00000097021	11332	ACOT7	Bystander
ENSG00000097033	2243.68	0.119975	0.18446	0.650413	0.515425	0.805823	ENSG00000097033	51100	SH3GLB1	Replicating
ENSG00000097046	90.938	0.0969789	0.453075	0.214046	0.830511	0.948011	ENSG00000097046	8317	CDC7	Replicating
ENSG00000097096	32.9367	1.0104	0.707383	1.42837	0.153187	0.457547	ENSG00000097096	84144	SYDE2	Replicating
ENSG00000099139	449.62	1.61356	0.312037	5.17106	2.33e-07	1.14e-05	ENSG00000099139	5125	PCSK5	Replicating
ENSG00000099194	7108.77	0.487702	0.16987	2.87103	0.00409141	0.0381657	ENSG00000099194	6319	SCD	Replicating
ENSG00000099203	656.754	0.126252	0.24278	0.520026	0.603045	0.851994	ENSG00000099203	11018	TMED1	Replicating
ENSG00000099219	1113.59	-1.06574	0.260515	-4.0909	4.3e-05	0.00101911	ENSG00000099219	79956	ERMP1	Bystander
ENSG00000099246	566.121	0.193435	0.225209	0.858914	0.390388	0.723706	ENSG00000099246	22931	RAB18	Replicating
ENSG00000099250	12640.5	0.0744175	0.221849	0.335441	0.737292	0.912414	ENSG00000099250	8829	NRP1	Replicating
ENSG00000099251	54.6979	-0.216743	0.530189	-0.408804	0.682683	0.888656	ENSG00000099251	NA	HSD17B7P2	Bystander
ENSG00000099256	6.61379	0.716473	1.42745	0.501926	0.615719	0.858967	ENSG00000099256	56952	PRTFDC1	Replicating
ENSG00000099282	1079.84	-1.314	0.206424	-6.36556	1.95e-10	2.18e-08	ENSG00000099282	23555	TSPAN15	Bystander
ENSG00000099284	880.291	0.718311	0.247658	2.90042	0.00372663	0.0356832	ENSG00000099284	55506	MACROH2A2	Replicating
ENSG00000099290	1073.59	0.320768	0.218192	1.47012	0.14153	0.436918	ENSG00000099290	387680	WASHC2A	Replicating
ENSG00000099308	1235.11	-0.326075	0.194173	-1.6793	0.093094	0.340888	ENSG00000099308	23031	MAST3	Bystander
ENSG00000099326	238.508	-0.144282	0.325517	-0.443239	0.657593	0.877783	ENSG00000099326	7593	MZF1	Bystander
ENSG00000099330	250.599	-0.185997	0.297097	-0.626049	0.531283	0.815044	ENSG00000099330	79629	OCEL1	Bystander
ENSG00000099331	17704.4	-0.0652515	0.182215	-0.358101	0.720268	0.905613	ENSG00000099331	4650	MYO9B	Bystander
ENSG00000099337	302.27	-0.614233	0.283453	-2.16697	0.0302374	0.168839	ENSG00000099337	9424	KCNK6	Bystander
ENSG00000099338	16.7295	-1.01891	0.968736	-1.05179	0.292895	0.632611	ENSG00000099338	57828	CATSPERG	Bystander
ENSG00000099341	5441.18	-0.0257877	0.180183	-0.143119	0.886196	0.968504	ENSG00000099341	5714	PSMD8	Bystander
ENSG00000099364	2418.16	-0.0173888	0.180985	-0.096079	0.923458	0.978279	ENSG00000099364	54620	FBXL19	Bystander
ENSG00000099365	2.27441	-3.43222	2.94025	-1.16732	0.24308	NA	ENSG00000099365	112755	STX1B	Bystander
ENSG00000099377	47.7921	0.951632	0.565887	1.68166	0.0926339	0.340299	ENSG00000099377	80270	HSD3B7	Replicating
ENSG00000099381	1376.24	-0.248232	0.191838	-1.29397	0.195677	0.522396	ENSG00000099381	9739	SETD1A	Bystander
ENSG00000099385	1242.15	1.30019	0.193364	6.72404	1.77e-11	2.81e-09	ENSG00000099385	9274	BCL7C	Replicating
ENSG00000099399	57.9314	-0.38946	0.56116	-0.694025	0.487666	0.789853	ENSG00000099399	4113	MAGEB2	Bystander
ENSG00000099617	0.789237	3.15352	4.01496	0.785441	0.432195	NA	ENSG00000099617	1943	EFNA2	Replicating
ENSG00000099622	2717.76	0.192187	0.185533	1.03587	0.300264	0.640794	ENSG00000099622	1153	CIRBP	Replicating
ENSG00000099624	1907.3	-0.494152	0.212997	-2.32	0.020341	0.127947	ENSG00000099624	513	ATP5F1D	Bystander
ENSG00000099625	106.007	0.582705	0.412161	1.41378	0.157426	0.464544	ENSG00000099625	255057	CBARP	Replicating
ENSG00000099715	1.51695	0.737426	3.88976	0.189581	0.849637	NA	ENSG00000099715	83259	PCDH11Y	Replicating
ENSG00000099725	53.1755	0.743509	0.675454	1.10075	0.271004	0.6107	ENSG00000099725	NA	PRKY	Replicating
ENSG00000099769	0.291019	-0.587267	4.03841	-0.14542	0.884379	NA	ENSG00000099769	3483	IGFALS	Bystander
ENSG00000099783	7869.93	-0.189423	0.168237	-1.12593	0.260194	0.598975	ENSG00000099783	4670	HNRNPM	Bystander
ENSG00000099785	735.396	-0.105582	0.221282	-0.477138	0.633264	0.867697	ENSG00000099785	51257	MARCHF2	Bystander
ENSG00000099795	1682.04	-0.393848	0.210899	-1.86747	0.0618362	0.265852	ENSG00000099795	4713	NDUFB7	Bystander
ENSG00000099797	1629.62	-0.653154	0.215144	-3.0359	0.00239821	0.0253706	ENSG00000099797	9524	TECR	Bystander
ENSG00000099800	1304.07	-0.114541	0.201231	-0.5692	0.56922	0.836622	ENSG00000099800	26517	TIMM13	Bystander
ENSG00000099804	1581.86	-0.178322	0.186899	-0.954107	0.34003	0.681001	ENSG00000099804	997	CDC34	Bystander
ENSG00000099812	13.816	0.139326	1.02635	0.135749	0.892019	0.970109	ENSG00000099812	126353	MISP	Replicating
ENSG00000099814	745.958	0.134595	0.228229	0.589735	0.555368	0.828316	ENSG00000099814	283638	CEP170B	Replicating
ENSG00000099817	7423.15	-0.261567	0.169642	-1.54187	0.123105	0.402939	ENSG00000099817	5434	POLR2E	Bystander
ENSG00000099821	1893.49	-0.165594	0.219842	-0.753242	0.451305	0.770143	ENSG00000099821	5442	POLRMT	Bystander
ENSG00000099822	158.417	-0.613687	0.347837	-1.7643	0.0776822	0.305854	ENSG00000099822	610	HCN2	Bystander
ENSG00000099840	22.3604	-0.680858	0.975914	-0.697662	0.485389	0.789108	ENSG00000099840	113177	IZUMO4	Bystander
ENSG00000099849	126.04	-0.0156591	0.370688	-0.0422433	0.966305	0.991851	ENSG00000099849	8045	RASSF7	Bystander
ENSG00000099860	2698.78	-0.101631	0.203608	-0.499152	0.617672	0.860116	ENSG00000099860	4616	GADD45B	Bystander
ENSG00000099864	14.8124	-0.70786	0.990741	-0.714476	0.474933	0.784115	ENSG00000099864	5064	PALM	Bystander
ENSG00000099866	11.5369	-0.868928	1.17021	-0.742538	0.457762	0.773988	ENSG00000099866	8174	MADCAM1	Bystander
ENSG00000099869	0.25233	-0.773746	4.03538	-0.191741	0.847945	NA	ENSG00000099869	51214	IGF2-AS	Bystander
ENSG00000099875	8146.58	0.0171176	0.168854	0.101375	0.919253	0.976915	ENSG00000099875	2872	MKNK2	Replicating
ENSG00000099889	16.2404	-0.297132	1.26583	-0.234732	0.814416	0.942313	ENSG00000099889	421	ARVCF	Bystander
ENSG00000099899	2339.68	-0.275156	0.210788	-1.30537	0.191767	0.516709	ENSG00000099899	27037	TRMT2A	Bystander
ENSG00000099901	1434.3	-0.602499	0.242663	-2.48286	0.0130333	0.0929773	ENSG00000099901	5902	RANBP1	Bystander
ENSG00000099904	532.702	-0.0052665	0.271633	-0.0193883	0.984531	0.996618	ENSG00000099904	29801	ZDHHC8	Bystander
ENSG00000099910	466.658	0.117052	0.239772	0.488182	0.625421	0.86322	ENSG00000099910	84861	KLHL22	Replicating
ENSG00000099917	6427.72	0.206849	0.171688	1.2048	0.228282	0.562088	ENSG00000099917	51586	MED15	Replicating
ENSG00000099937	8.19588	1.68767	1.49311	1.1303	0.258348	0.596885	ENSG00000099937	3053	SERPIND1	Replicating
ENSG00000099940	1758.67	-0.202045	0.187561	-1.07722	0.281382	0.622181	ENSG00000099940	9342	SNAP29	Bystander
ENSG00000099942	3446.75	0.111426	0.175873	0.633557	0.52637	0.811979	ENSG00000099942	1399	CRKL	Replicating
ENSG00000099949	1306.06	-0.57604	0.198704	-2.89898	0.00374377	0.0357828	ENSG00000099949	8216	LZTR1	Bystander
ENSG00000099953	4.20649	-1.01013	1.97813	-0.51065	0.609596	NA	ENSG00000099953	4320	MMP11	Bystander
ENSG00000099954	117.589	-0.360088	0.427532	-0.842247	0.39965	0.730953	ENSG00000099954	27443	CECR2	Bystander
ENSG00000099956	1869.9	-0.330703	0.194158	-1.70327	0.0885178	0.331374	ENSG00000099956	6598	SMARCB1	Bystander
ENSG00000099958	75.2855	1.73308	0.465942	3.71953	0.0001996	0.00351433	ENSG00000099958	91319	DERL3	Replicating
ENSG00000099968	1830.2	0.037364	0.191027	0.195595	0.844927	0.953697	ENSG00000099968	23786	BCL2L13	Replicating
ENSG00000099974	31.9638	0.789004	0.673862	1.17087	0.241651	0.576817	ENSG00000099974	100037417	DDTL	Replicating
ENSG00000099977	1194.62	0.150158	0.1961	0.765722	0.443842	0.765752	ENSG00000099977	100037417	DDT	Replicating
ENSG00000099984	1.76215	-3.78243	3.20899	-1.1787	0.238518	NA	ENSG00000099984	2953	GSTT2	Bystander
ENSG00000099985	1873.79	1.2918	0.259979	4.96885	6.74e-07	2.85e-05	ENSG00000099985	5008	OSM	Replicating
ENSG00000099991	1056.91	0.0827961	0.205013	0.403857	0.686318	0.890288	ENSG00000099991	23523	CABIN1	Replicating
ENSG00000099992	1807.16	0.780806	0.241611	3.23166	0.00123072	0.0151124	ENSG00000099992	83874	TBC1D10A	Replicating
ENSG00000099994	2.76415	-2.31295	2.5026	-0.924219	0.355373	NA	ENSG00000099994	56241	SUSD2	Bystander
ENSG00000099995	7635.13	0.00541622	0.168068	0.0322264	0.974291	0.993679	ENSG00000099995	10291	SF3A1	Replicating
ENSG00000099998	296.604	-0.348798	0.362207	-0.96298	0.335557	0.676896	ENSG00000099998	2687	GGT5	Bystander
ENSG00000099999	224.344	-0.0943098	0.327853	-0.287659	0.773608	0.927467	ENSG00000099999	200312	RNF215	Bystander
ENSG00000100003	244.484	2.51952	0.425765	5.91764	3.27e-09	2.64e-07	ENSG00000100003	23541	SEC14L2	Replicating
ENSG00000100014	1509.59	-0.383782	0.18886	-2.03209	0.0421441	0.20861	ENSG00000100014	23384	SPECC1L	Bystander
ENSG00000100023	802.24	-0.336836	0.2324	-1.44938	0.147232	0.446783	ENSG00000100023	23759	PPIL2	Bystander
ENSG00000100024	390.122	-0.148369	0.308575	-0.48082	0.630645	0.866299	ENSG00000100024	51733	UPB1	Bystander
ENSG00000100027	14.4094	-0.380851	1.08298	-0.351668	0.725087	0.907531	ENSG00000100027	29799	YPEL1	Bystander
ENSG00000100028	1574.07	-0.110784	0.197902	-0.559792	0.575621	0.838904	ENSG00000100028	6634	SNRPD3	Bystander
ENSG00000100029	2790.51	-0.0129761	0.192146	-0.0675322	0.946158	0.986449	ENSG00000100029	23481	PES1	Bystander
ENSG00000100030	3484.43	-0.341286	0.176889	-1.92938	0.0536837	0.243963	ENSG00000100030	5594	MAPK1	Bystander
ENSG00000100031	4850.17	0.235722	0.173287	1.3603	0.173736	0.488919	ENSG00000100031	2678	GGT1	Replicating
ENSG00000100033	22.0865	-0.281849	0.895025	-0.314907	0.752832	0.918922	ENSG00000100033	5625	PRODH	Bystander
ENSG00000100034	2804.71	-0.637028	0.190401	-3.34572	0.00082069	0.0110122	ENSG00000100034	9647	PPM1F	Bystander
ENSG00000100036	150.849	0.166185	0.344743	0.482054	0.629768	0.865779	ENSG00000100036	339665	SLC35E4	Replicating
ENSG00000100038	746.014	-0.533239	0.215594	-2.47336	0.0133851	0.0951789	ENSG00000100038	8940	TOP3B	Bystander
ENSG00000100055	5036.16	-0.540112	0.220121	-2.4537	0.0141394	0.0986985	ENSG00000100055	27128	CYTH4	Bystander
ENSG00000100056	948.127	-0.27962	0.213997	-1.30666	0.191329	0.516319	ENSG00000100056	8220	ESS2	Bystander
ENSG00000100058	273.281	0.163309	0.283099	0.576861	0.564033	0.833971	ENSG00000100058	NA	CRYBB2P1	Replicating
ENSG00000100060	245.183	-0.641057	0.302009	-2.12264	0.033784	0.181729	ENSG00000100060	4242	MFNG	Bystander
ENSG00000100065	6.66968	-0.691307	1.46671	-0.47133	0.637405	0.869465	ENSG00000100065	29775	CARD10	Bystander
ENSG00000100068	53.8348	-0.65232	0.551097	-1.18368	0.236541	0.570925	ENSG00000100068	NA	LRP5L	Bystander
ENSG00000100075	2463.68	-0.271759	0.18141	-1.49803	0.134125	0.423588	ENSG00000100075	6576	SLC25A1	Bystander
ENSG00000100077	2311.52	-0.622587	0.201172	-3.09479	0.00196952	0.0219797	ENSG00000100077	157	GRK3	Bystander
ENSG00000100079	61.4969	-3.30985	0.720385	-4.59456	4.34e-06	0.00014458	ENSG00000100079	3957	LGALS2	Bystander
ENSG00000100083	4006.47	-0.0725831	0.192635	-0.376791	0.706329	0.898307	ENSG00000100083	26088	GGA1	Bystander
ENSG00000100084	1215.91	-0.503938	0.204438	-2.46499	0.0137017	0.096567	ENSG00000100084	7290	HIRA	Bystander
ENSG00000100092	7042.23	-0.71951	0.167841	-4.28686	1.81e-05	0.00049551	ENSG00000100092	23616	SH3BP1	Bystander
ENSG00000100097	40620.2	-0.155205	0.179959	-0.862449	0.38844	0.722252	ENSG00000100097	3956	LGALS1	Bystander
ENSG00000100099	533.921	0.492969	0.23185	2.12624	0.0334835	0.181136	ENSG00000100099	89781	HPS4	Replicating
ENSG00000100100	53.2553	0.383207	0.543403	0.705199	0.480687	0.787609	ENSG00000100100	113791	PIK3IP1	Replicating
ENSG00000100101	580.473	-0.302685	0.227152	-1.33252	0.182688	0.503243	ENSG00000100101	NA		Bystander
ENSG00000100104	570.481	-0.275098	0.231531	-1.18817	0.234766	0.569003	ENSG00000100104	402055	SRRD	Bystander
ENSG00000100105	533.487	-0.748451	0.284855	-2.62748	0.00860205	0.0673686	ENSG00000100105	23598	PATZ1	Bystander
ENSG00000100106	1249.27	0.146595	0.19345	0.757793	0.448575	0.768724	ENSG00000100106	11078	TRIOBP	Replicating
ENSG00000100109	1160.76	0.0840362	0.198044	0.424332	0.671324	0.88389	ENSG00000100109	24144	TFIP11	Replicating
ENSG00000100116	117.398	-0.425811	0.389958	-1.09194	0.274858	0.615972	ENSG00000100116	23464	GCAT	Bystander
ENSG00000100121	0.415502	0.533036	3.99818	0.13332	0.893941	NA	ENSG00000100121	91227	GGTLC2	Replicating
ENSG00000100122	14.7033	0.897178	1.0422	0.86085	0.389321	0.722763	ENSG00000100122	1414	CRYBB1	Replicating
ENSG00000100124	705.993	-0.0492351	0.243368	-0.202307	0.839677	0.951491	ENSG00000100124	129138	ANKRD54	Bystander
[truncated: 21,739 more rows]

## Sheet: Mixed_v_Replicating
	baseMean	log2FoldChange	lfcSE	stat	pvalue	padj	ensembl	entrez	hgnc_symbol	Population
ENSG00000000003	30.9058	-0.295334	0.696986	-0.423729	0.671763	NA	ENSG00000000003	7105	TSPAN6	Replicating
ENSG00000000005	0.321825	0.0856361	4.02013	0.0213018	0.983005	NA	ENSG00000000005	64102	TNMD	Mixed
ENSG00000000419	517.115	0.044619	0.190867	0.233771	0.815163	0.996407	ENSG00000000419	8813	DPM1	Mixed
ENSG00000000457	302.419	0.14667	0.241484	0.607372	0.543604	0.993793	ENSG00000000457	57147	SCYL3	Mixed
ENSG00000000460	107.235	0.00746113	0.378477	0.0197135	0.984272	0.999825	ENSG00000000460	55732	FIRRM	Mixed
ENSG00000000938	1923.36	-0.232131	0.183359	-1.26599	0.205515	0.837037	ENSG00000000938	2268	FGR	Replicating
ENSG00000000971	968.741	-0.15641	0.155371	-1.00669	0.314083	0.931652	ENSG00000000971	3075	CFH	Replicating
ENSG00000001036	1524.17	-0.210362	0.139266	-1.5105	0.130915	0.733101	ENSG00000001036	2519	FUCA2	Replicating
ENSG00000001084	1749.54	-0.0056673	0.176129	-0.032177	0.974331	0.999825	ENSG00000001084	2729	GCLC	Replicating
ENSG00000001167	1086.32	0.128143	0.147865	0.866621	0.38615	0.955833	ENSG00000001167	4800	NFYA	Mixed
ENSG00000001460	59.2996	-0.324929	0.518849	-0.626249	0.531152	0.988903	ENSG00000001460	90529	STPG1	Replicating
ENSG00000001461	249.964	0.197584	0.268804	0.735051	0.462309	0.975629	ENSG00000001461	57185	NIPAL3	Mixed
ENSG00000001497	489.359	0.0808281	0.193504	0.417707	0.676161	0.996407	ENSG00000001497	81887	LAS1L	Mixed
ENSG00000001561	895.619	-0.149839	0.170615	-0.878228	0.37982	0.952326	ENSG00000001561	22875	ENPP4	Replicating
ENSG00000001617	82.8183	-0.0210726	0.490152	-0.0429921	0.965708	0.998797	ENSG00000001617	6405	SEMA3F	Replicating
ENSG00000001629	314.98	-0.437543	0.23549	-1.85801	0.0631669	0.540469	ENSG00000001629	54467	ANKIB1	Replicating
ENSG00000001630	2618.54	-0.280718	0.159304	-1.76215	0.0780441	0.593835	ENSG00000001630	1595	CYP51A1	Replicating
ENSG00000001631	228.111	0.0756782	0.31771	0.238199	0.811727	0.996407	ENSG00000001631	889	KRIT1	Mixed
ENSG00000002016	62.6018	0.720032	0.513508	1.40218	0.160861	0.777771	ENSG00000002016	5893	RAD52	Mixed
ENSG00000002079	2.44841	1.34852	3.09491	0.435723	0.663038	NA	ENSG00000002079	NA	MYH16	Mixed
ENSG00000002330	418.547	-0.179897	0.206281	-0.8721	0.383154	0.953665	ENSG00000002330	572	BAD	Replicating
ENSG00000002549	3171.84	0.104371	0.11306	0.923147	0.355931	0.944662	ENSG00000002549	51056	LAP3	Mixed
ENSG00000002586	2308.13	-0.314671	0.12142	-2.59159	0.00955334	0.203282	ENSG00000002586	4267	CD99	Replicating
ENSG00000002587	16.834	-0.398128	1.33578	-0.298049	0.765666	NA	ENSG00000002587	9957	HS3ST1	Replicating
ENSG00000002726	818.056	0.358264	0.182202	1.9663	0.0492643	0.485866	ENSG00000002726	26	AOC1	Mixed
ENSG00000002746	3.2608	-1.13798	2.3622	-0.481745	0.629987	NA	ENSG00000002746	23072	HECW1	Replicating
ENSG00000002822	611.603	0.137579	0.183787	0.748582	0.454109	0.973253	ENSG00000002822	8379	MAD1L1	Mixed
ENSG00000002834	15008	0.0147497	0.0986007	0.14959	0.881088	0.996407	ENSG00000002834	3927	LASP1	Mixed
ENSG00000002919	2076.83	0.253298	0.135475	1.8697	0.061525	0.53585	ENSG00000002919	29916	SNX11	Mixed
ENSG00000002933	105.547	0.902946	0.38454	2.34812	0.0188684	0.290985	ENSG00000002933	55365	TMEM176A	Mixed
ENSG00000003056	6202.21	-0.0577082	0.103559	-0.557249	0.577357	0.995808	ENSG00000003056	4074	M6PR	Replicating
ENSG00000003096	11.6274	-1.1407	1.13763	-1.00269	0.316009	NA	ENSG00000003096	90293	KLHL13	Replicating
ENSG00000003137	99.9719	-1.47567	0.430515	-3.42768	0.00060877	0.0364921	ENSG00000003137	56603	CYP26B1	Replicating
ENSG00000003147	90.4689	-0.559811	0.455236	-1.22972	0.218803	0.852658	ENSG00000003147	3382	ICA1	Replicating
ENSG00000003249	1.49023	3.06621	3.49892	0.87633	0.380851	NA	ENSG00000003249	79007	DBNDD1	Mixed
ENSG00000003393	448.521	0.11616	0.207174	0.56069	0.575009	0.995808	ENSG00000003393	57679	ALS2	Mixed
ENSG00000003400	159.923	-0.256761	0.374767	-0.685122	0.493267	0.983056	ENSG00000003400	843	CASP10	Replicating
ENSG00000003402	23403.6	0.00051401	0.115312	0.0044575	0.996443	0.999825	ENSG00000003402	8837	CFLAR	Mixed
ENSG00000003436	660.057	-0.110602	0.174946	-0.632205	0.527253	0.988082	ENSG00000003436	7035	TFPI	Replicating
ENSG00000003509	138.44	0.268398	0.361961	0.74151	0.458385	0.973792	ENSG00000003509	55471	NDUFAF7	Mixed
ENSG00000003756	2052.96	0.164663	0.12883	1.27814	0.201201	0.829449	ENSG00000003756	10181	RBM5	Mixed
ENSG00000003987	16.8424	-1.62376	1.16895	-1.38907	0.164811	NA	ENSG00000003987	9108	MTMR7	Replicating
ENSG00000003989	1203	0.0221117	0.173813	0.127216	0.89877	0.996407	ENSG00000003989	6542	SLC7A2	Mixed
ENSG00000004059	1404.71	0.0935027	0.157595	0.593309	0.552974	0.995442	ENSG00000004059	381	ARF5	Mixed
ENSG00000004139	24.0861	-0.329514	0.911538	-0.361492	0.717732	NA	ENSG00000004139	23098	SARM1	Replicating
ENSG00000004142	1641.63	0.24749	0.139256	1.77723	0.0755311	0.586152	ENSG00000004142	26073	POLDIP2	Mixed
ENSG00000004399	28161.9	0.0605059	0.100619	0.601337	0.547615	0.995442	ENSG00000004399	23129	PLXND1	Mixed
ENSG00000004455	3306.75	0.101807	0.129186	0.788063	0.43066	0.966366	ENSG00000004455	204	AK2	Mixed
ENSG00000004468	705.178	0.195422	0.175343	1.11451	0.265059	0.894765	ENSG00000004468	952	CD38	Mixed
ENSG00000004478	944.223	-0.0011689	0.156631	-0.0074629	0.994046	0.999825	ENSG00000004478	2288	FKBP4	Replicating
ENSG00000004487	928.48	0.114376	0.160023	0.714749	0.474764	0.979818	ENSG00000004487	23028	KDM1A	Mixed
ENSG00000004534	798.267	-0.0911173	0.188091	-0.484432	0.628079	0.996407	ENSG00000004534	10180	RBM6	Replicating
ENSG00000004660	77.7573	-0.621633	0.440324	-1.41176	0.15802	0.772433	ENSG00000004660	84254	CAMKK1	Replicating
ENSG00000004700	548.231	-0.305112	0.191238	-1.59546	0.11061	0.679893	ENSG00000004700	5965	RECQL	Replicating
ENSG00000004766	275.969	0.331233	0.27128	1.221	0.222085	0.856916	ENSG00000004766	55610	VPS50	Mixed
ENSG00000004777	21.2365	0.765762	0.84256	0.908852	0.363428	NA	ENSG00000004777	115703	ARHGAP33	Mixed
ENSG00000004779	1108	-0.220402	0.146857	-1.50079	0.133409	0.73612	ENSG00000004779	4706	NDUFAB1	Replicating
ENSG00000004799	11.7888	0.152078	1.43611	0.105896	0.915665	NA	ENSG00000004799	5166	PDK4	Mixed
ENSG00000004809	264.265	-0.189409	0.263371	-0.719174	0.472033	0.979228	ENSG00000004809	85413	SLC22A16	Replicating
ENSG00000004838	3.57653	1.87421	2.07264	0.90426	0.365858	NA	ENSG00000004838	51364	ZMYND10	Mixed
ENSG00000004846	111.303	-0.602311	0.390328	-1.54309	0.12281	0.713177	ENSG00000004846	340273	ABCB5	Replicating
ENSG00000004848	1.09301	-1.65571	3.94952	-0.419219	0.675056	NA	ENSG00000004848	170302	ARX	Replicating
ENSG00000004864	414.79	-0.590055	0.23492	-2.51173	0.0120142	0.228279	ENSG00000004864	10165	SLC25A13	Replicating
ENSG00000004866	156.187	-0.0971099	0.316724	-0.306608	0.759142	0.996407	ENSG00000004866	93655	ST7	Replicating
ENSG00000004897	1182.66	0.0502206	0.160599	0.312708	0.754503	0.996407	ENSG00000004897	996	CDC27	Mixed
ENSG00000004961	492.585	0.0960395	0.200715	0.478486	0.632304	0.996407	ENSG00000004961	3052	HCCS	Mixed
ENSG00000004975	448.215	-0.0503064	0.203487	-0.247221	0.804737	0.996407	ENSG00000004975	1856	DVL2	Replicating
ENSG00000005001	26.9149	1.11132	0.986079	1.127	0.259741	NA	ENSG00000005001	64063	PRSS22	Mixed
ENSG00000005007	3618.89	0.0960873	0.112957	0.850653	0.394962	0.956724	ENSG00000005007	5976	UPF1	Mixed
ENSG00000005020	510.82	0.0656162	0.242709	0.270349	0.786892	0.996407	ENSG00000005020	8935	SKAP2	Mixed
ENSG00000005022	2585.35	0.148811	0.123663	1.20335	0.228839	0.860437	ENSG00000005022	292	SLC25A5	Mixed
ENSG00000005059	28.0085	1.32016	0.774631	1.70425	0.0883346	NA	ENSG00000005059	55013	MCUB	Mixed
ENSG00000005073	421.383	-0.0511324	0.226157	-0.226093	0.821129	0.996407	ENSG00000005073	3207	HOXA11	Replicating
ENSG00000005075	1591.87	0.055416	0.156232	0.354703	0.722812	0.996407	ENSG00000005075	5439	POLR2J	Mixed
ENSG00000005100	150.187	0.0484744	0.319422	0.151757	0.879379	0.996407	ENSG00000005100	56919	DHX33	Mixed
ENSG00000005108	71.116	0.373841	0.455071	0.821501	0.411361	0.961208	ENSG00000005108	221981	THSD7A	Mixed
ENSG00000005156	392.057	0.439983	0.233398	1.88512	0.059414	0.530398	ENSG00000005156	3980	LIG3	Mixed
ENSG00000005175	617.608	-0.390984	0.185965	-2.10246	0.0355128	0.414925	ENSG00000005175	79657	RPAP3	Replicating
ENSG00000005187	5.24415	-0.704185	1.79087	-0.393208	0.694166	NA	ENSG00000005187	6296	ACSM3	Replicating
ENSG00000005189	19.6795	0.608391	0.851488	0.714504	0.474916	NA	ENSG00000005189	81691	REXO5	Mixed
ENSG00000005194	1224.32	0.186363	0.150452	1.23869	0.215459	0.847951	ENSG00000005194	57019	CIAPIN1	Mixed
ENSG00000005206	383.169	0.427262	0.217799	1.96173	0.0497943	0.4896	ENSG00000005206	56928	SPPL2B	Mixed
ENSG00000005238	2336.45	-0.0832066	0.146264	-0.568881	0.569437	0.995808	ENSG00000005238	80256	ATOSB	Replicating
ENSG00000005243	20.5958	-0.0923763	0.822786	-0.112273	0.910607	NA	ENSG00000005243	51226	COPZ2	Replicating
ENSG00000005249	88.282	0.719266	0.420482	1.71058	0.0871595	0.619197	ENSG00000005249	5577	PRKAR2B	Mixed
ENSG00000005302	485.361	-0.0609526	0.200201	-0.304456	0.76078	0.996407	ENSG00000005302	10943	MSL3	Replicating
ENSG00000005339	4034.49	-0.009673	0.123018	-0.078631	0.937326	0.997043	ENSG00000005339	1387	CREBBP	Replicating
ENSG00000005379	65.1967	0.594385	0.486823	1.22095	0.222106	0.856916	ENSG00000005379	9256	TSPOAP1	Mixed
ENSG00000005381	0.572776	-1.13485	3.98725	-0.284619	0.775936	NA	ENSG00000005381	4353	MPO	Replicating
ENSG00000005436	136.41	-0.61398	0.334502	-1.8355	0.066431	0.549801	ENSG00000005436	6936	GCFC2	Replicating
ENSG00000005448	88.2523	-0.323938	0.438607	-0.738559	0.460175	0.975262	ENSG00000005448	84058	WDR54	Replicating
ENSG00000005469	29.1297	0.3648	0.760898	0.479434	0.63163	NA	ENSG00000005469	54677	CROT	Mixed
ENSG00000005471	69.2652	0.647056	0.503923	1.28404	0.199129	0.828337	ENSG00000005471	5244	ABCB4	Mixed
ENSG00000005483	1532.41	0.00460121	0.163813	0.0280881	0.977592	0.999825	ENSG00000005483	55904	KMT2E	Mixed
ENSG00000005486	2005.19	0.38408	0.16339	2.35069	0.0187387	0.290192	ENSG00000005486	57414	RHBDD2	Mixed
ENSG00000005513	0.733348	0.387433	3.95889	0.097864	0.92204	NA	ENSG00000005513	30812	SOX8	Mixed
ENSG00000005700	1183.97	-0.350612	0.150434	-2.33068	0.0197705	0.300738	ENSG00000005700	25998	IBTK	Replicating
ENSG00000005801	173.841	-0.0950243	0.333056	-0.28531	0.775407	0.996407	ENSG00000005801	7748	ZNF195	Replicating
ENSG00000005810	2377.71	-0.330387	0.126833	-2.60489	0.0091903	0.197713	ENSG00000005810	23077	MYCBP2	Replicating
ENSG00000005812	439.259	0.0470201	0.227726	0.206477	0.836419	0.996407	ENSG00000005812	26224	FBXL3	Mixed
ENSG00000005844	1363.42	0.168977	0.15329	1.10233	0.270316	0.895966	ENSG00000005844	3683	ITGAL	Mixed
ENSG00000005882	148.765	0.202542	0.375508	0.53938	0.589625	0.996407	ENSG00000005882	5164	PDK2	Mixed
ENSG00000005884	129.244	-0.478285	0.344211	-1.38951	0.164677	0.785687	ENSG00000005884	3675	ITGA3	Replicating
ENSG00000005889	594.602	-0.0241727	0.193643	-0.124831	0.900657	0.996407	ENSG00000005889	7543	ZFX	Replicating
ENSG00000005893	5582.2	0.0749798	0.106635	0.703143	0.481967	0.982796	ENSG00000005893	3920	LAMP2	Mixed
ENSG00000005955	1280.64	-0.0965066	0.138948	-0.69455	0.487337	0.982961	ENSG00000005955	NA	NA	Replicating
ENSG00000005961	0.314084	0.128135	4.07308	0.0314591	0.974903	NA	ENSG00000005961	3674	ITGA2B	Mixed
ENSG00000006007	772.549	0.0394383	0.166435	0.236959	0.812689	0.996407	ENSG00000006007	51573	GDE1	Mixed
ENSG00000006015	352.542	0.224061	0.232932	0.961917	0.336091	0.938661	ENSG00000006015	55049	REX1BD	Mixed
ENSG00000006016	2.99928	2.67332	2.24826	1.18906	0.234416	NA	ENSG00000006016	9244	CRLF1	Mixed
ENSG00000006025	42.9283	-0.321145	0.632605	-0.507654	0.611696	NA	ENSG00000006025	114881	OSBPL7	Replicating
ENSG00000006062	607.33	0.456499	0.180824	2.52456	0.0115844	0.223103	ENSG00000006062	9020	MAP3K14	Mixed
ENSG00000006074	16.1841	0.344711	0.928055	0.371434	0.710314	NA	ENSG00000006074	NA	NA	Mixed
ENSG00000006075	31049.8	-0.644429	0.0998022	-6.45707	1.07e-10	1.49e-07	ENSG00000006075	NA	NA	Replicating
ENSG00000006114	1749.96	-0.116643	0.155961	-0.747902	0.454519	0.973253	ENSG00000006114	NA	NA	Replicating
ENSG00000006118	409.506	-0.707982	0.237128	-2.98566	0.00282968	0.0978247	ENSG00000006118	54972	TMEM132A	Replicating
ENSG00000006125	2514.92	0.0975243	0.119064	0.819089	0.412736	0.961208	ENSG00000006125	163	AP2B1	Mixed
ENSG00000006194	819.836	0.115896	0.185796	0.623779	0.532773	0.988931	ENSG00000006194	10127	ZNF263	Mixed
ENSG00000006210	18.1195	0.733528	0.890728	0.823515	0.410215	NA	ENSG00000006210	6376	CX3CL1	Mixed
ENSG00000006282	235.91	0.153978	0.273666	0.562649	0.573674	0.995808	ENSG00000006282	64847	SPATA20	Mixed
ENSG00000006283	126.881	0.177697	0.401416	0.442674	0.658002	0.996407	ENSG00000006283	8913	CACNA1G	Mixed
ENSG00000006327	284.988	-0.345809	0.246403	-1.40343	0.160489	0.77667	ENSG00000006327	51330	TNFRSF12A	Replicating
ENSG00000006432	57.6795	0.22468	0.501326	0.448171	0.65403	0.996407	ENSG00000006432	4293	MAP3K9	Mixed
ENSG00000006451	1472.11	0.00263657	0.140639	0.018747	0.985043	0.999825	ENSG00000006451	5898	RALA	Mixed
ENSG00000006453	109.15	-0.0554713	0.426912	-0.129936	0.896617	0.996407	ENSG00000006453	55971	BAIAP2L1	Replicating
ENSG00000006459	604.194	-0.373692	0.242337	-1.54203	0.123066	0.713936	ENSG00000006459	80853	KDM7A	Replicating
ENSG00000006468	4.9766	-2.89465	2.13494	-1.35585	0.175148	NA	ENSG00000006468	2115	ETV1	Replicating
ENSG00000006530	738.876	-0.151782	0.168529	-0.900627	0.367787	0.947764	ENSG00000006530	55750	AGK	Replicating
ENSG00000006534	1445.09	0.00909551	0.137395	0.0661999	0.947219	0.997318	ENSG00000006534	221	ALDH3B1	Mixed
ENSG00000006555	0.370202	-1.20159	4.04882	-0.296776	0.766638	NA	ENSG00000006555	55001	TTC22	Replicating
ENSG00000006576	162.927	0.642539	0.342284	1.87721	0.0604892	0.533588	ENSG00000006576	57157	PHTF2	Mixed
ENSG00000006607	750.013	0.154208	0.199011	0.774873	0.438415	0.970752	ENSG00000006607	9855	FARP2	Mixed
ENSG00000006625	140.93	-0.413309	0.333767	-1.23831	0.2156	0.847951	ENSG00000006625	79017	GGCT	Replicating
ENSG00000006634	142.157	-0.128545	0.404909	-0.317466	0.75089	0.996407	ENSG00000006634	10926	DBF4	Replicating
ENSG00000006638	16.9799	1.35441	0.940675	1.43983	0.149915	NA	ENSG00000006638	6915	TBXA2R	Mixed
ENSG00000006652	1438.7	-0.0807481	0.14355	-0.56251	0.573769	0.995808	ENSG00000006652	3475	IFRD1	Replicating
ENSG00000006695	217.381	-0.170136	0.332938	-0.511012	0.609342	0.996407	ENSG00000006695	1352	COX10	Replicating
ENSG00000006704	114.838	0.564847	0.395253	1.42908	0.152982	0.765498	ENSG00000006704	9569	GTF2IRD1	Mixed
ENSG00000006712	884.895	-0.0402152	0.163394	-0.246124	0.805586	0.996407	ENSG00000006712	54623	PAF1	Replicating
ENSG00000006715	1230.46	0.0612576	0.200981	0.304793	0.760524	0.996407	ENSG00000006715	27072	VPS41	Mixed
ENSG00000006740	9.77355	1.19196	1.19763	0.995267	0.319607	NA	ENSG00000006740	9912	ARHGAP44	Mixed
ENSG00000006744	442.817	0.304252	0.217154	1.40109	0.161187	0.777771	ENSG00000006744	60528	ELAC2	Mixed
ENSG00000006747	29.7625	-0.0840942	0.693895	-0.121191	0.903539	NA	ENSG00000006747	85477	SCIN	Replicating
ENSG00000006756	1528.29	0.116555	0.132399	0.880327	0.378682	0.95097	ENSG00000006756	414	ARSD	Mixed
ENSG00000006757	92.159	0.240387	0.415411	0.578672	0.562811	0.995808	ENSG00000006757	8228	PNPLA4	Mixed
ENSG00000006831	1039.56	0.0600283	0.15506	0.387129	0.698661	0.996407	ENSG00000006831	79602	ADIPOR2	Mixed
ENSG00000006837	52.3137	-0.657361	0.573126	-1.14697	0.251392	NA	ENSG00000006837	51265	CDKL3	Replicating
ENSG00000007047	1362.76	0.270131	0.143982	1.87615	0.060635	0.533607	ENSG00000007047	57787	MARK4	Mixed
ENSG00000007080	792.108	0.00286725	0.18101	0.0158403	0.987362	0.999825	ENSG00000007080	115098	CCDC124	Mixed
ENSG00000007129	19.6641	0.389791	0.931326	0.418533	0.675557	NA	ENSG00000007129	90273	CEACAM21	Mixed
ENSG00000007168	1647.62	-0.0655746	0.143444	-0.457144	0.647567	0.996407	ENSG00000007168	5048	PAFAH1B1	Replicating
ENSG00000007171	1.03589	3.464	3.95421	0.876027	0.381016	NA	ENSG00000007171	4843	NOS2	Mixed
ENSG00000007202	6584.01	0.138222	0.103752	1.33223	0.182784	0.814435	ENSG00000007202	9703	BLTP2	Mixed
ENSG00000007237	3724.34	0.656289	0.110337	5.94806	2.71e-09	2.52e-06	ENSG00000007237	8522	GAS7	Mixed
ENSG00000007255	211.936	0.286535	0.29056	0.98615	0.324059	0.93485	ENSG00000007255	79090	TRAPPC6A	Mixed
ENSG00000007264	169.004	-0.209179	0.409679	-0.510593	0.609636	0.996407	ENSG00000007264	4145	MATK	Replicating
ENSG00000007312	3.79679	0.590132	2.08578	0.28293	0.77723	NA	ENSG00000007312	974	CD79B	Mixed
ENSG00000007341	264.039	0.304048	0.259475	1.17178	0.241284	0.874331	ENSG00000007341	54879	ST7L	Mixed
ENSG00000007350	267.734	-0.129266	0.265233	-0.487367	0.625998	0.996407	ENSG00000007350	8277	TKTL1	Replicating
ENSG00000007372	0.501902	-1.55898	4.03476	-0.386387	0.69921	NA	ENSG00000007372	5080	PAX6	Replicating
ENSG00000007376	714.471	-0.0531338	0.169281	-0.313879	0.753613	0.996407	ENSG00000007376	113000	RPUSD1	Replicating
ENSG00000007384	49.3527	0.0604482	0.570403	0.105975	0.915603	NA	ENSG00000007384	64285	RHBDF1	Mixed
ENSG00000007392	636.869	-0.206041	0.194029	-1.06191	0.288277	0.909157	ENSG00000007392	55692	LUC7L	Replicating
ENSG00000007516	25.7456	0.0472231	0.740237	0.0637945	0.949134	NA	ENSG00000007516	8938	BAIAP3	Mixed
ENSG00000007520	1260.68	0.0200555	0.14942	0.134223	0.893227	0.996407	ENSG00000007520	115939	TSR3	Mixed
ENSG00000007541	577.571	-0.146159	0.201212	-0.726392	0.467599	0.977376	ENSG00000007541	9091	PIGQ	Replicating
ENSG00000007545	1161.29	0.122728	0.181766	0.675198	0.49955	0.984122	ENSG00000007545	57585	CRAMP1	Mixed
ENSG00000007866	5.72699	-0.421284	1.49861	-0.281116	0.778621	NA	ENSG00000007866	7005	TEAD3	Replicating
ENSG00000007908	7.07196	0.0353952	1.42865	0.0247753	0.980234	NA	ENSG00000007908	6401	SELE	Mixed
ENSG00000007923	1282.09	0.153428	0.144318	1.06313	0.287725	0.908997	ENSG00000007923	55735	DNAJC11	Mixed
ENSG00000007933	1.4324	-1.14194	3.20549	-0.356244	0.721658	NA	ENSG00000007933	2328	FMO3	Replicating
ENSG00000007944	71.9864	-0.226837	0.500817	-0.452935	0.650596	0.996407	ENSG00000007944	29116	MYLIP	Replicating
ENSG00000007968	48.1672	1.27577	0.57003	2.23808	0.0252161	NA	ENSG00000007968	1870	E2F2	Mixed
ENSG00000008018	3863.48	-0.0108517	0.109361	-0.0992283	0.920957	0.996407	ENSG00000008018	5689	PSMB1	Replicating
ENSG00000008056	103.232	0.268301	0.395009	0.679226	0.496994	0.983056	ENSG00000008056	6853	SYN1	Mixed
ENSG00000008083	489.778	0.0588228	0.206308	0.285122	0.775551	0.996407	ENSG00000008083	3720	JARID2	Mixed
ENSG00000008086	12.5817	-0.105678	1.03292	-0.10231	0.91851	NA	ENSG00000008086	6792	CDKL5	Replicating
ENSG00000008118	35.9868	0.466017	0.659636	0.706475	0.479893	NA	ENSG00000008118	57172	CAMK1G	Mixed
ENSG00000008128	672.149	-0.428715	0.172753	-2.48167	0.0130769	0.239029	ENSG00000008128	728642	CDK11A	Replicating
ENSG00000008130	6527.23	0.053983	0.106782	0.505542	0.613178	0.996407	ENSG00000008130	65220	NADK	Mixed
ENSG00000008226	8.12644	0.947843	1.33719	0.708832	0.478429	NA	ENSG00000008226	9940	DLEC1	Mixed
ENSG00000008256	138.597	-0.0664573	0.334516	-0.198667	0.842523	0.996407	ENSG00000008256	9265	CYTH3	Replicating
ENSG00000008277	12.2851	-1.17349	1.111	-1.05625	0.290854	NA	ENSG00000008277	53616	ADAM22	Replicating
ENSG00000008282	534.859	-0.351111	0.196799	-1.78411	0.0744061	0.58016	ENSG00000008282	6856	SYPL1	Replicating
ENSG00000008283	121.546	-0.0933988	0.392199	-0.238142	0.811771	0.996407	ENSG00000008283	1534	CYB561	Replicating
ENSG00000008294	5458.24	-0.245026	0.165044	-1.48461	0.137646	0.742335	ENSG00000008294	9043	SPAG9	Replicating
ENSG00000008300	85.3549	0.415198	0.454048	0.914436	0.360488	0.946482	ENSG00000008300	1951	CELSR3	Mixed
ENSG00000008311	4.0068	-0.249816	1.97702	-0.12636	0.899447	NA	ENSG00000008311	10157	AASS	Replicating
ENSG00000008323	0.763649	2.49492	4.00415	0.623085	0.533229	NA	ENSG00000008323	55200	PLEKHG6	Mixed
ENSG00000008324	323.969	-0.104951	0.227947	-0.460418	0.645216	0.996407	ENSG00000008324	51188	SS18L2	Replicating
ENSG00000008382	230.185	0.15741	0.294268	0.534919	0.592706	0.996407	ENSG00000008382	84954	MPND	Mixed
ENSG00000008394	1830.34	-0.0689372	0.130586	-0.527907	0.597564	0.996407	ENSG00000008394	4257	MGST1	Replicating
ENSG00000008405	207.934	-0.299252	0.278335	-1.07515	0.282307	0.905812	ENSG00000008405	1407	CRY1	Replicating
ENSG00000008441	31.6154	-0.24711	0.670559	-0.368513	0.712491	NA	ENSG00000008441	4784	NFIX	Replicating
ENSG00000008513	16606.1	-0.171776	0.112276	-1.52994	0.126032	0.721754	ENSG00000008513	6482	ST3GAL1	Replicating
ENSG00000008516	1512.13	0.404833	0.139226	2.90775	0.0036404	0.116305	ENSG00000008516	64386	MMP25	Mixed
ENSG00000008517	1919.86	0.0458785	0.128471	0.357112	0.721008	0.996407	ENSG00000008517	9235	IL32	Mixed
ENSG00000008710	1663.86	-0.276034	0.166956	-1.65334	0.0982627	0.656463	ENSG00000008710	5310	PKD1	Replicating
ENSG00000008735	26.0808	0.456473	0.730243	0.625097	0.531907	NA	ENSG00000008735	23542	MAPK8IP2	Mixed
ENSG00000008838	1113.29	0.0490304	0.147905	0.3315	0.740267	0.996407	ENSG00000008838	9862	MED24	Mixed
ENSG00000008853	222.34	0.249154	0.27667	0.900544	0.367831	0.947764	ENSG00000008853	23221	RHOBTB2	Mixed
ENSG00000008869	328.22	-0.167791	0.240169	-0.698634	0.484781	0.982807	ENSG00000008869	54497	HEATR5B	Replicating
ENSG00000008952	2865.9	-0.460784	0.12765	-3.60975	0.00030649	0.0227495	ENSG00000008952	7095	SEC62	Replicating
ENSG00000008988	23597.1	-0.0124857	0.0993921	-0.12562	0.900033	0.996407	ENSG00000008988	6224	RPS20	Replicating
ENSG00000009307	19911.1	0.188581	0.0953043	1.97873	0.0478465	0.48339	ENSG00000009307	7812	CSDE1	Mixed
ENSG00000009335	2050.03	0.201579	0.143073	1.40892	0.158858	0.773841	ENSG00000009335	9690	UBE3C	Mixed
ENSG00000009413	1523.74	-0.304336	0.199288	-1.52712	0.126731	0.723484	ENSG00000009413	5980	REV3L	Replicating
ENSG00000009780	107.078	0.0816556	0.443113	0.184277	0.853796	0.996407	ENSG00000009780	199870	FAM76A	Mixed
ENSG00000009790	134.278	-0.245073	0.34994	-0.700331	0.483721	0.982807	ENSG00000009790	80342	TRAF3IP3	Replicating
ENSG00000009830	193.591	-0.53478	0.401772	-1.33105	0.183172	0.814435	ENSG00000009830	29954	POMT2	Replicating
ENSG00000009844	1064.39	-0.0442014	0.149414	-0.295833	0.767358	0.996407	ENSG00000009844	51534	VTA1	Replicating
ENSG00000009950	5.99885	0.0619943	1.58402	0.0391372	0.968781	NA	ENSG00000009950	51085	MLXIPL	Mixed
ENSG00000009954	1586.74	-0.0798572	0.133159	-0.599712	0.548698	0.995442	ENSG00000009954	9031	BAZ1B	Replicating
ENSG00000010017	471.291	-0.0445926	0.206349	-0.216102	0.828908	0.996407	ENSG00000010017	10048	RANBP9	Replicating
ENSG00000010030	264.759	0.201674	0.266464	0.756852	0.449139	0.972473	ENSG00000010030	51513	ETV7	Mixed
ENSG00000010072	333.419	-0.116447	0.251079	-0.463786	0.642801	0.996407	ENSG00000010072	83932	SPRTN	Replicating
ENSG00000010165	959.264	0.118207	0.173185	0.682549	0.494892	0.983056	ENSG00000010165	51603	METTL13	Mixed
ENSG00000010219	12.1964	0.636648	1.1286	0.564104	0.572684	NA	ENSG00000010219	8798	DYRK4	Mixed
ENSG00000010244	6024.29	0.027064	0.104947	0.257884	0.796497	0.996407	ENSG00000010244	7756	ZNF207	Mixed
ENSG00000010256	4297.21	0.0911732	0.12077	0.75493	0.450291	0.972473	ENSG00000010256	7384	UQCRC1	Mixed
ENSG00000010270	1390.78	-0.145526	0.136048	-1.06967	0.284767	0.90641	ENSG00000010270	83930	STARD3NL	Replicating
ENSG00000010278	47.849	-0.360675	0.549281	-0.656631	0.511418	NA	ENSG00000010278	928	CD9	Replicating
ENSG00000010292	372.88	0.0109736	0.223705	0.0490538	0.960876	0.998045	ENSG00000010292	9918	NCAPD2	Mixed
ENSG00000010295	360.942	0.230834	0.223801	1.03143	0.30234	0.921818	ENSG00000010295	25900	IFFO1	Mixed
ENSG00000010310	12.1868	-3.60749	1.28974	-2.79706	0.00515704	NA	ENSG00000010310	2696	GIPR	Replicating
ENSG00000010318	26.6661	-0.50325	0.771911	-0.651954	0.514431	NA	ENSG00000010318	51533	PHF7	Replicating
ENSG00000010319	10.3346	3.29169	1.63041	2.01893	0.0434942	NA	ENSG00000010319	56920	SEMA3G	Mixed
ENSG00000010322	1066.7	0.517268	0.181822	2.84492	0.00444227	0.128653	ENSG00000010322	11188	NISCH	Mixed
ENSG00000010327	91.776	-0.683839	0.433289	-1.57825	0.114507	0.689767	ENSG00000010327	23166	STAB1	Replicating
ENSG00000010361	13.8695	-0.99095	1.03197	-0.96025	0.336929	NA	ENSG00000010361	80199	FUZ	Replicating
ENSG00000010379	4.44912	1.37524	1.71598	0.801429	0.422883	NA	ENSG00000010379	6540	SLC6A13	Mixed
ENSG00000010404	3258.67	0.272154	0.137989	1.97229	0.0485765	0.485378	ENSG00000010404	3423	IDS	Mixed
ENSG00000010539	392.401	-0.0090556	0.23222	-0.038996	0.968894	0.999273	ENSG00000010539	7752	ZNF200	Replicating
ENSG00000010610	7376.52	0.138124	0.118105	1.1695	0.242201	0.875169	ENSG00000010610	920	CD4	Mixed
ENSG00000010626	22.8842	-0.260873	0.788379	-0.330898	0.740721	NA	ENSG00000010626	10233	LRRC23	Replicating
ENSG00000010671	487.68	0.593461	0.196811	3.01539	0.00256651	0.0932137	ENSG00000010671	695	BTK	Mixed
ENSG00000010704	6.56561	1.99542	1.66026	1.20187	0.229412	NA	ENSG00000010704	3077	HFE	Mixed
ENSG00000010803	322.624	0.174179	0.236419	0.73674	0.46128	0.975629	ENSG00000010803	22955	SCMH1	Mixed
ENSG00000010810	782.705	0.0299496	0.169904	0.176273	0.860079	0.996407	ENSG00000010810	2534	FYN	Mixed
ENSG00000010818	4381.14	-0.105627	0.155478	-0.679367	0.496905	0.983056	ENSG00000010818	3097	HIVEP2	Replicating
ENSG00000010932	2.25343	-1.74404	2.72191	-0.640742	0.521691	NA	ENSG00000010932	2326	FMO1	Replicating
ENSG00000011007	5429.31	0.155593	0.105293	1.47771	0.139485	0.744855	ENSG00000011007	6924	ELOA	Mixed
ENSG00000011009	1892.94	0.0264711	0.126166	0.209811	0.833815	0.996407	ENSG00000011009	11313	LYPLA2	Mixed
ENSG00000011021	1139.47	-0.0914222	0.154652	-0.591148	0.554421	0.995442	ENSG00000011021	1185	CLCN6	Replicating
ENSG00000011028	2191.35	0.198645	0.144254	1.37705	0.168497	0.790189	ENSG00000011028	9902	MRC2	Mixed
ENSG00000011052	70.8356	-0.349824	0.496158	-0.705065	0.48077	0.982605	ENSG00000011052	654364	NME1-NME2	Replicating
ENSG00000011105	2.70915	3.28546	2.51682	1.3054	0.191756	NA	ENSG00000011105	10867	TSPAN9	Mixed
ENSG00000011114	2663.42	-0.148538	0.123189	-1.20578	0.227904	0.860437	ENSG00000011114	55727	BTBD7	Replicating
ENSG00000011132	1252.81	0.325071	0.144232	2.2538	0.0242085	0.340876	ENSG00000011132	9546	APBA3	Mixed
ENSG00000011143	25.618	-0.0691481	0.800823	-0.0863464	0.931191	NA	ENSG00000011143	54903	MKS1	Replicating
ENSG00000011198	150.381	-0.0629813	0.3361	-0.187389	0.851356	0.996407	ENSG00000011198	51099	ABHD5	Replicating
ENSG00000011201	574.118	-0.178766	0.185772	-0.96229	0.335904	0.938661	ENSG00000011201	3730	ANOS1	Replicating
ENSG00000011243	1391.13	0.0229168	0.135832	0.168715	0.866021	0.996407	ENSG00000011243	26993	AKAP8L	Mixed
ENSG00000011258	149.743	0.0772925	0.323816	0.238693	0.811344	0.996407	ENSG00000011258	54799	MBTD1	Mixed
ENSG00000011260	916.719	-0.156717	0.154832	-1.01217	0.311455	0.931382	ENSG00000011260	51096	UTP18	Replicating
ENSG00000011275	1113.98	0.0285434	0.155119	0.18401	0.854006	0.996407	ENSG00000011275	54476	RNF216	Mixed
ENSG00000011295	198.058	0.00481342	0.288356	0.0166926	0.986682	0.999825	ENSG00000011295	54902	TTC19	Mixed
ENSG00000011304	7985.97	-0.0077092	0.101816	-0.0757166	0.939645	0.997183	ENSG00000011304	5725	PTBP1	Replicating
ENSG00000011332	7.99692	-2.50611	1.49767	-1.67334	0.0942605	NA	ENSG00000011332	8193	DPF1	Replicating
ENSG00000011347	3.5501	-3.27165	2.55278	-1.2816	0.199983	NA	ENSG00000011347	9066	SYT7	Replicating
ENSG00000011376	541.306	0.130757	0.195776	0.667892	0.504203	0.985504	ENSG00000011376	23395	LARS2	Mixed
ENSG00000011405	575.031	-0.0427507	0.204185	-0.209372	0.834158	0.996407	ENSG00000011405	5286	PIK3C2A	Replicating
ENSG00000011422	12637.6	-0.337478	0.109731	-3.07551	0.00210142	0.0816404	ENSG00000011422	5329	PLAUR	Replicating
ENSG00000011426	128.9	1.33147	0.352755	3.77447	0.00016035	0.0139676	ENSG00000011426	54443	ANLN	Mixed
ENSG00000011451	1313.84	0.12522	0.153183	0.817454	0.413669	0.961208	ENSG00000011451	58525	WIZ	Mixed
ENSG00000011454	738.123	0.095797	0.191558	0.500094	0.617009	0.996407	ENSG00000011454	23637	RABGAP1	Mixed
ENSG00000011465	26.1437	-0.20579	0.747158	-0.275431	0.782986	NA	ENSG00000011465	1634	DCN	Replicating
ENSG00000011478	611.804	-0.113097	0.189185	-0.597811	0.549966	0.995442	ENSG00000011478	54814	QPCTL	Replicating
ENSG00000011485	772.593	-0.172042	0.175651	-0.979454	0.327356	0.936273	ENSG00000011485	5536	PPP5C	Replicating
ENSG00000011523	162.539	0.222676	0.337269	0.660234	0.509103	0.985504	ENSG00000011523	23177	CEP68	Mixed
ENSG00000011566	186.618	-0.186571	0.458517	-0.4069	0.684081	0.996407	ENSG00000011566	8491	MAP4K3	Replicating
ENSG00000011590	3.02995	0.504344	2.31815	0.217563	0.82777	NA	ENSG00000011590	27033	ZBTB32	Mixed
ENSG00000011600	17849.1	0.187472	0.109111	1.71817	0.0857657	0.617757	ENSG00000011600	7305	TYROBP	Mixed
ENSG00000011638	286.082	-0.353956	0.256682	-1.37897	0.167904	0.788667	ENSG00000011638	57146	LDAF1	Replicating
ENSG00000012048	188.501	-0.352552	0.366144	-0.962877	0.335609	0.938661	ENSG00000012048	672	BRCA1	Replicating
ENSG00000012061	818.104	-0.166328	0.167114	-0.995293	0.319594	0.933403	ENSG00000012061	2067	ERCC1	Replicating
ENSG00000012124	91.3676	-0.447312	0.432838	-1.03344	0.301397	0.920973	ENSG00000012124	933	CD22	Replicating
ENSG00000012171	7.30726	-0.450521	1.63167	-0.276111	0.782463	NA	ENSG00000012171	7869	SEMA3B	Replicating
ENSG00000012174	375.784	-0.161784	0.239546	-0.67538	0.499435	0.984122	ENSG00000012174	51360	MBTPS2	Replicating
ENSG00000012211	362.243	0.385153	0.232142	1.65913	0.0970904	0.652458	ENSG00000012211	4007	PRICKLE3	Mixed
ENSG00000012223	0.884164	-0.0976194	3.98544	-0.024494	0.980459	NA	ENSG00000012223	4057	LTF	Replicating
ENSG00000012232	969.032	0.176943	0.155567	1.13741	0.255368	0.885218	ENSG00000012232	2137	EXTL3	Mixed
ENSG00000012660	2703.03	-0.0101633	0.117612	-0.0864138	0.931137	0.996407	ENSG00000012660	60481	ELOVL5	Replicating
ENSG00000012779	65.689	-0.440706	0.476473	-0.924934	0.355	0.944662	ENSG00000012779	240	ALOX5	Replicating
ENSG00000012817	580.239	0.166649	0.185796	0.896947	0.369747	0.947764	ENSG00000012817	8284	KDM5D	Mixed
ENSG00000012822	567.069	-0.128328	0.195259	-0.657217	0.511041	0.985638	ENSG00000012822	57658	CALCOCO1	Replicating
ENSG00000012963	782.009	-0.260195	0.177186	-1.46848	0.141973	0.747527	ENSG00000012963	55148	UBR7	Replicating
ENSG00000012983	155.659	-0.242763	0.340856	-0.712214	0.476333	0.980528	ENSG00000012983	11183	MAP4K5	Replicating
ENSG00000013275	2094.05	0.114577	0.127748	0.896901	0.369772	0.947764	ENSG00000013275	5704	PSMC4	Mixed
ENSG00000013288	1847.97	0.193567	0.126918	1.52513	0.127226	0.725012	ENSG00000013288	23324	MAN2B2	Mixed
ENSG00000013297	11.195	0.323262	1.08581	0.297714	0.765921	NA	ENSG00000013297	5010	CLDN11	Mixed
ENSG00000013306	1499.75	0.187252	0.142716	1.31206	0.1895	0.821086	ENSG00000013306	51629	SLC25A39	Mixed
ENSG00000013364	5901.82	0.0971412	0.111066	0.874627	0.381777	0.953027	ENSG00000013364	9961	MVP	Mixed
ENSG00000013374	3049.96	0.244208	0.131917	1.85123	0.064137	0.543119	ENSG00000013374	51667	NUB1	Mixed
ENSG00000013375	727.818	-0.482792	0.175431	-2.75203	0.00592264	0.152511	ENSG00000013375	5238	PGM3	Replicating
ENSG00000013392	192.921	-0.525508	0.308982	-1.70077	0.0889853	0.625494	ENSG00000013392	112611	RWDD2A	Replicating
ENSG00000013441	1044.98	-0.0600822	0.152383	-0.394284	0.693371	0.996407	ENSG00000013441	1195	CLK1	Replicating
ENSG00000013503	87.7838	-0.548555	0.452223	-1.21302	0.225123	0.8593	ENSG00000013503	55703	POLR3B	Replicating
ENSG00000013523	1100.25	-0.114885	0.150179	-0.764986	0.44428	0.971022	ENSG00000013523	23357	ANGEL1	Replicating
ENSG00000013561	885.615	-0.0247047	0.157365	-0.15699	0.875252	0.996407	ENSG00000013561	9604	RNF14	Replicating
ENSG00000013563	901.26	0.3111	0.166027	1.87379	0.0609593	0.534873	ENSG00000013563	1774	DNASE1L1	Mixed
ENSG00000013573	531.713	-0.388865	0.202721	-1.91823	0.0550824	0.512899	ENSG00000013573	1663	DDX11	Replicating
ENSG00000013583	709.495	-0.0755835	0.171118	-0.441704	0.658703	0.996407	ENSG00000013583	50865	HEBP1	Replicating
ENSG00000013588	11.475	1.37303	1.26586	1.08466	0.278072	NA	ENSG00000013588	9052	GPRC5A	Mixed
ENSG00000013619	708.061	-0.170354	0.17827	-0.955595	0.339277	0.939761	ENSG00000013619	10046	MAMLD1	Replicating
ENSG00000013725	1.39809	1.61591	3.56614	0.453126	0.650458	NA	ENSG00000013725	923	CD6	Mixed
ENSG00000013810	352.285	0.571785	0.238548	2.39694	0.0165328	0.269658	ENSG00000013810	10460	TACC3	Mixed
ENSG00000014123	468.821	-0.0894377	0.200325	-0.446462	0.655263	0.996407	ENSG00000014123	23376	UFL1	Replicating
ENSG00000014138	652.744	-0.0191295	0.199826	-0.0957306	0.923735	0.996407	ENSG00000014138	23649	POLA2	Replicating
ENSG00000014164	1293.67	0.248903	0.140796	1.76782	0.0770906	0.591494	ENSG00000014164	23144	ZC3H3	Mixed
ENSG00000014216	2253.63	0.208599	0.145247	1.43617	0.150955	0.761289	ENSG00000014216	823	CAPN1	Mixed
ENSG00000014257	109.162	0.581568	0.374009	1.55496	0.119956	0.707302	ENSG00000014257	55	ACP3	Mixed
ENSG00000014641	2663.62	-0.11641	0.120857	-0.963201	0.335447	0.938661	ENSG00000014641	4190	MDH1	Replicating
ENSG00000014824	828.557	0.362025	0.166125	2.17923	0.0293142	0.379181	ENSG00000014824	10463	SLC30A9	Mixed
ENSG00000014914	180.877	0.139636	0.304275	0.458914	0.646296	0.996407	ENSG00000014914	10903	MTMR11	Mixed
ENSG00000014919	307.274	-0.0702895	0.238706	-0.294461	0.768406	0.996407	ENSG00000014919	1355	COX15	Replicating
ENSG00000015133	139.397	0.635585	0.353015	1.80045	0.0717896	0.571544	ENSG00000015133	440193	CCDC88C	Mixed
ENSG00000015153	125.955	-0.0624148	0.386585	-0.161452	0.871738	0.996407	ENSG00000015153	10138	YAF2	Replicating
ENSG00000015171	196.328	-0.0131378	0.293205	-0.0448076	0.964261	0.998561	ENSG00000015171	10771	ZMYND11	Replicating
ENSG00000015285	2778.95	0.218876	0.147451	1.48439	0.137705	0.742335	ENSG00000015285	7454	WAS	Mixed
ENSG00000015413	3.44255	2.37803	2.15497	1.10351	0.269806	NA	ENSG00000015413	1800	DPEP1	Mixed
ENSG00000015475	12262.6	0.1722	0.103058	1.6709	0.094742	0.643503	ENSG00000015475	637	BID	Mixed
ENSG00000015479	3727.36	-0.0381462	0.120329	-0.317016	0.751231	0.996407	ENSG00000015479	9782	MATR3	Replicating
ENSG00000015532	379.9	-0.0608035	0.220879	-0.275279	0.783102	0.996407	ENSG00000015532	64132	XYLT2	Replicating
ENSG00000015568	266.314	0.640347	0.290204	2.20654	0.0273463	0.364124	ENSG00000015568	727851	RGPD5	Mixed
ENSG00000015676	859.261	-0.0382298	0.161511	-0.236701	0.812889	0.996407	ENSG00000015676	23386	NUDCD3	Replicating
ENSG00000016391	0.890641	2.19991	3.94551	0.557572	0.577137	NA	ENSG00000016391	55349	CHDH	Mixed
ENSG00000016402	0.991037	2.9231	3.99112	0.732402	0.463923	NA	ENSG00000016402	53832	IL20RA	Mixed
ENSG00000016864	238.751	-0.421897	0.300173	-1.40552	0.159868	0.775348	ENSG00000016864	55830	GLT8D1	Replicating
ENSG00000017260	1209.23	-0.0571663	0.154216	-0.370689	0.710869	0.996407	ENSG00000017260	27032	ATP2C1	Replicating
ENSG00000017373	1.08197	-0.087698	3.97478	-0.0220636	0.982397	NA	ENSG00000017373	NA	NA	Replicating
ENSG00000017427	563.416	-0.291446	0.282018	-1.03343	0.301402	0.920973	ENSG00000017427	3479	IGF1	Replicating
ENSG00000017483	534.429	0.0203631	0.208383	0.0977199	0.922155	0.996407	ENSG00000017483	92745	SLC38A5	Mixed
ENSG00000017621	29.61	0.452542	0.730799	0.619243	0.535757	NA	ENSG00000017621	NA	NA	Mixed
ENSG00000017797	1437.95	-0.0752135	0.16279	-0.462027	0.644062	0.996407	ENSG00000017797	10928	RALBP1	Replicating
ENSG00000018189	252.554	-0.290345	0.318282	-0.912227	0.361649	0.946482	ENSG00000018189	22902	RUFY3	Replicating
ENSG00000018236	1.38023	-1.73347	3.98826	-0.434644	0.663821	NA	ENSG00000018236	1272	CNTN1	Replicating
ENSG00000018280	849.214	-0.113239	0.162074	-0.698688	0.484747	0.982807	ENSG00000018280	6556	SLC11A1	Replicating
ENSG00000018408	2.62275	1.15643	2.17449	0.531819	0.594851	NA	ENSG00000018408	25937	WWTR1	Mixed
ENSG00000018510	623.881	-0.10485	0.251644	-0.41666	0.676927	0.996407	ENSG00000018510	8540	AGPS	Replicating
ENSG00000018610	334.258	0.0439714	0.228617	0.192337	0.847478	0.996407	ENSG00000018610	63932	STEEP1	Mixed
ENSG00000018699	168.741	-0.023498	0.30424	-0.0772351	0.938437	0.997043	ENSG00000018699	55622	TTC27	Replicating
ENSG00000018869	29.445	-0.649928	0.69469	-0.935565	0.349497	NA	ENSG00000018869	147948	ZNF582	Replicating
ENSG00000019144	712.091	0.0370236	0.19822	0.18678	0.851833	0.996407	ENSG00000019144	23187	PHLDB1	Mixed
ENSG00000019169	3.39934	0.546144	2.22268	0.245713	0.805904	NA	ENSG00000019169	8685	MARCO	Mixed
ENSG00000019186	5.52367	0.170961	1.71279	0.0998146	0.920492	NA	ENSG00000019186	1591	CYP24A1	Mixed
ENSG00000019485	21.1939	0.425088	0.823686	0.516081	0.605798	NA	ENSG00000019485	56981	PRDM11	Mixed
ENSG00000019549	7.69508	-2.68925	1.49622	-1.79736	0.0722792	NA	ENSG00000019549	6591	SNAI2	Replicating
ENSG00000019582	9343.81	0.0713788	0.133312	0.535428	0.592354	0.996407	ENSG00000019582	972	CD74	Mixed
ENSG00000019991	4.392	-1.16246	2.19581	-0.529399	0.596529	NA	ENSG00000019991	3082	HGF	Replicating
ENSG00000019995	330.093	-0.0001965	0.243263	-0.0008078	0.999355	0.99989	ENSG00000019995	54764	ZRANB1	Replicating
ENSG00000020129	670.882	-0.180162	0.178725	-1.00804	0.313435	0.931382	ENSG00000020129	23154	NCDN	Replicating
ENSG00000020181	255.187	-0.143611	0.253036	-0.567553	0.570339	0.995808	ENSG00000020181	25960	ADGRA2	Replicating
ENSG00000020219	0.56178	2.17759	4.02078	0.541584	0.588105	NA	ENSG00000020219	NA	CCT8L1P	Mixed
ENSG00000020256	219.012	0.121638	0.272271	0.446754	0.655053	0.996407	ENSG00000020256	55734	ZFP64	Mixed
ENSG00000020426	129.208	0.0424045	0.37018	0.114551	0.908801	0.996407	ENSG00000020426	4331	MNAT1	Mixed
ENSG00000020577	110.892	-0.980017	0.370179	-2.64741	0.00811103	0.187188	ENSG00000020577	23034	SAMD4A	Replicating
ENSG00000020633	16006.5	0.283397	0.105205	2.69376	0.0070652	0.171137	ENSG00000020633	864	RUNX3	Mixed
ENSG00000020922	142.687	0.187492	0.348747	0.537616	0.590842	0.996407	ENSG00000020922	4361	MRE11	Mixed
ENSG00000021300	2.55418	0.209663	2.55755	0.0819779	0.934664	NA	ENSG00000021300	58473	PLEKHB1	Mixed
ENSG00000021355	2879.77	-0.0330815	0.138747	-0.23843	0.811548	0.996407	ENSG00000021355	1992	SERPINB1	Replicating
ENSG00000021574	272.394	0.298267	0.247402	1.20559	0.227974	0.860437	ENSG00000021574	6683	SPAST	Mixed
ENSG00000021762	48.7919	0.437006	0.593137	0.73677	0.461262	NA	ENSG00000021762	114879	OSBPL5	Mixed
ENSG00000021776	1049.59	0.073774	0.167628	0.440104	0.659862	0.996407	ENSG00000021776	9716	AQR	Mixed
ENSG00000022267	30.9906	0.566795	0.709356	0.799027	0.424275	NA	ENSG00000022267	2273	FHL1	Mixed
ENSG00000022277	2236.65	0.0465426	0.127514	0.364999	0.715112	0.996407	ENSG00000022277	51507	RTF2	Mixed
ENSG00000022355	2.3219	-0.344412	2.9573	-0.116461	0.907287	NA	ENSG00000022355	2554	GABRA1	Replicating
ENSG00000022556	82.032	-0.482976	0.449181	-1.07524	0.282269	0.905812	ENSG00000022556	55655	NLRP2	Replicating
ENSG00000022567	416.153	0.0198823	0.230495	0.086259	0.931261	0.996407	ENSG00000022567	57210	SLC45A4	Mixed
ENSG00000022840	2820.76	0.108677	0.117495	0.92495	0.354992	0.944662	ENSG00000022840	9921	RNF10	Mixed
ENSG00000022976	131.246	-0.188929	0.359191	-0.525985	0.598899	0.996407	ENSG00000022976	55778	ZNF839	Replicating
ENSG00000023041	311.212	-0.170136	0.258566	-0.657999	0.510539	0.985638	ENSG00000023041	64429	ZDHHC6	Replicating
ENSG00000023171	181.631	0.267282	0.331392	0.806543	0.41993	0.961875	ENSG00000023171	57476	GRAMD1B	Mixed
ENSG00000023191	3613.46	0.103668	0.118296	0.876347	0.380841	0.952958	ENSG00000023191	6050	RNH1	Mixed
ENSG00000023228	1144.51	0.143078	0.14498	0.986885	0.323699	0.93485	ENSG00000023228	4719	NDUFS1	Mixed
ENSG00000023287	1179.73	-0.459057	0.191006	-2.40336	0.0162451	0.268985	ENSG00000023287	9821	RB1CC1	Replicating
ENSG00000023318	3562.2	-0.10192	0.111545	-0.913705	0.360872	0.946482	ENSG00000023318	23071	ERP44	Replicating
ENSG00000023330	4818.28	0.0777423	0.119516	0.650474	0.515386	0.986911	ENSG00000023330	211	ALAS1	Mixed
ENSG00000023445	3669.38	-0.0153738	0.121921	-0.126097	0.899656	0.996407	ENSG00000023445	330	BIRC3	Replicating
ENSG00000023516	561.243	-0.0727519	0.205235	-0.354481	0.722978	0.996407	ENSG00000023516	11215	AKAP11	Replicating
ENSG00000023572	164.159	-0.0415158	0.310657	-0.133639	0.893688	0.996407	ENSG00000023572	51022	GLRX2	Replicating
ENSG00000023608	237.954	-0.934296	0.315067	-2.96539	0.00302298	0.103077	ENSG00000023608	6617	SNAPC1	Replicating
ENSG00000023697	94.8916	-0.19639	0.399957	-0.491028	0.623407	0.996407	ENSG00000023697	51071	DERA	Replicating
ENSG00000023734	706.81	-0.162574	0.175505	-0.926319	0.35428	0.944662	ENSG00000023734	11171	STRAP	Replicating
ENSG00000023839	7.36482	1.11244	1.58936	0.69993	0.483971	NA	ENSG00000023839	1244	ABCC2	Mixed
ENSG00000023892	218.736	0.438922	0.290347	1.51171	0.130607	0.733101	ENSG00000023892	50619	DEF6	Mixed
ENSG00000023902	13256.8	0.189913	0.11734	1.61848	0.105559	0.670645	ENSG00000023902	51177	PLEKHO1	Mixed
ENSG00000023909	1398.46	0.261578	0.136866	1.91119	0.05598	0.515991	ENSG00000023909	2730	GCLM	Mixed
ENSG00000024048	1433.23	-0.0474157	0.146627	-0.323377	0.74641	0.996407	ENSG00000024048	23304	UBR2	Replicating
ENSG00000024422	650.461	0.138178	0.174214	0.793148	0.427691	0.965995	ENSG00000024422	30846	EHD2	Mixed
ENSG00000024526	12.4726	4.3038	1.32243	3.25446	0.00113607	NA	ENSG00000024526	55635	DEPDC1	Mixed
ENSG00000024862	266.283	0.105703	0.258359	0.409131	0.682443	0.996407	ENSG00000024862	25901	CCDC28A	Mixed
ENSG00000025039	1774.86	-0.483164	0.131151	-3.68404	0.00022957	0.0189083	ENSG00000025039	58528	RRAGD	Replicating
ENSG00000025156	164.017	-0.396048	0.32919	-1.2031	0.228938	0.860437	ENSG00000025156	3298	HSF2	Replicating
ENSG00000025293	1377.74	0.0170145	0.157725	0.107874	0.914095	0.996407	ENSG00000025293	51230	PHF20	Mixed
ENSG00000025423	8.9488	1.11618	1.48807	0.750087	0.453202	NA	ENSG00000025423	8630	HSD17B6	Mixed
ENSG00000025434	4062.03	-0.272629	0.119648	-2.27859	0.0226917	0.326889	ENSG00000025434	10062	NR1H3	Replicating
ENSG00000025708	13895.4	0.229048	0.111819	2.04837	0.0405238	0.444857	ENSG00000025708	1890	TYMP	Mixed
ENSG00000025770	591.379	0.165625	0.183012	0.904994	0.365468	0.947764	ENSG00000025770	29781	NCAPH2	Mixed
ENSG00000025772	1415.65	0.00162436	0.141306	0.0114953	0.990828	0.999825	ENSG00000025772	10953	TOMM34	Mixed
ENSG00000025796	1657.4	-0.258024	0.136532	-1.88985	0.0587785	0.527949	ENSG00000025796	11231	SEC63	Replicating
ENSG00000025800	2190.91	0.0345221	0.127394	0.270988	0.786401	0.996407	ENSG00000025800	23633	KPNA6	Mixed
ENSG00000026025	14027.3	-0.512661	0.0992763	-5.16398	2.42e-07	0.0001172	ENSG00000026025	7431	VIM	Replicating
ENSG00000026036	37.1961	1.71433	0.727724	2.35575	0.0184856	NA	ENSG00000026036	NA	RTEL1-TNFRSF6B	Mixed
ENSG00000026103	18.8977	-0.61407	0.866331	-0.708817	0.478438	NA	ENSG00000026103	355	FAS	Replicating
ENSG00000026297	2547.99	-0.310384	0.118149	-2.62707	0.00861245	0.192829	ENSG00000026297	8635	RNASET2	Replicating
ENSG00000026508	42582.9	-0.127187	0.104263	-1.21987	0.222515	0.857298	ENSG00000026508	960	CD44	Replicating
ENSG00000026559	298.503	0.490936	0.271444	1.80861	0.0705118	0.565617	ENSG00000026559	3755	KCNG1	Mixed
ENSG00000026652	619.954	-0.322511	0.183269	-1.75977	0.0784471	0.594439	ENSG00000026652	56895	AGPAT4	Replicating
ENSG00000026751	23433.9	0.163483	0.0955012	1.71184	0.0869258	0.618837	ENSG00000026751	57823	SLAMF7	Mixed
ENSG00000026950	194.885	-0.425013	0.305187	-1.39263	0.163732	0.782181	ENSG00000026950	11119	BTN3A1	Replicating
ENSG00000027001	108.232	-0.64053	0.387816	-1.65163	0.0986095	0.65651	ENSG00000027001	4285	MIPEP	Replicating
ENSG00000027075	265.024	-0.321848	0.267117	-1.2049	0.228243	0.860437	ENSG00000027075	5583	PRKCH	Replicating
ENSG00000027697	4896.6	0.113706	0.11748	0.967872	0.333108	0.938661	ENSG00000027697	3459	IFNGR1	Mixed
ENSG00000027847	367.205	0.022488	0.225101	0.0999016	0.920422	0.996407	ENSG00000027847	11285	B4GALT7	Mixed
ENSG00000027869	66.3755	-0.921086	0.553386	-1.66445	0.0960217	0.648088	ENSG00000027869	9047	SH2D2A	Replicating
ENSG00000028116	729.335	0.0165956	0.166611	0.0996068	0.920657	0.996407	ENSG00000028116	7444	VRK2	Mixed
ENSG00000028137	24332.6	-0.23079	0.102552	-2.25046	0.0244194	0.342918	ENSG00000028137	7133	TNFRSF1B	Replicating
ENSG00000028203	274.682	-0.0774634	0.269054	-0.28791	0.773416	0.996407	ENSG00000028203	55591	VEZT	Replicating
ENSG00000028277	3688.64	0.0970407	0.111759	0.868304	0.385228	0.955146	ENSG00000028277	5452	POU2F2	Mixed
ENSG00000028310	674.505	-0.0136746	0.179319	-0.0762588	0.939213	0.99707	ENSG00000028310	65980	BRD9	Replicating
ENSG00000028528	1605.05	-0.0755521	0.131108	-0.57626	0.56444	0.995808	ENSG00000028528	6642	SNX1	Replicating
ENSG00000028839	214.609	-0.541695	0.275514	-1.96613	0.0492838	0.485866	ENSG00000028839	9519	TBPL1	Replicating
ENSG00000029153	926.334	0.00141588	0.188735	0.00750192	0.994014	0.999825	ENSG00000029153	56938	BMAL2	Mixed
ENSG00000029363	2818.71	-0.261145	0.11715	-2.22916	0.0258034	0.351721	ENSG00000029363	9774	BCLAF1	Replicating
ENSG00000029364	1682.16	0.118167	0.131316	0.899872	0.368188	0.947764	ENSG00000029364	55334	SLC39A9	Mixed
ENSG00000029534	14.4447	1.0108	1.03568	0.97598	0.329075	NA	ENSG00000029534	286	ANK1	Mixed
ENSG00000029639	92.2789	-0.137079	0.44008	-0.311486	0.755431	0.996407	ENSG00000029639	51106	TFB1M	Replicating
ENSG00000029725	450.191	0.0387663	0.219427	0.176671	0.859767	0.996407	ENSG00000029725	9135	RABEP1	Mixed
ENSG00000029993	559.757	0.232404	0.199764	1.16339	0.244671	0.875169	ENSG00000029993	3149	HMGB3	Mixed
ENSG00000030066	615.401	0.221911	0.179329	1.23745	0.215919	0.848906	ENSG00000030066	23279	NUP160	Mixed
ENSG00000030110	1796.52	0.0883561	0.133929	0.659722	0.509433	0.985526	ENSG00000030110	578	BAK1	Mixed
ENSG00000030304	0.35613	-1.17257	4.04284	-0.290036	0.771788	NA	ENSG00000030304	4593	MUSK	Replicating
ENSG00000030419	28.426	0.788636	0.930789	0.847277	0.396841	NA	ENSG00000030419	22807	IKZF2	Mixed
ENSG00000030582	39790.7	0.00325646	0.102	0.031926	0.974531	0.999825	ENSG00000030582	2896	GRN	Mixed
ENSG00000031003	932.573	0.205424	0.163173	1.25893	0.208055	0.840159	ENSG00000031003	51306	FAM13B	Mixed
ENSG00000031081	4665.15	0.301398	0.134668	2.23808	0.0252159	0.348398	ENSG00000031081	57514	ARHGAP31	Mixed
ENSG00000031691	62.0162	0.182611	0.50865	0.359011	0.719587	0.996407	ENSG00000031691	55166	CENPQ	Mixed
ENSG00000031698	2589.33	0.109824	0.120548	0.911042	0.362273	0.9471	ENSG00000031698	6301	SARS1	Mixed
ENSG00000031823	1452.37	-0.0778607	0.151261	-0.514745	0.606731	0.996407	ENSG00000031823	8498	RANBP3	Replicating
ENSG00000032219	946.793	-0.199152	0.159349	-1.24978	0.211378	0.844145	ENSG00000032219	5926	ARID4A	Replicating
ENSG00000032389	528.83	0.0617075	0.189514	0.325609	0.74472	0.996407	ENSG00000032389	7260	EIPR1	Mixed
ENSG00000032444	3232.8	0.0804056	0.124961	0.643445	0.519936	0.987491	ENSG00000032444	10908	PNPLA6	Mixed
ENSG00000032742	58.4241	-0.500212	0.524401	-0.953874	0.340147	0.939761	ENSG00000032742	8100	IFT88	Replicating
ENSG00000033011	306.974	-0.200004	0.233413	-0.856867	0.391518	0.956724	ENSG00000033011	56052	ALG1	Replicating
ENSG00000033030	596.335	-0.0722735	0.187754	-0.384937	0.700284	0.996407	ENSG00000033030	55596	ZCCHC8	Replicating
ENSG00000033050	2010.23	0.252206	0.125411	2.01104	0.0443214	0.464895	ENSG00000033050	10061	ABCF2	Mixed
ENSG00000033100	2774.62	-0.112296	0.12478	-0.899953	0.368145	0.947764	ENSG00000033100	54480	CHPF2	Replicating
ENSG00000033122	3.5534	-1.00733	2.26612	-0.444515	0.65667	NA	ENSG00000033122	57554	LRRC7	Replicating
ENSG00000033170	219.169	0.175634	0.297069	0.591221	0.554372	0.995442	ENSG00000033170	2530	FUT8	Mixed
ENSG00000033178	1164.15	-0.155345	0.173623	-0.894725	0.370934	0.948695	ENSG00000033178	55236	UBA6	Replicating
ENSG00000033327	1109.79	-0.010072	0.155896	-0.0646074	0.948487	0.997318	ENSG00000033327	9846	GAB2	Replicating
ENSG00000033627	1270.61	-0.189369	0.142284	-1.33092	0.183216	0.814435	ENSG00000033627	535	ATP6V0A1	Replicating
ENSG00000033800	1080	0.0398427	0.153798	0.259059	0.79559	0.996407	ENSG00000033800	8554	PIAS1	Mixed
ENSG00000033867	239.624	-0.215445	0.313093	-0.688119	0.491378	0.983056	ENSG00000033867	9497	SLC4A7	Replicating
ENSG00000034053	605.524	-0.172346	0.179663	-0.959275	0.33742	0.938661	ENSG00000034053	321	APBA2	Replicating
ENSG00000034063	114.855	0.538386	0.372658	1.44472	0.148537	0.760269	ENSG00000034063	NA	NA	Mixed
ENSG00000034152	3725.3	-0.209317	0.11407	-1.835	0.0665058	0.549801	ENSG00000034152	5606	MAP2K3	Replicating
ENSG00000034510	16188.6	-0.0912335	0.0976531	-0.934261	0.350169	0.943954	ENSG00000034510	9168	TMSB10	Replicating
ENSG00000034533	70.1733	-0.170914	0.464535	-0.367925	0.712929	0.996407	ENSG00000034533	28990	ASTE1	Replicating
ENSG00000034677	428.295	-0.0213315	0.2141	-0.0996334	0.920635	0.996407	ENSG00000034677	25897	RNF19A	Replicating
ENSG00000034693	86.6645	-0.222437	0.445051	-0.499802	0.617215	0.996407	ENSG00000034693	8504	PEX3	Replicating
ENSG00000034713	1141.18	0.0735025	0.144066	0.5102	0.609912	0.996407	ENSG00000034713	11345	GABARAPL2	Mixed
ENSG00000035115	103.371	-0.183745	0.406827	-0.451653	0.651519	0.996407	ENSG00000035115	26751	SH3YL1	Replicating
ENSG00000035141	356.295	0.411838	0.221681	1.85779	0.0631985	0.540469	ENSG00000035141	84908	FAM136A	Mixed
ENSG00000035403	259.162	0.151505	0.254554	0.595179	0.551724	0.995442	ENSG00000035403	7414	VCL	Mixed
ENSG00000035499	20.5738	0.034864	0.896223	0.0389011	0.968969	NA	ENSG00000035499	55789	DEPDC1B	Mixed
ENSG00000035664	103.816	0.169812	0.471134	0.360431	0.718525	0.996407	ENSG00000035664	23604	DAPK2	Mixed
ENSG00000035681	3476.44	-0.20527	0.119929	-1.7116	0.0869702	0.618837	ENSG00000035681	8439	NSMAF	Replicating
ENSG00000035687	656.919	-0.223804	0.174245	-1.28443	0.198992	0.828337	ENSG00000035687	159	ADSS2	Replicating
ENSG00000035720	12.1212	0.112951	1.07772	0.104806	0.916529	NA	ENSG00000035720	26228	STAP1	Mixed
ENSG00000035862	2471.88	-0.0746703	0.120785	-0.618209	0.536438	0.990385	ENSG00000035862	7077	TIMP2	Replicating
ENSG00000035928	455.996	-0.713993	0.223229	-3.19847	0.00138159	0.0604105	ENSG00000035928	5981	RFC1	Replicating
ENSG00000036054	504.887	0.348362	0.218422	1.5949	0.110734	0.679893	ENSG00000036054	55773	TBC1D23	Mixed
ENSG00000036257	1105.03	-0.141663	0.149391	-0.948268	0.342993	0.941233	ENSG00000036257	8452	CUL3	Replicating
ENSG00000036448	1.11907	1.01501	3.59625	0.282242	0.777758	NA	ENSG00000036448	9172	MYOM2	Mixed
ENSG00000036473	0.936028	0.306965	3.98025	0.0771221	0.938526	NA	ENSG00000036473	5009	OTC	Mixed
ENSG00000036530	1.31438	-2.76422	3.99516	-0.691894	0.489004	NA	ENSG00000036530	10858	CYP46A1	Replicating
ENSG00000036549	472.56	-0.039155	0.227745	-0.171925	0.863497	0.996407	ENSG00000036549	26009	ZZZ3	Replicating
ENSG00000036565	81.8436	0.238931	0.449233	0.531865	0.594819	0.996407	ENSG00000036565	6570	SLC18A1	Mixed
ENSG00000036672	114.109	0.303225	0.373243	0.812407	0.416558	0.961208	ENSG00000036672	9099	USP2	Mixed
ENSG00000036828	4.29595	-1.05451	2.00765	-0.525248	0.599411	NA	ENSG00000036828	846	CASR	Replicating
ENSG00000037042	79.1298	-0.224038	0.43857	-0.510837	0.609465	0.996407	ENSG00000037042	27175	TUBG2	Replicating
ENSG00000037241	286.35	-0.12198	0.248003	-0.491849	0.622826	0.996407	ENSG00000037241	51121	RPL26L1	Replicating
ENSG00000037280	6.07855	1.33722	1.48849	0.898376	0.368985	NA	ENSG00000037280	2324	FLT4	Mixed
ENSG00000037474	1806.42	-0.0358087	0.132478	-0.270299	0.78693	0.996407	ENSG00000037474	54888	NSUN2	Replicating
ENSG00000037637	1605.58	0.390883	0.157838	2.47648	0.0132684	0.240079	ENSG00000037637	54455	FBXO42	Mixed
ENSG00000037749	548.274	0.176561	0.191448	0.922238	0.356404	0.944662	ENSG00000037749	4238	MFAP3	Mixed
ENSG00000037757	207.491	-0.396678	0.278485	-1.42441	0.154327	0.767165	ENSG00000037757	84245	MRI1	Replicating
ENSG00000037897	1006.54	0.170074	0.149903	1.13456	0.256558	0.885218	ENSG00000037897	4234	METTL1	Mixed
ENSG00000038002	252.334	0.105624	0.291758	0.362025	0.717334	0.996407	ENSG00000038002	175	AGA	Mixed
ENSG00000038210	372.469	0.0281764	0.220248	0.12793	0.898204	0.996407	ENSG00000038210	55300	PI4K2B	Mixed
ENSG00000038219	1209.45	-0.24984	0.149115	-1.67549	0.0938388	0.640337	ENSG00000038219	259282	BOD1L1	Replicating
ENSG00000038274	916.443	0.100825	0.169185	0.595947	0.551211	0.995442	ENSG00000038274	27430	MAT2B	Mixed
ENSG00000038358	1759.28	-0.0119138	0.14824	-0.0803684	0.935944	0.997043	ENSG00000038358	23644	EDC4	Replicating
ENSG00000038382	200.573	0.00722676	0.368166	0.0196291	0.984339	0.999825	ENSG00000038382	7204	TRIO	Mixed
ENSG00000038427	1633.01	-0.118222	0.151317	-0.781288	0.434633	0.967689	ENSG00000038427	1462	VCAN	Replicating
ENSG00000038532	986.053	0.230063	0.1522	1.51158	0.130639	0.733101	ENSG00000038532	23274	CLEC16A	Mixed
ENSG00000038945	547.992	-0.646714	0.192507	-3.35943	0.00078104	0.0422747	ENSG00000038945	4481	MSR1	Replicating
ENSG00000039068	7.17	-0.599665	1.76581	-0.339597	0.73416	NA	ENSG00000039068	999	CDH1	Replicating
ENSG00000039123	771.055	-0.0124243	0.173421	-0.0716424	0.942886	0.997183	ENSG00000039123	23517	MTREX	Replicating
ENSG00000039319	3852.28	-0.212947	0.161025	-1.32245	0.186019	0.8167	ENSG00000039319	9765	ZFYVE16	Replicating
ENSG00000039523	722.136	-0.0880553	0.185701	-0.474178	0.635373	0.996407	ENSG00000039523	79567	RIPOR1	Replicating
ENSG00000039560	2486.45	-0.211849	0.132348	-1.6007	0.109443	0.679039	ENSG00000039560	26064	RAI14	Replicating
ENSG00000039600	1.31419	3.22697	3.97069	0.812696	0.416392	NA	ENSG00000039600	11063	SOX30	Mixed
ENSG00000039650	459.935	-0.210163	0.217279	-0.967247	0.333421	0.938661	ENSG00000039650	11284	PNKP	Replicating
ENSG00000040199	279.088	0.33486	0.272389	1.22935	0.218942	0.852658	ENSG00000040199	23035	PHLPP2	Mixed
ENSG00000040275	197.353	0.22141	0.288366	0.767809	0.442601	0.971022	ENSG00000040275	54908	SPDL1	Mixed
ENSG00000040341	306.983	0.0994912	0.242051	0.411033	0.681048	0.996407	ENSG00000040341	27067	STAU2	Mixed
ENSG00000040487	822.136	-0.217208	0.162585	-1.33597	0.18156	0.813098	ENSG00000040487	54896	SLC66A1	Replicating
ENSG00000040531	816.615	-0.0120531	0.171068	-0.0704577	0.943829	0.997183	ENSG00000040531	1497	CTNS	Replicating
ENSG00000040608	20.4527	-0.516202	0.838383	-0.615712	0.538085	NA	ENSG00000040608	65078	RTN4R	Replicating
ENSG00000040633	689.491	0.191227	0.175513	1.08953	0.275919	0.900757	ENSG00000040633	79142	PHF23	Mixed
ENSG00000040933	201.004	0.311093	0.284323	1.09415	0.273888	0.898456	ENSG00000040933	3631	INPP4A	Mixed
ENSG00000041353	345.398	-0.588621	0.679299	-0.866513	0.386209	0.955833	ENSG00000041353	5874	RAB27B	Replicating
ENSG00000041357	2724.28	-0.0329392	0.122383	-0.269148	0.787816	0.996407	ENSG00000041357	5685	PSMA4	Replicating
ENSG00000041515	1.11705	1.545	3.32442	0.464742	0.642117	NA	ENSG00000041515	23026	MYO16	Mixed
ENSG00000041802	611.975	-0.171523	0.196526	-0.872775	0.382786	0.953566	ENSG00000041802	55341	LSG1	Replicating
ENSG00000041880	10.7843	-0.227263	1.1409	-0.199197	0.842109	NA	ENSG00000041880	10039	PARP3	Replicating
ENSG00000041982	135.36	-0.361176	0.427136	-0.845576	0.39779	0.956724	ENSG00000041982	3371	TNC	Replicating
ENSG00000041988	340.287	0.169029	0.232101	0.728255	0.466457	0.977366	ENSG00000041988	90326	THAP3	Mixed
ENSG00000042062	2.66764	-4.4269	2.73972	-1.61582	0.106133	NA	ENSG00000042062	140876	RIPOR3	Replicating
ENSG00000042088	190.328	-0.276126	0.295205	-0.935372	0.349597	0.94337	ENSG00000042088	55775	TDP1	Replicating
ENSG00000042286	647.932	-0.0457876	0.179528	-0.255044	0.798689	0.996407	ENSG00000042286	84883	AIFM2	Replicating
ENSG00000042317	23.862	-0.526316	0.765329	-0.687699	0.491642	NA	ENSG00000042317	55812	SPATA7	Replicating
ENSG00000042429	518.972	7.97e-05	0.233332	0.00034173	0.999727	0.99989	ENSG00000042429	9440	MED17	Mixed
ENSG00000042445	278.605	-0.0719648	0.268917	-0.267609	0.789	0.996407	ENSG00000042445	54884	RETSAT	Replicating
ENSG00000042493	6285.76	-0.601646	0.123962	-4.85347	1.21e-06	0.00039058	ENSG00000042493	822	CAPG	Replicating
ENSG00000042753	2821.96	-0.250968	0.124967	-2.00828	0.0446131	0.466201	ENSG00000042753	1175	AP2S1	Replicating
ENSG00000042781	0.373171	1.34425	4.03985	0.332747	0.739325	NA	ENSG00000042781	7399	USH2A	Mixed
ENSG00000042832	224.264	0.169479	0.341807	0.495834	0.620012	0.996407	ENSG00000042832	7038	TG	Mixed
ENSG00000042980	302.472	0.249969	0.253752	0.985089	0.32458	0.93485	ENSG00000042980	10863	ADAM28	Mixed
ENSG00000043039	0.816777	-0.0587056	3.95457	-0.014845	0.988156	NA	ENSG00000043039	8538	BARX2	Replicating
ENSG00000043093	566.543	-0.0681236	0.19476	-0.349783	0.726502	0.996407	ENSG00000043093	54165	DCUN1D1	Replicating
ENSG00000043143	945.464	0.527001	0.164167	3.21016	0.00132661	0.0585942	ENSG00000043143	23338	JADE2	Mixed
ENSG00000043355	794.785	0.31663	0.187523	1.68849	0.0913182	0.632576	ENSG00000043355	7546	ZIC2	Mixed
ENSG00000043462	2679.03	-0.244484	0.125809	-1.94329	0.0519811	0.49916	ENSG00000043462	3937	LCP2	Replicating
ENSG00000043514	674.591	0.0365102	0.182966	0.199547	0.841835	0.996407	ENSG00000043514	54802	TRIT1	Mixed
ENSG00000043591	139.991	0.278504	0.334634	0.832264	0.40526	0.957685	ENSG00000043591	153	ADRB1	Mixed
ENSG00000044012	1.22573	-0.0135068	3.79362	-0.0035604	0.997159	NA	ENSG00000044012	2981	GUCA2B	Replicating
ENSG00000044090	1209.1	-0.115033	0.148102	-0.776716	0.437326	0.970227	ENSG00000044090	9820	CUL7	Replicating
ENSG00000044115	4038.5	0.18736	0.117055	1.60061	0.109462	0.679039	ENSG00000044115	1495	CTNNA1	Mixed
ENSG00000044446	136.377	-0.0816729	0.995151	-0.0820708	0.93459	0.997043	ENSG00000044446	5256	PHKA2	Replicating
ENSG00000044459	225.744	-0.0485068	0.27558	-0.176017	0.860281	0.996407	ENSG00000044459	54875	CNTLN	Replicating
ENSG00000044574	24726	-0.421133	0.0990814	-4.25037	2.13e-05	0.00335149	ENSG00000044574	3309	HSPA5	Replicating
ENSG00000046604	12.5018	0.18886	1.07304	0.176005	0.86029	NA	ENSG00000046604	1829	DSG2	Mixed
ENSG00000046647	133.628	-0.146818	0.352401	-0.416621	0.676956	0.996407	ENSG00000046647	54960	GEMIN8	Replicating
ENSG00000046651	194.844	-0.141297	0.318815	-0.443195	0.657625	0.996407	ENSG00000046651	8481	OFD1	Replicating
ENSG00000046653	0.793667	-1.51064	3.98065	-0.379497	0.704319	NA	ENSG00000046653	2824	GPM6B	Replicating
ENSG00000047056	454.389	-0.165265	0.204658	-0.80752	0.419367	0.961875	ENSG00000047056	22884	WDR37	Replicating
ENSG00000047188	272.42	0.28449	0.332144	0.856525	0.391707	0.956724	ENSG00000047188	64848	YTHDC2	Mixed
ENSG00000047230	65.7393	-0.209191	0.470398	-0.44471	0.656529	0.996407	ENSG00000047230	56474	CTPS2	Replicating
ENSG00000047249	5201.59	-0.281113	0.107937	-2.60442	0.00920295	0.197713	ENSG00000047249	51606	ATP6V1H	Replicating
ENSG00000047315	2507.62	0.0752964	0.138932	0.541967	0.587841	0.996407	ENSG00000047315	5431	POLR2B	Mixed
ENSG00000047346	99.9875	0.320355	0.395713	0.809564	0.418191	0.96166	ENSG00000047346	56204	ATOSA	Mixed
ENSG00000047365	42.1626	0.613512	0.648834	0.94556	0.344373	NA	ENSG00000047365	116984	ARAP2	Mixed
ENSG00000047410	2561.65	-0.250264	0.126753	-1.97442	0.0483342	0.48537	ENSG00000047410	7175	TPR	Replicating
ENSG00000047578	536.956	-0.287327	0.18744	-1.5329	0.1253	0.720082	ENSG00000047578	23247	KATNIP	Replicating
ENSG00000047579	278.992	-0.173322	0.273439	-0.633859	0.526173	0.98777	ENSG00000047579	84062	DTNBP1	Replicating
ENSG00000047597	41.8347	0.303489	0.587707	0.516394	0.605579	NA	ENSG00000047597	7504	XK	Mixed
ENSG00000047621	161.4	0.0743293	0.323989	0.229419	0.818543	0.996407	ENSG00000047621	57102	C12orf4	Mixed
ENSG00000047634	57.2083	-0.422745	0.518952	-0.814613	0.415294	0.961208	ENSG00000047634	6322	SCML1	Replicating
ENSG00000047644	446.821	0.866581	0.217751	3.9797	6.9e-05	0.00788821	ENSG00000047644	55841	WWC3	Mixed
ENSG00000047648	15.3898	0.296203	0.986292	0.30032	0.763933	NA	ENSG00000047648	395	ARHGAP6	Mixed
ENSG00000047662	2.23862	-1.53327	2.73605	-0.560395	0.57521	NA	ENSG00000047662	27146	FAM184B	Replicating
ENSG00000047849	1911.21	0.0237085	0.143065	0.165718	0.868379	0.996407	ENSG00000047849	4134	MAP4	Mixed
ENSG00000047932	771.273	-0.0557405	0.169434	-0.328982	0.74217	0.996407	ENSG00000047932	57120	GOPC	Replicating
ENSG00000047936	155.043	-0.83255	0.410989	-2.02572	0.042793	0.45729	ENSG00000047936	6098	ROS1	Replicating
ENSG00000048028	207.858	0.410234	0.289552	1.41679	0.156545	0.770544	ENSG00000048028	57646	USP28	Mixed
ENSG00000048052	727.454	0.101394	0.168822	0.600593	0.548111	0.995442	ENSG00000048052	9734	HDAC9	Mixed
ENSG00000048140	488.706	0.063874	0.196093	0.325733	0.744626	0.996407	ENSG00000048140	26262	TSPAN17	Mixed
ENSG00000048162	297.237	0.270763	0.252559	1.07208	0.283684	0.905812	ENSG00000048162	51491	NOP16	Mixed
ENSG00000048342	0.35613	-1.17257	4.04284	-0.290036	0.771788	NA	ENSG00000048342	57545	CC2D2A	Replicating
ENSG00000048392	532.157	-0.293718	0.195095	-1.50551	0.132193	0.734772	ENSG00000048392	50484	RRM2B	Replicating
ENSG00000048405	450.046	-0.167876	0.201691	-0.832344	0.405215	0.957685	ENSG00000048405	168850	ZNF800	Replicating
ENSG00000048471	510.629	0.00933251	0.249368	0.0374246	0.970146	0.999273	ENSG00000048471	92017	SNX29	Mixed
ENSG00000048540	0.269235	0.102061	4.06858	0.0250851	0.979987	NA	ENSG00000048540	55885	LMO3	Mixed
ENSG00000048544	1092.9	0.00985235	0.155148	0.0635027	0.949366	0.997318	ENSG00000048544	55173	MRPS10	Mixed
ENSG00000048649	1220.64	-0.283901	0.144974	-1.95829	0.0501963	0.491306	ENSG00000048649	51773	RSF1	Replicating
ENSG00000048707	741.985	0.0233708	0.180039	0.129809	0.896717	0.996407	ENSG00000048707	55187	VPS13D	Mixed
ENSG00000048740	608.613	0.380869	0.178364	2.13534	0.0327329	0.40373	ENSG00000048740	10659	CELF2	Mixed
ENSG00000048828	2398.47	0.199215	0.136718	1.45712	0.145083	0.755279	ENSG00000048828	23196	FAM120A	Mixed
ENSG00000048991	348.236	-0.520699	0.267857	-1.94394	0.0519022	0.498887	ENSG00000048991	23518	R3HDM1	Replicating
ENSG00000049089	3452.41	0.190072	0.11687	1.62635	0.103875	0.666017	ENSG00000049089	1298	COL9A2	Mixed
ENSG00000049130	556.305	0.16656	0.196415	0.848	0.396438	0.956724	ENSG00000049130	4254	KITLG	Mixed
ENSG00000049167	54.7294	0.0181338	0.536155	0.0338219	0.973019	NA	ENSG00000049167	1161	ERCC8	Mixed
ENSG00000049192	17.6925	-1.23119	1.32258	-0.930902	0.351904	NA	ENSG00000049192	11174	ADAMTS6	Replicating
ENSG00000049239	2936.5	0.118492	0.137985	0.858732	0.390489	0.956724	ENSG00000049239	9563	H6PD	Mixed
ENSG00000049245	661.27	-0.124598	0.182307	-0.683448	0.494324	0.983056	ENSG00000049245	9341	VAMP3	Replicating
ENSG00000049246	35.3352	2.65226	0.688432	3.85261	0.00011687	NA	ENSG00000049246	8863	PER3	Mixed
ENSG00000049247	19.2323	0.0646002	0.848502	0.0761344	0.939312	NA	ENSG00000049247	10911	UTS2	Mixed
ENSG00000049249	6390.15	-0.0181459	0.120995	-0.149973	0.880786	0.996407	ENSG00000049249	3604	TNFRSF9	Replicating
ENSG00000049319	1.61749	0.255134	3.0747	0.0829783	0.933869	NA	ENSG00000049319	NA	NA	Mixed
ENSG00000049323	41.774	1.13209	0.634239	1.78496	0.0742683	NA	ENSG00000049323	4052	LTBP1	Mixed
ENSG00000049449	1060.26	-0.155554	0.186604	-0.833604	0.404504	0.957685	ENSG00000049449	5954	RCN1	Replicating
ENSG00000049540	6.79669	2.95452	1.68237	1.75617	0.0790601	NA	ENSG00000049540	2006	ELN	Mixed
ENSG00000049541	569.694	-0.0720887	0.190141	-0.379133	0.704589	0.996407	ENSG00000049541	5982	RFC2	Replicating
ENSG00000049618	2841.94	0.209798	0.143073	1.46637	0.142547	0.749103	ENSG00000049618	57492	ARID1B	Mixed
ENSG00000049656	2707.57	0.0365373	0.122942	0.297192	0.76632	0.996407	ENSG00000049656	81037	CLPTM1L	Mixed
ENSG00000049759	1037.07	-0.578854	0.175838	-3.29198	0.00099485	0.0478129	ENSG00000049759	23327	NEDD4L	Replicating
ENSG00000049768	3.32528	-0.322272	2.34295	-0.13755	0.890596	NA	ENSG00000049768	50943	FOXP3	Replicating
ENSG00000049769	78.0354	-0.162915	0.499497	-0.326158	0.744305	0.996407	ENSG00000049769	89801	PPP1R3F	Replicating
ENSG00000049860	5626.5	-0.225763	0.111655	-2.02196	0.0431806	0.46029	ENSG00000049860	3074	HEXB	Replicating
ENSG00000049883	141.944	-0.190041	0.348544	-0.545242	0.585587	0.996407	ENSG00000049883	79810	PTCD2	Replicating
ENSG00000050030	32.6773	0.632792	0.70054	0.903292	0.366371	NA	ENSG00000050030	340533	NEXMIF	Mixed
ENSG00000050130	558.377	0.13422	0.184215	0.728602	0.466245	0.977366	ENSG00000050130	51528	JKAMP	Mixed
ENSG00000050327	23.1854	0.0881529	0.820395	0.107452	0.914431	NA	ENSG00000050327	7984	ARHGEF5	Mixed
ENSG00000050344	233.893	0.436697	0.296919	1.47076	0.141355	0.747527	ENSG00000050344	9603	NFE2L3	Mixed
ENSG00000050393	337.816	-0.0171205	0.251991	-0.0679412	0.945832	0.997261	ENSG00000050393	63933	MCUR1	Replicating
ENSG00000050405	167.7	0.255258	0.368274	0.693121	0.488234	0.983056	ENSG00000050405	51474	LIMA1	Mixed
ENSG00000050426	386.708	0.353998	0.214372	1.65133	0.0986721	0.65651	ENSG00000050426	25875	LETMD1	Mixed
ENSG00000050438	316.15	0.0251323	0.255602	0.0983259	0.921674	0.996407	ENSG00000050438	9498	SLC4A8	Mixed
ENSG00000050555	1.29719	-0.481937	3.95403	-0.121885	0.90299	NA	ENSG00000050555	10319	LAMC3	Replicating
ENSG00000050628	97.0923	-0.452888	0.399395	-1.13393	0.256822	0.885218	ENSG00000050628	5733	PTGER3	Replicating
ENSG00000050730	832.874	-0.423207	0.182281	-2.32172	0.0202479	0.30563	ENSG00000050730	79931	TNIP3	Replicating
ENSG00000050748	499.922	0.330191	0.197072	1.67548	0.0938395	0.640337	ENSG00000050748	5601	MAPK9	Mixed
ENSG00000050767	146.055	0.375692	0.363972	1.0322	0.301979	0.921499	ENSG00000050767	91522	COL23A1	Mixed
ENSG00000050820	585.881	-0.0248524	0.229081	-0.108487	0.913609	0.996407	ENSG00000050820	9564	BCAR1	Replicating
ENSG00000051009	439.67	0.240057	0.202546	1.1852	0.23594	0.867262	ENSG00000051009	84067	FHIP1B	Mixed
ENSG00000051108	1265.02	-0.465675	0.15364	-3.03094	0.00243793	0.0906098	ENSG00000051108	9709	HERPUD1	Replicating
ENSG00000051128	332.908	-0.501811	0.230574	-2.17635	0.0295288	0.379199	ENSG00000051128	9454	HOMER3	Replicating
ENSG00000051180	69.4281	-0.420349	0.537576	-0.781934	0.434253	0.967689	ENSG00000051180	5888	RAD51	Replicating
ENSG00000051341	55.5922	0.464491	0.531963	0.873165	0.382573	NA	ENSG00000051341	10721	POLQ	Mixed
ENSG00000051382	1180.9	-0.263953	0.201628	-1.30911	0.190497	0.821361	ENSG00000051382	5291	PIK3CB	Replicating
ENSG00000051523	24674	-0.0006051	0.0992857	-0.0060945	0.995137	0.999825	ENSG00000051523	1535	CYBA	Replicating
ENSG00000051596	196.071	0.17732	0.301461	0.588203	0.556396	0.995808	ENSG00000051596	84321	THOC3	Mixed
ENSG00000051620	386.487	-0.175305	0.232942	-0.752571	0.451708	0.972473	ENSG00000051620	23593	HEBP2	Replicating
ENSG00000051825	192.454	-0.0965359	0.41251	-0.234021	0.814969	0.996407	ENSG00000051825	10198	MPHOSPH9	Replicating
ENSG00000052126	41.4743	-0.885533	0.674006	-1.31384	0.188902	NA	ENSG00000052126	54477	PLEKHA5	Replicating
ENSG00000052344	0.943044	1.67635	4.00675	0.418382	0.675667	NA	ENSG00000052344	5652	PRSS8	Mixed
ENSG00000052723	452.354	0.215982	0.22922	0.942248	0.346066	0.942275	ENSG00000052723	80143	SIKE1	Mixed
ENSG00000052749	372.563	-0.0119459	0.224496	-0.0532121	0.957563	0.99797	ENSG00000052749	23223	RRP12	Replicating
ENSG00000052795	3709.87	-0.374462	0.372622	-1.00494	0.314927	0.931867	ENSG00000052795	57600	FNIP2	Replicating
ENSG00000052802	2288.37	-0.395512	0.18318	-2.15915	0.0308388	0.389414	ENSG00000052802	6307	MSMO1	Replicating
ENSG00000052841	1000.03	-0.265482	0.151879	-1.74799	0.0804659	0.598928	ENSG00000052841	55761	TTC17	Replicating
ENSG00000052850	38.853	-0.246707	0.614882	-0.401227	0.688253	NA	ENSG00000052850	60529	ALX4	Replicating
ENSG00000053254	1075.37	0.266008	0.151312	1.75801	0.0787454	0.594439	ENSG00000053254	1112	FOXN3	Mixed
ENSG00000053328	0.729302	0.0504825	3.94724	0.0127893	0.989796	NA	ENSG00000053328	728464	METTL24	Mixed
ENSG00000053371	613.801	-0.128303	0.18754	-0.684137	0.493889	0.983056	ENSG00000053371	8574	AKR7A2	Replicating
ENSG00000053372	1232.35	-0.0432486	0.152241	-0.28408	0.776349	0.996407	ENSG00000053372	51154	MRTO4	Replicating
ENSG00000053438	0.481606	-1.97102	4.01653	-0.490727	0.623619	NA	ENSG00000053438	4826	NNAT	Replicating
ENSG00000053501	369.176	-0.0313575	0.218678	-0.143396	0.885977	0.996407	ENSG00000053501	55850	USE1	Replicating
ENSG00000053524	6.36001	0.334208	1.66898	0.200247	0.841287	NA	ENSG00000053524	23101	MCF2L2	Mixed
ENSG00000053747	38.7935	-0.336022	0.62264	-0.539673	0.589422	NA	ENSG00000053747	3909	LAMA3	Replicating
ENSG00000053770	405.992	-0.269165	0.209967	-1.28194	0.199865	0.828337	ENSG00000053770	55745	AP5M1	Replicating
ENSG00000053900	192.605	-0.0220785	0.294814	-0.0748895	0.940303	0.997183	ENSG00000053900	29945	ANAPC4	Replicating
ENSG00000053918	109.214	-0.0017978	0.37639	-0.0047764	0.996189	0.999825	ENSG00000053918	3784	KCNQ1	Replicating
ENSG00000054116	1376.12	0.0466083	0.142404	0.327296	0.743444	0.996407	ENSG00000054116	27095	TRAPPC3	Mixed
ENSG00000054118	3219.01	-0.0250014	0.139369	-0.17939	0.857632	0.996407	ENSG00000054118	9967	THRAP3	Replicating
ENSG00000054148	906.352	0.0367315	0.160986	0.228166	0.819517	0.996407	ENSG00000054148	29085	PHPT1	Mixed
ENSG00000054179	576.765	-0.0489175	0.185684	-0.263445	0.792208	0.996407	ENSG00000054179	954	ENTPD2	Replicating
ENSG00000054219	598.149	0.0771408	0.187541	0.411329	0.680832	0.996407	ENSG00000054219	4065	LY75	Mixed
ENSG00000054267	1973.53	-0.309994	0.145441	-2.13141	0.0330552	0.40509	ENSG00000054267	51742	ARID4B	Replicating
ENSG00000054277	1292.92	-0.172823	0.146936	-1.17618	0.239522	0.873358	ENSG00000054277	23596	OPN3	Replicating
ENSG00000054282	1208.74	-0.328087	0.147894	-2.2184	0.0265279	0.358094	ENSG00000054282	10806	SDCCAG8	Replicating
ENSG00000054356	0.943044	1.67635	4.00675	0.418382	0.675667	NA	ENSG00000054356	5798	PTPRN	Mixed
ENSG00000054392	42.2743	0.653157	0.602404	1.08425	0.278254	NA	ENSG00000054392	55733	HHAT	Mixed
ENSG00000054523	1008.11	-0.0376399	0.196805	-0.191255	0.848326	0.996407	ENSG00000054523	23095	KIF1B	Replicating
ENSG00000054598	33.7161	0.0515993	0.670735	0.0769295	0.93868	NA	ENSG00000054598	2296	FOXC1	Mixed
ENSG00000054611	808.243	0.136542	0.17332	0.787802	0.430813	0.966366	ENSG00000054611	25771	TBC1D22A	Mixed
ENSG00000054654	6.05647	2.47324	1.96965	1.25567	0.209234	NA	ENSG00000054654	23224	SYNE2	Mixed
ENSG00000054690	143.872	0.349835	0.328844	1.06383	0.287405	0.908997	ENSG00000054690	57475	PLEKHH1	Mixed
ENSG00000054793	95.1755	0.105077	0.41473	0.253363	0.799988	0.996407	ENSG00000054793	10079	ATP9A	Mixed
ENSG00000054965	440.931	0.0497397	0.225269	0.220802	0.825247	0.996407	ENSG00000054965	23201	FAM168A	Mixed
ENSG00000054967	2897.46	0.0819331	0.12793	0.640453	0.521878	0.98777	ENSG00000054967	84957	RELT	Mixed
ENSG00000054983	364.731	0.0743827	0.24447	0.30426	0.76093	0.996407	ENSG00000054983	2581	GALC	Mixed
ENSG00000055044	920.486	-0.180786	0.153839	-1.17516	0.239929	0.873358	ENSG00000055044	51602	NOP58	Replicating
ENSG00000055070	5522.57	0.0126555	0.111667	0.113333	0.909766	0.996407	ENSG00000055070	26099	SZRD1	Mixed
ENSG00000055118	31.0786	1.18618	0.685398	1.73065	0.083515	NA	ENSG00000055118	3757	KCNH2	Mixed
ENSG00000055130	1978.44	-0.0813646	0.140725	-0.57818	0.563142	0.995808	ENSG00000055130	8454	CUL1	Replicating
ENSG00000055147	175.102	-0.20998	0.320136	-0.655907	0.511884	0.986263	ENSG00000055147	10827	FAM114A2	Replicating
ENSG00000055163	270.225	0.116606	0.292339	0.398872	0.689987	0.996407	ENSG00000055163	26999	CYFIP2	Mixed
ENSG00000055208	5541.81	0.126559	0.130731	0.968089	0.333	0.938661	ENSG00000055208	23118	TAB2	Mixed
ENSG00000055211	779.039	-0.280779	0.171017	-1.64182	0.100628	0.659913	ENSG00000055211	116254	GINM1	Replicating
ENSG00000055332	4820.09	0.0114681	0.150376	0.0762624	0.93921	0.99707	ENSG00000055332	5610	EIF2AK2	Mixed
ENSG00000055483	1298.58	-0.301273	0.170896	-1.7629	0.0779166	0.593828	ENSG00000055483	57602	USP36	Replicating
ENSG00000055609	3248.08	0.232761	0.171432	1.35775	0.174544	0.802764	ENSG00000055609	58508	KMT2C	Mixed
ENSG00000055732	155.143	-0.603378	0.331515	-1.82007	0.0687491	0.559301	ENSG00000055732	55283	MCOLN3	Replicating
ENSG00000055813	174.678	0.369489	0.316707	1.16666	0.243348	0.875169	ENSG00000055813	114800	CCDC85A	Mixed
ENSG00000055917	1626.85	0.00829683	0.160994	0.051535	0.958899	0.998014	ENSG00000055917	23369	PUM2	Mixed
ENSG00000055950	248.945	-0.0280416	0.255448	-0.109774	0.912588	0.996407	ENSG00000055950	84545	MRPL43	Replicating
ENSG00000055955	31.2208	-0.808206	0.67686	-1.19405	0.232457	NA	ENSG00000055955	3700	ITIH4	Replicating
ENSG00000055957	6.59281	-0.459224	1.52143	-0.301837	0.762776	NA	ENSG00000055957	3697	ITIH1	Replicating
ENSG00000056050	43.9623	0.307572	0.622394	0.494175	0.621182	NA	ENSG00000056050	54969	HPF1	Mixed
ENSG00000056097	1949.08	0.231342	0.126701	1.82589	0.0678663	0.557601	ENSG00000056097	51663	ZFR	Mixed
ENSG00000056277	92.0055	-0.341602	0.414745	-0.823644	0.410142	0.961135	ENSG00000056277	55609	ZNF280C	Replicating
ENSG00000056291	148.745	-0.191194	0.334017	-0.572408	0.567046	0.995808	ENSG00000056291	10886	NPFFR2	Replicating
ENSG00000056558	40956	-0.0188108	0.105139	-0.178914	0.858006	0.996407	ENSG00000056558	7185	TRAF1	Replicating
ENSG00000056586	1174.06	-0.0181607	0.171758	-0.105734	0.915793	0.996407	ENSG00000056586	54542	RC3H2	Replicating
ENSG00000056661	482.516	-0.199065	0.211309	-0.942056	0.346164	0.942275	ENSG00000056661	NA	NA	Replicating
ENSG00000056972	2427.86	-0.0965896	0.133332	-0.72443	0.468802	0.978336	ENSG00000056972	10758	TRAF3IP2	Replicating
ENSG00000056998	19.782	0.0226762	0.837772	0.0270672	0.978406	NA	ENSG00000056998	8908	GYG2	Mixed
ENSG00000057019	193.777	-0.075672	0.350769	-0.215732	0.829197	0.996407	ENSG00000057019	131566	DCBLD2	Replicating
ENSG00000057149	15.2693	-2.12734	1.15018	-1.84957	0.0643755	NA	ENSG00000057149	6317	SERPINB3	Replicating
ENSG00000057252	2492.25	-0.274505	0.137503	-1.99636	0.0458952	0.475145	ENSG00000057252	6646	SOAT1	Replicating
ENSG00000057294	7.40785	-2.82051	1.80147	-1.56567	0.117427	NA	ENSG00000057294	5318	PKP2	Replicating
ENSG00000057608	4500.71	0.028531	0.109113	0.26148	0.793722	0.996407	ENSG00000057608	2665	GDI2	Mixed
ENSG00000057657	4025.56	0.311357	0.109181	2.85174	0.00434807	0.12793	ENSG00000057657	639	PRDM1	Mixed
ENSG00000057663	784.074	-0.0049457	0.162204	-0.0304907	0.975676	0.999825	ENSG00000057663	9474	ATG5	Replicating
ENSG00000057704	182.944	-0.55827	0.305602	-1.82679	0.0677312	0.556948	ENSG00000057704	57458	TMCC3	Replicating
ENSG00000057757	695.45	0.135653	0.175487	0.77301	0.439516	0.971022	ENSG00000057757	57095	PITHD1	Mixed
ENSG00000057935	57.0663	0.503012	0.505324	0.995425	0.31953	0.933403	ENSG00000057935	57504	MTA3	Mixed
ENSG00000058056	485.84	0.0354757	0.222549	0.159407	0.873349	0.996407	ENSG00000058056	8975	USP13	Mixed
ENSG00000058063	1063.59	-0.0425345	0.224935	-0.189097	0.850017	0.996407	ENSG00000058063	23200	ATP11B	Replicating
ENSG00000058085	53.5037	0.380669	0.615138	0.618834	0.536026	NA	ENSG00000058085	3918	LAMC2	Mixed
ENSG00000058091	152.137	0.408336	0.332161	1.22933	0.218948	0.852658	ENSG00000058091	5218	CDK14	Mixed
ENSG00000058262	14378.4	-0.0511117	0.100706	-0.507532	0.611781	0.996407	ENSG00000058262	29927	SEC61A1	Replicating
ENSG00000058272	1370.71	-0.451607	0.153333	-2.94526	0.0032268	0.107273	ENSG00000058272	4659	PPP1R12A	Replicating
ENSG00000058335	667.713	-0.0113362	0.17363	-0.0652892	0.947944	0.997318	ENSG00000058335	5923	RASGRF1	Replicating
ENSG00000058404	6.29486	-0.210951	1.77238	-0.119021	0.905259	NA	ENSG00000058404	816	CAMK2B	Replicating
ENSG00000058453	69.3219	-0.133818	0.617234	-0.216803	0.828362	0.996407	ENSG00000058453	9696	CROCC	Replicating
ENSG00000058600	387.531	0.432444	0.219908	1.96647	0.049244	0.485866	ENSG00000058600	55718	POLR3E	Mixed
ENSG00000058668	215.558	0.340525	0.283816	1.19981	0.230214	0.861064	ENSG00000058668	493	ATP2B4	Mixed
ENSG00000058673	4660.17	-0.0879384	0.126087	-0.697443	0.485526	0.982863	ENSG00000058673	9877	ZC3H11A	Replicating
ENSG00000058729	298.359	-0.305523	0.264507	-1.15507	0.248064	0.875169	ENSG00000058729	55781	RIOK2	Replicating
ENSG00000058799	709.686	0.0536902	0.168746	0.318171	0.750355	0.996407	ENSG00000058799	54432	YIPF1	Mixed
ENSG00000058804	439.795	0.0866032	0.20203	0.428664	0.668168	0.996407	ENSG00000058804	55706	NDC1	Mixed
ENSG00000058866	155.906	-0.0120076	0.368952	-0.0325452	0.974037	0.999825	ENSG00000058866	1608	DGKG	Replicating
ENSG00000059122	667.574	-0.0348273	0.20773	-0.167657	0.866854	0.996407	ENSG00000059122	84256	FLYWCH1	Replicating
ENSG00000059145	909.945	-0.0210299	0.168299	-0.124955	0.900559	0.996407	ENSG00000059145	64718	UNKL	Replicating
ENSG00000059377	1075.97	0.426784	0.161868	2.63661	0.0083739	0.190147	ENSG00000059377	6916	TBXAS1	Mixed
ENSG00000059378	3122.27	0.0824008	0.117344	0.702214	0.482546	0.982807	ENSG00000059378	64761	PARP12	Mixed
ENSG00000059573	157.509	-0.324491	0.320012	-1.014	0.310585	0.931382	ENSG00000059573	5832	ALDH18A1	Replicating
ENSG00000059588	171.728	-0.492586	0.394679	-1.24807	0.212006	0.844145	ENSG00000059588	6894	TARBP1	Replicating
ENSG00000059691	263.357	0.0761579	0.26186	0.290835	0.771178	0.996407	ENSG00000059691	5188	GATB	Mixed
ENSG00000059728	3109.84	0.265602	0.127035	2.09078	0.0365481	0.421338	ENSG00000059728	4084	MXD1	Mixed
ENSG00000059758	357.067	0.139326	0.264859	0.526039	0.598861	0.996407	ENSG00000059758	5128	CDK17	Mixed
ENSG00000059769	166.178	0.154669	0.306766	0.504194	0.614125	0.996407	ENSG00000059769	548645	DNAJC25	Mixed
ENSG00000059804	626.688	-0.861634	0.256314	-3.36164	0.00077482	0.0421429	ENSG00000059804	6515	SLC2A3	Replicating
ENSG00000059915	48.092	0.908956	0.567886	1.6006	0.109466	NA	ENSG00000059915	5662	PSD	Mixed
ENSG00000060069	1116.58	0.214176	0.147832	1.44877	0.147401	0.75808	ENSG00000060069	9150	CTDP1	Mixed
ENSG00000060138	1841.57	0.0151453	0.13481	0.112346	0.910549	0.996407	ENSG00000060138	8531	YBX3	Mixed
ENSG00000060140	2.16349	4.48309	2.95479	1.51723	0.129209	NA	ENSG00000060140	55359	STYK1	Mixed
ENSG00000060237	5079.6	0.178743	0.139344	1.28275	0.199581	0.828337	ENSG00000060237	65125	WNK1	Mixed
ENSG00000060339	861.698	-0.356451	0.181162	-1.96758	0.0491164	0.485503	ENSG00000060339	55749	CCAR1	Replicating
ENSG00000060491	2712.38	0.0349693	0.122276	0.285987	0.774888	0.996407	ENSG00000060491	11054	OGFR	Mixed
ENSG00000060558	5085.47	0.180381	0.121052	1.49012	0.136194	0.742335	ENSG00000060558	2769	GNA15	Mixed
ENSG00000060566	0.501902	-1.55898	4.03476	-0.386387	0.69921	NA	ENSG00000060566	84699	CREB3L3	Replicating
ENSG00000060642	240.651	-0.281394	0.281862	-0.998337	0.318116	0.933403	ENSG00000060642	55650	PIGV	Replicating
ENSG00000060656	46.6466	-0.317806	0.646605	-0.491499	0.623074	NA	ENSG00000060656	10076	PTPRU	Replicating
ENSG00000060688	878.72	0.0744116	0.166875	0.445913	0.65566	0.996407	ENSG00000060688	9410	SNRNP40	Mixed
ENSG00000060749	281.925	0.366445	0.244841	1.49666	0.134482	0.738655	ENSG00000060749	79832	QSER1	Mixed
ENSG00000060762	266.262	0.137381	0.266215	0.516054	0.605817	0.996407	ENSG00000060762	51660	MPC1	Mixed
ENSG00000060971	915.294	-0.0178177	0.166235	-0.107184	0.914643	0.996407	ENSG00000060971	30	ACAA1	Replicating
ENSG00000060982	1521	-0.45365	0.150859	-3.00712	0.00263735	0.0948596	ENSG00000060982	586	BCAT1	Replicating
ENSG00000061273	280.822	0.322319	0.244985	1.31567	0.188285	0.819749	ENSG00000061273	51564	HDAC7	Mixed
ENSG00000061337	5.65958	2.54087	1.74401	1.45691	0.145142	NA	ENSG00000061337	11178	LZTS1	Mixed
ENSG00000061455	0.303541	-1.58269	4.03806	-0.391944	0.6951	NA	ENSG00000061455	93166	PRDM6	Replicating
ENSG00000061656	18.7333	-1.23805	0.869855	-1.42328	0.154655	NA	ENSG00000061656	6676	SPAG4	Replicating
ENSG00000061676	95.1342	-0.748309	0.45716	-1.63687	0.101659	0.66016	ENSG00000061676	10787	NCKAP1	Replicating
ENSG00000061794	443.867	-0.0774125	0.201167	-0.384816	0.700374	0.996407	ENSG00000061794	60488	MRPS35	Replicating
ENSG00000061918	28.81	-0.087737	0.707688	-0.123977	0.901333	NA	ENSG00000061918	2983	GUCY1B1	Replicating
ENSG00000061936	633.36	-0.031063	0.177368	-0.175134	0.860975	0.996407	ENSG00000061936	6433	SFSWAP	Replicating
ENSG00000061938	1636.05	0.563747	0.15927	3.53957	0.00040078	0.028105	ENSG00000061938	10188	TNK2	Mixed
ENSG00000061987	715.592	-0.0758068	0.183776	-0.412495	0.679977	0.996407	ENSG00000061987	23041	MON2	Replicating
ENSG00000062038	4.85239	4.43631	2.34928	1.88837	0.0589768	NA	ENSG00000062038	1001	CDH3	Mixed
ENSG00000062194	2123.65	0.0607587	0.123418	0.4923	0.622507	0.996407	ENSG00000062194	65056	GPBP1	Mixed
ENSG00000062282	1134.01	0.216413	0.144886	1.49368	0.13526	0.740015	ENSG00000062282	84649	DGAT2	Mixed
ENSG00000062485	4920.35	0.0358026	0.11084	0.323012	0.746686	0.996407	ENSG00000062485	1431	CS	Mixed
ENSG00000062524	0.28752	1.35201	4.04603	0.334158	0.73826	NA	ENSG00000062524	4058	LTK	Mixed
ENSG00000062582	1802.23	0.128271	0.131592	0.974767	0.329676	0.93756	ENSG00000062582	64951	MRPS24	Mixed
ENSG00000062598	1090.49	0.173585	0.154906	1.12058	0.262466	0.892227	ENSG00000062598	63916	ELMO2	Mixed
ENSG00000062650	844.067	0.407939	0.164824	2.475	0.0133235	0.240079	ENSG00000062650	23063	WAPL	Mixed
ENSG00000062716	3972.59	0.115999	0.124937	0.928461	0.353169	0.944662	ENSG00000062716	81671	VMP1	Mixed
ENSG00000062725	522.745	0.0931314	0.192858	0.482902	0.629165	0.996407	ENSG00000062725	10513	APPBP2	Mixed
ENSG00000062822	406.08	-0.0263789	0.241474	-0.109241	0.913011	0.996407	ENSG00000062822	5424	POLD1	Replicating
ENSG00000063015	3.08023	3.66718	2.69038	1.36307	0.17286	NA	ENSG00000063015	124925	SEZ6	Mixed
ENSG00000063046	4667.5	0.0774547	0.11901	0.650826	0.515159	0.986911	ENSG00000063046	1975	EIF4B	Mixed
ENSG00000063127	2.43641	2.51854	2.64846	0.950946	0.341632	NA	ENSG00000063127	28968	SLC6A16	Mixed
ENSG00000063169	578.453	0.238763	0.22562	1.05825	0.289941	0.910736	ENSG00000063169	29998	BICRA	Mixed
ENSG00000063176	649.696	0.0722219	0.180027	0.401173	0.688293	0.996407	ENSG00000063176	56848	SPHK2	Mixed
ENSG00000063177	8142.9	0.0207897	0.106158	0.195838	0.844737	0.996407	ENSG00000063177	6141	RPL18	Mixed
ENSG00000063180	36.0755	-0.0296477	0.674118	-0.04398	0.96492	NA	ENSG00000063180	770	CA11	Replicating
ENSG00000063241	515.924	-0.04473	0.211113	-0.211877	0.832203	0.996407	ENSG00000063241	79763	ISOC2	Replicating
ENSG00000063244	5187.14	0.0666071	0.10508	0.633873	0.526164	0.98777	ENSG00000063244	11338	U2AF2	Mixed
ENSG00000063245	2699.31	0.0395075	0.123222	0.32062	0.748498	0.996407	ENSG00000063245	29924	EPN1	Mixed
ENSG00000063322	1146.56	0.290271	0.159152	1.82386	0.0681736	0.558103	ENSG00000063322	55588	MED29	Mixed
ENSG00000063438	4641.74	0.283183	0.125562	2.25532	0.024113	0.340329	ENSG00000063438	57491	AHRR	Mixed
ENSG00000063587	387.311	0.0226493	0.238502	0.0949652	0.924342	0.996407	ENSG00000063587	105373378	ZNF275	Mixed
ENSG00000063601	189.246	0.293166	0.290875	1.00788	0.313513	0.931382	ENSG00000063601	8776	MTMR1	Mixed
ENSG00000063660	226.414	-0.108429	0.267428	-0.405452	0.685146	0.996407	ENSG00000063660	2817	GPC1	Replicating
ENSG00000063761	71.164	-0.475558	0.46068	-1.0323	0.301934	0.921499	ENSG00000063761	57143	ADCK1	Replicating
ENSG00000063854	711.289	-0.109073	0.168818	-0.646096	0.518217	0.987064	ENSG00000063854	3029	HAGH	Replicating
ENSG00000063978	2170.56	-0.136432	0.124864	-1.09264	0.274551	0.899042	ENSG00000063978	6047	RNF4	Replicating
ENSG00000064012	512.235	0.00096984	0.229216	0.00423109	0.996624	0.999825	ENSG00000064012	841	CASP8	Mixed
ENSG00000064102	311.96	0.0557177	0.238225	0.233887	0.815073	0.996407	ENSG00000064102	55726	INTS13	Mixed
ENSG00000064115	423.056	0.16462	0.223361	0.737012	0.461115	0.975629	ENSG00000064115	51768	TM7SF3	Mixed
ENSG00000064199	73.691	-0.254335	0.478898	-0.531083	0.595361	0.996407	ENSG00000064199	53340	SPA17	Replicating
ENSG00000064201	5.8709	3.61414	1.82406	1.98137	0.0475496	NA	ENSG00000064201	10077	TSPAN32	Mixed
ENSG00000064205	0.914897	-0.117973	3.93517	-0.0299791	0.976084	NA	ENSG00000064205	8839	CCN5	Replicating
ENSG00000064218	1.90875	3.13137	2.87224	1.09022	0.275616	NA	ENSG00000064218	58524	DMRT3	Mixed
ENSG00000064225	977.877	-0.115243	0.16922	-0.681023	0.495857	0.983056	ENSG00000064225	10402	ST3GAL6	Replicating
ENSG00000064300	10.1112	1.67362	1.3683	1.22314	0.221276	NA	ENSG00000064300	4804	NGFR	Mixed
ENSG00000064309	711.338	0.0712331	0.206916	0.344261	0.73065	0.996407	ENSG00000064309	50937	CDON	Mixed
ENSG00000064313	635.211	0.26444	0.205283	1.28817	0.197686	0.828337	ENSG00000064313	6873	TAF2	Mixed
ENSG00000064393	6577.65	0.368254	0.142269	2.58844	0.00964124	0.203742	ENSG00000064393	28996	HIPK2	Mixed
ENSG00000064419	1236.5	0.057941	0.145304	0.398757	0.690072	0.996407	ENSG00000064419	23534	TNPO3	Mixed
ENSG00000064489	47.0893	0.399475	0.567119	0.704394	0.481187	NA	ENSG00000064489	NA	BORCS8-MEF2B	Mixed
ENSG00000064490	997.526	0.176358	0.18058	0.97662	0.328757	0.936834	ENSG00000064490	8625	RFXANK	Mixed
ENSG00000064545	342.955	0.219928	0.277462	0.792643	0.427986	0.965995	ENSG00000064545	54929	TMEM161A	Mixed
ENSG00000064547	427.54	0.234974	0.205924	1.14107	0.25384	0.883209	ENSG00000064547	9170	LPAR2	Mixed
ENSG00000064601	9047.99	-0.147806	0.0994637	-1.48603	0.13727	0.742335	ENSG00000064601	5476	CTSA	Replicating
ENSG00000064607	1340.95	-0.0772131	0.151647	-0.509162	0.610638	0.996407	ENSG00000064607	10147	SUGP2	Replicating
ENSG00000064651	223.565	-0.21189	0.281868	-0.751737	0.452209	0.972634	ENSG00000064651	6558	SLC12A2	Replicating
ENSG00000064652	59.4598	0.0469896	0.492347	0.09544	0.923965	0.996407	ENSG00000064652	28966	SNX24	Mixed
ENSG00000064666	1586.97	0.704131	0.151829	4.63766	3.52e-06	0.00087312	ENSG00000064666	1265	CNN2	Mixed
ENSG00000064687	200.01	0.581271	0.314596	1.84767	0.0646496	0.544033	ENSG00000064687	10347	ABCA7	Mixed
ENSG00000064692	25.298	-0.210462	0.775504	-0.271387	0.786093	NA	ENSG00000064692	9627	SNCAIP	Replicating
ENSG00000064703	355.385	0.0220431	0.226605	0.0972753	0.922508	0.996407	ENSG00000064703	11218	DDX20	Mixed
ENSG00000064726	719.229	0.126635	0.174872	0.724155	0.468971	0.978336	ENSG00000064726	53339	BTBD1	Mixed
ENSG00000064763	80.9446	-0.271843	0.526536	-0.516286	0.605654	0.996407	ENSG00000064763	55711	FAR2	Replicating
ENSG00000064886	389.824	-0.546942	0.227914	-2.39977	0.0164053	0.269658	ENSG00000064886	1117	CHI3L2	Replicating
ENSG00000064932	8284.32	0.259064	0.108211	2.39406	0.0166632	0.269658	ENSG00000064932	22904	SBNO2	Mixed
ENSG00000064933	56.7561	0.116619	0.569771	0.204676	0.837825	0.996407	ENSG00000064933	5378	PMS1	Mixed
ENSG00000064961	1175.19	0.0377229	0.148152	0.254622	0.799015	0.996407	ENSG00000064961	10362	HMG20B	Mixed
ENSG00000064989	143.778	0.864544	0.337995	2.55786	0.0105318	0.210638	ENSG00000064989	10203	CALCRL	Mixed
ENSG00000064995	873.065	0.0478553	0.156771	0.305255	0.760172	0.996407	ENSG00000064995	6882	TAF11	Mixed
ENSG00000064999	915.359	-0.0054049	0.163075	-0.0331435	0.97356	0.999825	ENSG00000064999	23294	ANKS1A	Replicating
ENSG00000065000	7146.64	-0.227797	0.108307	-2.10325	0.0354437	0.414687	ENSG00000065000	8943	AP3D1	Replicating
ENSG00000065029	847.139	-0.0089804	0.168537	-0.0532846	0.957505	0.99797	ENSG00000065029	7629	ZNF76	Replicating
ENSG00000065054	9.76511	0.196364	1.28909	0.152327	0.878929	NA	ENSG00000065054	9351	NHERF2	Mixed
ENSG00000065057	41.3967	0.177447	0.591831	0.299828	0.764308	NA	ENSG00000065057	4913	NTHL1	Mixed
ENSG00000065060	3145.02	0.297143	0.130076	2.28438	0.0223491	0.325888	ENSG00000065060	54887	BLTP3A	Mixed
ENSG00000065135	1616.42	-0.139603	0.134322	-1.03932	0.298657	0.918627	ENSG00000065135	2773	GNAI3	Replicating
ENSG00000065150	1190.21	-0.129888	0.143915	-0.902532	0.366774	0.947764	ENSG00000065150	3843	IPO5	Replicating
ENSG00000065154	497.851	0.0306693	0.20244	0.151498	0.879583	0.996407	ENSG00000065154	4942	OAT	Mixed
ENSG00000065183	432.605	0.273188	0.211541	1.29142	0.196559	0.827048	ENSG00000065183	10885	WDR3	Mixed
ENSG00000065243	232.649	0.222155	0.305709	0.726685	0.467419	0.977376	ENSG00000065243	5586	PKN2	Mixed
ENSG00000065268	510.232	0.0640726	0.2129	0.300952	0.763451	0.996407	ENSG00000065268	57418	WDR18	Mixed
ENSG00000065308	253.542	-0.137869	0.256202	-0.538127	0.590489	0.996407	ENSG00000065308	9697	TRAM2	Replicating
ENSG00000065320	619.054	-0.267594	0.189904	-1.4091	0.158805	0.773841	ENSG00000065320	9423	NTN1	Replicating
ENSG00000065328	34.5087	-0.237114	0.691589	-0.342854	0.731709	NA	ENSG00000065328	55388	MCM10	Replicating
ENSG00000065357	240.47	-0.775668	0.297566	-2.60671	0.00914166	0.197538	ENSG00000065357	1606	DGKA	Replicating
ENSG00000065361	1.06839	-1.32386	3.98636	-0.332098	0.739815	NA	ENSG00000065361	2065	ERBB3	Replicating
ENSG00000065413	261.568	0.270317	0.326201	0.828683	0.407284	0.957685	ENSG00000065413	91526	ANKRD44	Mixed
ENSG00000065427	3511.83	0.0917032	0.112518	0.815011	0.415066	0.961208	ENSG00000065427	3735	KARS1	Mixed
ENSG00000065457	319.052	0.0759369	0.234824	0.323378	0.746409	0.996407	ENSG00000065457	23536	ADAT1	Mixed
ENSG00000065485	166.447	-0.275716	0.305702	-0.90191	0.367104	0.947764	ENSG00000065485	10954	PDIA5	Replicating
ENSG00000065491	551.804	0.078579	0.184153	0.426705	0.669594	0.996407	ENSG00000065491	55633	TBC1D22B	Mixed
ENSG00000065518	3549.76	0.0751302	0.121154	0.620119	0.535179	0.990385	ENSG00000065518	4710	NDUFB4	Mixed
ENSG00000065526	4489.78	0.0676147	0.109769	0.61597	0.537914	0.990707	ENSG00000065526	23013	SPEN	Mixed
ENSG00000065534	289.03	-0.284951	0.25527	-1.11627	0.264305	0.894115	ENSG00000065534	4638	MYLK	Replicating
ENSG00000065548	1038.03	-0.275065	0.173089	-1.58915	0.112026	0.68376	ENSG00000065548	55854	ZC3H15	Replicating
ENSG00000065559	237.14	0.399276	0.265261	1.50522	0.132268	0.734821	ENSG00000065559	6416	MAP2K4	Mixed
ENSG00000065600	1045.64	0.0582232	0.150395	0.387136	0.698656	0.996407	ENSG00000065600	55248	PACC1	Mixed
ENSG00000065609	144.263	-0.41337	0.338284	-1.22196	0.221722	0.856619	ENSG00000065609	9892	SNAP91	Replicating
ENSG00000065613	430.06	-0.111941	0.238416	-0.46952	0.638698	0.996407	ENSG00000065613	9748	SLK	Replicating
ENSG00000065615	1378.53	0.130463	0.140939	0.92567	0.354617	0.944662	ENSG00000065615	123956252	CYB5R4	Mixed
ENSG00000065621	8.05099	2.06647	1.33363	1.5495	0.12126	NA	ENSG00000065621	119391	GSTO2	Mixed
ENSG00000065665	58.3472	0.857016	0.533956	1.60503	0.108487	0.679039	ENSG00000065665	55176	SEC61A2	Mixed
ENSG00000065675	7.23713	0.0975629	1.61387	0.0604529	0.951795	NA	ENSG00000065675	5588	PRKCQ	Mixed
ENSG00000065717	0.250951	-1.15227	4.04563	-0.284818	0.775783	NA	ENSG00000065717	7089	TLE2	Replicating
ENSG00000065802	354.459	0.0715051	0.219496	0.32577	0.744599	0.996407	ENSG00000065802	51665	ASB1	Mixed
ENSG00000065809	2210.62	-0.0834921	0.13301	-0.627713	0.530192	0.988903	ENSG00000065809	83641	FAM107B	Replicating
ENSG00000065833	1063.64	0.49971	0.150639	3.31727	0.00090902	0.0455968	ENSG00000065833	4199	ME1	Mixed
ENSG00000065882	1864.35	0.0179927	0.152654	0.117866	0.906174	0.996407	ENSG00000065882	23216	TBC1D1	Mixed
ENSG00000065883	1077.05	0.0169454	0.153469	0.110416	0.912079	0.996407	ENSG00000065883	8621	CDK13	Mixed
ENSG00000065911	5105.33	0.188109	0.105187	1.78833	0.0737231	0.576384	ENSG00000065911	10797	MTHFD2	Mixed
ENSG00000065923	368.504	0.131325	0.251763	0.521622	0.601934	0.996407	ENSG00000065923	84679	SLC9A7	Mixed
ENSG00000065970	377.437	0.16402	0.215933	0.759586	0.447502	0.971991	ENSG00000065970	55810	FOXJ2	Mixed
ENSG00000065978	117039	0.0438497	0.0940281	0.466346	0.640968	0.996407	ENSG00000065978	4904	YBX1	Mixed
ENSG00000065989	2074.47	-0.110286	0.142809	-0.772259	0.439961	0.971022	ENSG00000065989	5141	PDE4A	Replicating
ENSG00000066027	391.974	0.0224645	0.212873	0.10553	0.915955	0.996407	ENSG00000066027	5525	PPP2R5A	Mixed
ENSG00000066032	1.74727	-0.071938	2.94445	-0.0244317	0.980508	NA	ENSG00000066032	1496	CTNNA2	Replicating
ENSG00000066044	1365.68	0.0989491	0.152583	0.648493	0.516666	0.986911	ENSG00000066044	1994	ELAVL1	Mixed
ENSG00000066056	8.14053	0.641377	1.38715	0.46237	0.643816	NA	ENSG00000066056	7075	TIE1	Mixed
ENSG00000066084	969.372	0.127224	0.176167	0.722179	0.470184	0.978363	ENSG00000066084	57609	DIP2B	Mixed
ENSG00000066117	624.469	0.425714	0.177587	2.39721	0.0165203	0.269658	ENSG00000066117	6602	SMARCD1	Mixed
ENSG00000066135	3906.8	0.250986	0.112198	2.23698	0.0252874	0.348745	ENSG00000066135	9682	KDM4A	Mixed
ENSG00000066136	19408.4	0.203539	0.0955642	2.12986	0.033183	0.405691	ENSG00000066136	4802	NFYC	Mixed
ENSG00000066185	28.2822	-0.638913	0.765968	-0.834126	0.40421	NA	ENSG00000066185	84217	ZMYND12	Replicating
ENSG00000066248	16.9819	-1.13368	1.01513	-1.11679	0.264086	NA	ENSG00000066248	25791	NGEF	Replicating
ENSG00000066279	26.3944	0.656733	0.779946	0.842023	0.399775	NA	ENSG00000066279	259266	ASPM	Mixed
ENSG00000066294	2917.82	-0.366241	0.141504	-2.58819	0.00964806	0.203742	ENSG00000066294	8832	CD84	Replicating
ENSG00000066322	8492.62	0.19897	0.102862	1.93434	0.0530717	0.504536	ENSG00000066322	64834	ELOVL1	Mixed
ENSG00000066336	20800.8	0.229171	0.102757	2.23022	0.0257326	0.351394	ENSG00000066336	6688	SPI1	Mixed
ENSG00000066379	110.746	-0.135229	0.378686	-0.357101	0.721016	0.996407	ENSG00000066379	30834	POLR1H	Replicating
ENSG00000066382	2.59141	-1.63104	3.31635	-0.491819	0.622848	NA	ENSG00000066382	744	MPPED2	Replicating
ENSG00000066422	348.05	-0.0279596	0.256945	-0.108816	0.913349	0.996407	ENSG00000066422	27107	ZBTB11	Replicating
ENSG00000066427	201.934	-0.100402	0.366615	-0.273862	0.784191	0.996407	ENSG00000066427	4287	ATXN3	Replicating
ENSG00000066455	818.545	-0.0231597	0.161405	-0.143488	0.885905	0.996407	ENSG00000066455	9950	GOLGA5	Replicating
ENSG00000066557	185.348	-0.183897	0.29343	-0.626715	0.530846	0.988903	ENSG00000066557	55631	LRRC40	Replicating
ENSG00000066583	365.643	-0.157563	0.219613	-0.71746	0.47309	0.979818	ENSG00000066583	51015	ISOC1	Replicating
ENSG00000066629	48.2336	-0.653621	0.670195	-0.97527	0.329426	NA	ENSG00000066629	2009	EML1	Replicating
ENSG00000066651	62.9319	-0.0817619	0.480772	-0.170064	0.86496	0.996407	ENSG00000066651	60487	TRMT11	Replicating
ENSG00000066654	403.794	-0.0561878	0.224881	-0.249856	0.802699	0.996407	ENSG00000066654	55623	THUMPD1	Replicating
ENSG00000066697	2133.1	-0.156666	0.137369	-1.14048	0.254087	0.883629	ENSG00000066697	91283	MSANTD3	Replicating
ENSG00000066735	2.95294	-3.56758	2.41536	-1.47704	0.139664	NA	ENSG00000066735	26153	KIF26A	Replicating
ENSG00000066739	418.77	0.168227	0.272002	0.618477	0.536261	0.990385	ENSG00000066739	55102	ATG2B	Mixed
ENSG00000066777	1097	0.25743	0.19857	1.29642	0.194831	0.82494	ENSG00000066777	10565	ARFGEF1	Mixed
ENSG00000066827	406.544	-0.149485	0.214812	-0.695884	0.486501	0.982961	ENSG00000066827	57623	ZFAT	Replicating
ENSG00000066855	268.065	-0.126454	0.252907	-0.5	0.617075	0.996407	ENSG00000066855	9650	MTFR1	Replicating
ENSG00000066923	43.9276	1.48096	0.598696	2.47365	0.0133742	NA	ENSG00000066923	10734	STAG3	Mixed
ENSG00000066926	186.339	0.728544	0.294829	2.47108	0.0134708	0.241866	ENSG00000066926	2235	FECH	Mixed
ENSG00000066933	227.985	0.397828	0.300141	1.32547	0.185016	0.815931	ENSG00000066933	4649	MYO9A	Mixed
ENSG00000067048	1701.28	-0.014937	0.165385	-0.0903164	0.928036	0.996407	ENSG00000067048	8653	DDX3Y	Replicating
ENSG00000067057	470.13	-0.270783	0.208425	-1.29919	0.19388	0.8229	ENSG00000067057	5214	PFKP	Replicating
ENSG00000067064	1286.88	-0.307912	0.181817	-1.69353	0.0903542	0.630534	ENSG00000067064	3422	IDI1	Replicating
ENSG00000067066	3380.61	-0.262239	0.14055	-1.8658	0.0620696	0.537744	ENSG00000067066	6672	SP100	Replicating
ENSG00000067082	2193.53	-0.320282	0.128358	-2.49522	0.0125877	0.232759	ENSG00000067082	1316	KLF6	Replicating
ENSG00000067113	118.976	-0.0996195	0.359153	-0.277373	0.781494	0.996407	ENSG00000067113	8611	PLPP1	Replicating
ENSG00000067141	303.016	0.0017464	0.273007	0.0063969	0.994896	0.999825	ENSG00000067141	4756	NEO1	Mixed
ENSG00000067167	2158.34	-0.0907884	0.128524	-0.706394	0.479943	0.982083	ENSG00000067167	23471	TRAM1	Replicating
ENSG00000067177	22.6955	-0.181914	0.824045	-0.220757	0.825281	NA	ENSG00000067177	5255	PHKA1	Replicating
ENSG00000067182	1681.96	0.158586	0.160507	0.988032	0.323137	0.93485	ENSG00000067182	7132	TNFRSF1A	Mixed
ENSG00000067191	10.5949	3.12196	1.3719	2.27565	0.0228672	NA	ENSG00000067191	782	CACNB1	Mixed
ENSG00000067208	383.277	-0.366401	0.221691	-1.65275	0.0983812	0.656463	ENSG00000067208	7813	EVI5	Replicating
ENSG00000067221	175.277	-0.0695783	0.316785	-0.219639	0.826152	0.996407	ENSG00000067221	9399	STOML1	Replicating
ENSG00000067225	107015	0.045912	0.0987627	0.464872	0.642023	0.996407	ENSG00000067225	5315	PKM	Mixed
ENSG00000067248	474.072	-0.0350534	0.203078	-0.172611	0.862958	0.996407	ENSG00000067248	54505	DHX29	Replicating
ENSG00000067334	2137.12	-0.163805	0.132905	-1.2325	0.217764	0.852344	ENSG00000067334	30836	DNTTIP2	Replicating
ENSG00000067365	559.987	-0.591623	0.19057	-3.1045	0.00190603	0.077281	ENSG00000067365	79091	METTL22	Replicating
ENSG00000067369	588.395	-0.408189	0.181169	-2.25309	0.0242533	0.341014	ENSG00000067369	7158	TP53BP1	Replicating
ENSG00000067445	134.591	0.324527	0.344615	0.941707	0.346343	0.942275	ENSG00000067445	7216	TRO	Mixed
ENSG00000067533	251.814	-0.318455	0.321325	-0.991069	0.321652	0.93485	ENSG00000067533	51018	RRP15	Replicating
ENSG00000067560	10889.7	0.0836314	0.102968	0.812204	0.416675	0.961208	ENSG00000067560	387	RHOA	Mixed
ENSG00000067596	2335.28	0.105517	0.126614	0.833373	0.404634	0.957685	ENSG00000067596	1659	DHX8	Mixed
ENSG00000067601	15.1679	-0.0255974	1.00007	-0.0255956	0.97958	NA	ENSG00000067601	NA	PMS2P4	Replicating
ENSG00000067606	23.043	0.82606	0.786829	1.04986	0.293783	NA	ENSG00000067606	5590	PRKCZ	Mixed
ENSG00000067646	377.632	0.324467	0.257505	1.26004	0.207654	0.840109	ENSG00000067646	7544	ZFY	Mixed
ENSG00000067704	2208.94	-0.0436816	0.130505	-0.334713	0.737841	0.996407	ENSG00000067704	55699	IARS2	Replicating
ENSG00000067798	2535.64	-0.0385323	0.181779	-0.211973	0.832128	0.996407	ENSG00000067798	89795	NAV3	Replicating
ENSG00000067829	1296.25	0.0310276	0.152253	0.203791	0.838517	0.996407	ENSG00000067829	3421	IDH3G	Mixed
ENSG00000067836	212.084	0.169118	0.276229	0.612239	0.540379	0.992082	ENSG00000067836	79641	ROGDI	Mixed
ENSG00000067840	25.8116	0.129795	0.806669	0.160902	0.87217	NA	ENSG00000067840	57595	PDZD4	Mixed
ENSG00000067842	0.689279	1.36519	3.98947	0.342198	0.732202	NA	ENSG00000067842	492	ATP2B3	Mixed
ENSG00000067900	1116.3	-0.272089	0.159882	-1.70181	0.0887915	0.625494	ENSG00000067900	6093	ROCK1	Replicating
ENSG00000067955	580.191	-0.0141862	0.185131	-0.0766277	0.93892	0.997043	ENSG00000067955	865	CBFB	Replicating
ENSG00000067992	36.4024	-0.51413	0.624095	-0.823801	0.410053	NA	ENSG00000067992	5165	PDK3	Replicating
ENSG00000068001	281.432	-0.30397	0.247554	-1.22789	0.219487	0.853008	ENSG00000068001	8692	HYAL2	Replicating
ENSG00000068024	756.899	0.37296	0.198131	1.88239	0.0597826	0.531883	ENSG00000068024	9759	HDAC4	Mixed
ENSG00000068028	331.676	-0.0157114	0.244905	-0.0641532	0.948848	0.997318	ENSG00000068028	11186	RASSF1	Replicating
ENSG00000068078	31.5471	2.11157	0.716933	2.94528	0.00322663	NA	ENSG00000068078	2261	FGFR3	Mixed
ENSG00000068079	6113.23	0.122939	0.111354	1.10404	0.269575	0.895719	ENSG00000068079	3430	IFI35	Mixed
ENSG00000068097	613.852	0.277893	0.193649	1.43503	0.151278	0.762545	ENSG00000068097	63897	HEATR6	Mixed
ENSG00000068120	980.553	0.122528	0.163816	0.747963	0.454482	0.973253	ENSG00000068120	80347	COASY	Mixed
ENSG00000068137	55.228	0.685169	0.518048	1.3226	0.185969	NA	ENSG00000068137	79990	PLEKHH3	Mixed
ENSG00000068305	623.897	-0.0261567	0.208242	-0.125607	0.900043	0.996407	ENSG00000068305	4205	MEF2A	Replicating
ENSG00000068308	2798.34	0.16335	0.120989	1.35012	0.176977	0.807402	ENSG00000068308	55593	OTUD5	Mixed
ENSG00000068323	4319.8	0.172545	0.11067	1.55909	0.118976	0.703313	ENSG00000068323	7030	TFE3	Mixed
ENSG00000068354	349.172	0.15539	0.247419	0.628042	0.529976	0.988903	ENSG00000068354	4943	TBC1D25	Mixed
ENSG00000068366	3993.73	0.00452338	0.133111	0.0339821	0.972891	0.999825	ENSG00000068366	2182	ACSL4	Mixed
ENSG00000068383	47.0926	0.411416	0.578251	0.711483	0.476785	NA	ENSG00000068383	3632	INPP5A	Mixed
ENSG00000068394	577.804	0.0994848	0.182058	0.546447	0.584759	0.996407	ENSG00000068394	27238	GPKOW	Mixed
ENSG00000068400	2115.66	-0.0053419	0.124046	-0.0430638	0.965651	0.998797	ENSG00000068400	56850	GRIPAP1	Replicating
ENSG00000068438	416.67	-0.167757	0.230759	-0.726978	0.467239	0.977376	ENSG00000068438	24140	FTSJ1	Replicating
ENSG00000068489	154.07	0.507229	0.370226	1.37005	0.170671	0.795788	ENSG00000068489	55771	PRR11	Mixed
ENSG00000068615	3.25446	1.25901	1.95639	0.643536	0.519876	NA	ENSG00000068615	65055	REEP1	Mixed
ENSG00000068650	1585.91	0.025647	0.147322	0.174088	0.861797	0.996407	ENSG00000068650	23250	ATP11A	Mixed
ENSG00000068654	1377.43	0.135589	0.142412	0.952092	0.34105	0.940726	ENSG00000068654	25885	POLR1A	Mixed
ENSG00000068697	2730.3	-0.110569	0.120277	-0.919285	0.357946	0.945759	ENSG00000068697	9741	LAPTM4A	Replicating
ENSG00000068724	1393.96	0.174319	0.139998	1.24516	0.213073	0.845469	ENSG00000068724	57217	TTC7A	Mixed
ENSG00000068745	1031.13	0.0130178	0.157266	0.0827757	0.93403	0.997043	ENSG00000068745	51447	IP6K2	Mixed
ENSG00000068784	122.691	-0.171453	0.38949	-0.440199	0.659793	0.996407	ENSG00000068784	55133	SRBD1	Replicating
ENSG00000068793	3858.65	0.00851686	0.115288	0.0738746	0.94111	0.997183	ENSG00000068793	NA	NA	Mixed
ENSG00000068796	298.598	0.195467	0.237498	0.823026	0.410493	0.961208	ENSG00000068796	3796	KIF2A	Mixed
ENSG00000068831	65.3124	-0.532352	0.501249	-1.06205	0.288212	0.909157	ENSG00000068831	10235	RASGRP2	Replicating
ENSG00000068878	1671.14	-0.162872	0.13512	-1.20539	0.228053	0.860437	ENSG00000068878	23198	PSME4	Replicating
ENSG00000068885	55.7495	0.343777	0.622193	0.552524	0.580589	NA	ENSG00000068885	57560	IFT80	Mixed
ENSG00000068903	1655.64	0.136844	0.135959	1.00651	0.314172	0.931652	ENSG00000068903	22933	SIRT2	Mixed
ENSG00000068912	1064.72	-0.217269	0.154446	-1.40676	0.159498	0.775011	ENSG00000068912	27248	ERLEC1	Replicating
ENSG00000068971	518.932	-0.0148817	0.204358	-0.072822	0.941948	0.997183	ENSG00000068971	5526	PPP2R5B	Replicating
ENSG00000068976	6.45943	-1.16524	1.46026	-0.797965	0.424891	NA	ENSG00000068976	5837	PYGM	Replicating
ENSG00000069011	21.4663	0.939033	0.833526	1.12658	0.25992	NA	ENSG00000069011	5307	PITX1	Mixed
ENSG00000069020	388.07	-0.427681	0.2581	-1.65704	0.0975117	0.65368	ENSG00000069020	375449	MAST4	Replicating
ENSG00000069122	9.8573	-1.24231	1.18245	-1.05062	0.293431	NA	ENSG00000069122	221395	ADGRF5	Replicating
ENSG00000069188	1.85247	-0.743654	2.95769	-0.251431	0.801481	NA	ENSG00000069188	54549	SDK2	Replicating
ENSG00000069248	1052.82	0.151337	0.161187	0.938893	0.347786	0.942275	ENSG00000069248	55746	NUP133	Mixed
ENSG00000069275	3341.77	-0.557338	0.142578	-3.90901	9.27e-05	0.00922615	ENSG00000069275	64710	NUCKS1	Replicating
ENSG00000069329	2244.76	0.0912346	0.149697	0.609463	0.542218	0.993281	ENSG00000069329	55737	VPS35	Mixed
ENSG00000069345	1114.69	0.126884	0.147823	0.858348	0.3907	0.956724	ENSG00000069345	10294	DNAJA2	Mixed
ENSG00000069399	8174.8	0.223301	0.104	2.14712	0.0317838	0.398319	ENSG00000069399	602	BCL3	Mixed
ENSG00000069424	6791.97	0.0393972	0.113622	0.346739	0.728787	0.996407	ENSG00000069424	8514	KCNAB2	Mixed
ENSG00000069431	0.544739	0.11895	4.01116	0.0296548	0.976342	NA	ENSG00000069431	10060	ABCC9	Mixed
ENSG00000069482	718.659	-0.324013	0.175249	-1.84887	0.0644766	0.543808	ENSG00000069482	51083	GAL	Replicating
ENSG00000069493	232.05	-0.291708	0.295616	-0.986779	0.323751	0.93485	ENSG00000069493	29121	CLEC2D	Replicating
ENSG00000069667	20.6601	-1.79004	0.858248	-2.08569	0.037007	NA	ENSG00000069667	6095	RORA	Replicating
ENSG00000069696	0.548267	-1.96743	4.02363	-0.488969	0.624864	NA	ENSG00000069696	1815	DRD4	Replicating
ENSG00000069702	72.7664	-0.715866	0.45747	-1.56484	0.117621	0.699454	ENSG00000069702	7049	TGFBR3	Replicating
ENSG00000069712	39.9047	-0.0476724	0.612201	-0.0778704	0.937931	NA	ENSG00000069712	NA	NA	Replicating
ENSG00000069812	5.82815	-4.58422	1.9227	-2.38426	0.0171135	NA	ENSG00000069812	54626	HES2	Replicating
ENSG00000069849	6211.85	-0.291299	0.113448	-2.56769	0.0102377	0.209707	ENSG00000069849	483	ATP1B3	Replicating
ENSG00000069869	830.683	-0.098807	0.183906	-0.537271	0.591081	0.996407	ENSG00000069869	4734	NEDD4	Replicating
ENSG00000069943	147.068	0.201527	0.331311	0.60827	0.543008	0.993511	ENSG00000069943	9488	PIGB	Mixed
ENSG00000069956	2658.22	-0.124158	0.130822	-0.94906	0.34259	0.941233	ENSG00000069956	5597	MAPK6	Replicating
ENSG00000069966	114.489	0.499946	0.377933	1.32284	0.185887	0.8167	ENSG00000069966	10681	GNB5	Mixed
ENSG00000069974	114.592	0.681757	0.402329	1.69453	0.0901654	0.630534	ENSG00000069974	5873	RAB27A	Mixed
ENSG00000069998	366.062	-0.242448	0.221986	-1.09218	0.274755	0.899051	ENSG00000069998	27440	HDHD5	Replicating
ENSG00000070010	972.057	0.153129	0.161564	0.947789	0.343237	0.941233	ENSG00000070010	7353	UFD1	Mixed
ENSG00000070018	132.577	1.01336	0.362533	2.79522	0.00518642	0.14314	ENSG00000070018	4040	LRP6	Mixed
ENSG00000070031	0.57504	1.74829	4.03339	0.433453	0.664686	NA	ENSG00000070031	6343	SCT	Mixed
ENSG00000070047	1836.1	0.0523513	0.126559	0.413651	0.67913	0.996407	ENSG00000070047	57661	PHRF1	Mixed
ENSG00000070061	339.8	-0.603539	0.308902	-1.95382	0.0507226	0.492453	ENSG00000070061	8518	ELP1	Replicating
ENSG00000070081	416.339	-0.580745	0.209212	-2.77587	0.00550542	0.145463	ENSG00000070081	4925	NUCB2	Replicating
ENSG00000070087	35.1533	1.29533	0.687315	1.88462	0.0594817	NA	ENSG00000070087	5217	PFN2	Mixed
ENSG00000070159	24.4355	-0.123198	0.783983	-0.157144	0.875131	NA	ENSG00000070159	5774	PTPN3	Replicating
ENSG00000070182	3.07942	2.63112	2.47885	1.06143	0.288495	NA	ENSG00000070182	6710	SPTB	Mixed
ENSG00000070190	1430.68	0.0616871	0.139895	0.440952	0.659248	0.996407	ENSG00000070190	27071	DAPP1	Mixed
ENSG00000070193	11.8561	-0.477033	1.09631	-0.435126	0.663471	NA	ENSG00000070193	2255	FGF10	Replicating
ENSG00000070214	6723.48	0.386663	0.11384	3.39653	0.00068245	0.0392234	ENSG00000070214	23446	SLC44A1	Mixed
ENSG00000070269	202.401	-0.338548	0.325095	-1.04138	0.297698	0.91669	ENSG00000070269	54916	TMEM260	Replicating
ENSG00000070366	283.341	-0.0671422	0.266102	-0.252317	0.800796	0.996407	ENSG00000070366	23293	SMG6	Replicating
ENSG00000070367	710.133	-0.0946234	0.173178	-0.546393	0.584796	0.996407	ENSG00000070367	10640	EXOC5	Replicating
ENSG00000070371	37.9068	-0.726424	0.633294	-1.14706	0.251358	NA	ENSG00000070371	8218	CLTCL1	Replicating
ENSG00000070404	362.119	-0.325381	0.269766	-1.20616	0.227755	0.860437	ENSG00000070404	10272	FSTL3	Replicating
ENSG00000070413	1551.93	0.141967	0.138415	1.02566	0.305052	0.92528	ENSG00000070413	9993	DGCR2	Mixed
ENSG00000070423	861.871	0.0333498	0.173594	0.192113	0.847653	0.996407	ENSG00000070423	55658	RNF126	Mixed
ENSG00000070444	545.552	0.0945321	0.28424	0.332579	0.739452	0.996407	ENSG00000070444	4335	MNT	Mixed
ENSG00000070476	450.935	0.0202702	0.201784	0.100455	0.919983	0.996407	ENSG00000070476	79364	ZXDC	Mixed
ENSG00000070495	2040.23	-0.039658	0.128643	-0.30828	0.757869	0.996407	ENSG00000070495	23210	JMJD6	Replicating
ENSG00000070501	155.046	-0.0183445	0.316441	-0.0579713	0.953771	0.997443	ENSG00000070501	5423	POLB	Replicating
ENSG00000070540	274.707	-0.291799	0.250878	-1.16311	0.244785	0.875169	ENSG00000070540	55062	WIPI1	Replicating
ENSG00000070601	1.45962	0.00058625	3.53025	0.00016606	0.999868	NA	ENSG00000070601	22844	FRMPD1	Mixed
ENSG00000070610	1145.12	0.0603277	0.145546	0.414493	0.678513	0.996407	ENSG00000070610	57704	GBA2	Mixed
ENSG00000070614	4020.44	0.122038	0.111494	1.09457	0.273704	0.898456	ENSG00000070614	3340	NDST1	Mixed
ENSG00000070669	57.0269	-0.0275141	0.623836	-0.0441047	0.964821	0.998797	ENSG00000070669	440	ASNS	Replicating
ENSG00000070718	175.44	-0.106903	0.307613	-0.347525	0.728197	0.996407	ENSG00000070718	10947	AP3M2	Replicating
ENSG00000070731	337.488	-0.356211	0.240362	-1.48198	0.138346	0.742335	ENSG00000070731	10610	ST6GALNAC2	Replicating
ENSG00000070756	50196.2	0.233773	0.109886	2.12742	0.0333856	0.405942	ENSG00000070756	26986	PABPC1	Mixed
ENSG00000070759	187.661	-0.186069	0.291945	-0.637344	0.523901	0.98777	ENSG00000070759	10420	TESK2	Replicating
ENSG00000070761	329.261	-0.154617	0.231096	-0.66906	0.503458	0.985504	ENSG00000070761	29105	CFAP20	Replicating
ENSG00000070770	1249.27	0.11645	0.153824	0.757034	0.44903	0.972473	ENSG00000070770	1459	CSNK2A2	Mixed
ENSG00000070778	40.9505	-0.736472	0.761493	-0.967143	0.333473	NA	ENSG00000070778	11099	PTPN21	Replicating
ENSG00000070785	370.794	-0.0987334	0.227859	-0.43331	0.66479	0.996407	ENSG00000070785	8891	EIF2B3	Replicating
ENSG00000070808	83.0705	-0.296825	0.430721	-0.689134	0.490739	0.983056	ENSG00000070808	815	CAMK2A	Replicating
ENSG00000070814	965.944	0.0466415	0.153936	0.302992	0.761896	0.996407	ENSG00000070814	6949	TCOF1	Mixed
ENSG00000070831	6642.8	0.0377451	0.103987	0.362979	0.716621	0.996407	ENSG00000070831	998	CDC42	Mixed
ENSG00000070882	186.265	0.294855	0.30484	0.967244	0.333422	0.938661	ENSG00000070882	26031	OSBPL3	Mixed
ENSG00000070886	0.28752	1.35201	4.04603	0.334158	0.73826	NA	ENSG00000070886	2046	EPHA8	Mixed
ENSG00000070950	100.093	0.137864	0.4348	0.317075	0.751186	0.996407	ENSG00000070950	56852	RAD18	Mixed
ENSG00000070961	4537.75	-0.411761	0.148847	-2.76634	0.00566891	0.149429	ENSG00000070961	490	ATP2B1	Replicating
ENSG00000070985	0.310576	-1.56561	4.03459	-0.388047	0.697981	NA	ENSG00000070985	29850	TRPM5	Replicating
ENSG00000071051	2649.98	0.220933	0.124533	1.77409	0.0760479	0.588026	ENSG00000071051	8440	NCK2	Mixed
ENSG00000071054	5404.54	-0.186763	0.139304	-1.34069	0.18002	0.811485	ENSG00000071054	9448	MAP4K4	Replicating
ENSG00000071073	633.757	-0.0744327	0.221426	-0.336152	0.736756	0.996407	ENSG00000071073	11320	MGAT4A	Replicating
ENSG00000071082	5635.86	0.00637213	0.11245	0.0566664	0.954811	0.997671	ENSG00000071082	6160	RPL31	Mixed
ENSG00000071127	17028.8	0.16263	0.10022	1.62273	0.104648	0.667139	ENSG00000071127	9948	WDR1	Mixed
ENSG00000071189	388.425	-0.356354	0.293195	-1.21541	0.224208	0.857838	ENSG00000071189	23161	SNX13	Replicating
ENSG00000071205	1764.82	-0.165162	0.133164	-1.24029	0.214869	0.847951	ENSG00000071205	79658	ARHGAP10	Replicating
ENSG00000071242	2299.96	-0.343082	0.133679	-2.56646	0.0102742	0.209707	ENSG00000071242	6196	RPS6KA2	Replicating
ENSG00000071243	225.129	0.0615428	0.268554	0.229164	0.818741	0.996407	ENSG00000071243	54556	ING3	Mixed
ENSG00000071246	1240.28	0.527073	0.175824	2.99772	0.00272004	0.0964539	ENSG00000071246	22846	VASH1	Mixed
ENSG00000071282	19.6706	-0.525977	0.873068	-0.602446	0.546877	NA	ENSG00000071282	29995	LMCD1	Replicating
ENSG00000071462	852.27	-0.115554	0.15843	-0.729368	0.465776	0.977366	ENSG00000071462	114049	BUD23	Replicating
ENSG00000071537	2281.39	0.38326	0.140285	2.73201	0.00629487	0.158458	ENSG00000071537	6400	SEL1L	Mixed
ENSG00000071539	65.5377	0.20477	0.492501	0.415775	0.677574	0.996407	ENSG00000071539	9319	TRIP13	Mixed
ENSG00000071553	20838.9	0.0312267	0.0978051	0.319275	0.749518	0.996407	ENSG00000071553	537	ATP6AP1	Mixed
ENSG00000071564	600.183	0.329726	0.188798	1.74645	0.0807323	0.598976	ENSG00000071564	6929	TCF3	Mixed
ENSG00000071575	122.887	0.342293	0.403612	0.848075	0.396396	0.956724	ENSG00000071575	28951	TRIB2	Mixed
ENSG00000071626	2317.36	-0.12284	0.130049	-0.944569	0.344879	0.941577	ENSG00000071626	26528	DAZAP1	Replicating
ENSG00000071655	2398.02	-0.0516639	0.133443	-0.387162	0.698636	0.996407	ENSG00000071655	53615	MBD3	Replicating
ENSG00000071794	60.6239	0.949773	0.540744	1.75642	0.0790168	0.594439	ENSG00000071794	6596	HLTF	Mixed
ENSG00000071859	2118.91	-0.169055	0.13184	-1.28228	0.199746	0.828337	ENSG00000071859	9130	FAM50A	Replicating
ENSG00000071889	541.3	-0.0386998	0.199291	-0.194188	0.846029	0.996407	ENSG00000071889	60343	FAM3A	Replicating
ENSG00000071894	1215.58	0.00714639	0.14437	0.0495005	0.96052	0.998045	ENSG00000071894	29894	CPSF1	Mixed
ENSG00000071909	2.17848	0.16928	2.6665	0.063484	0.949381	NA	ENSG00000071909	140469	MYO3B	Mixed
ENSG00000071967	21.482	0.409319	0.860002	0.475951	0.634109	NA	ENSG00000071967	79901	CYBRD1	Mixed
ENSG00000071994	1021.75	0.0860848	0.150115	0.573459	0.566334	0.995808	ENSG00000071994	5134	PDCD2	Mixed
ENSG00000072042	1020.23	-0.0554151	0.151533	-0.365696	0.714592	0.996407	ENSG00000072042	51109	RDH11	Replicating
ENSG00000072062	1870.56	0.147413	0.142463	1.03475	0.300786	0.920859	ENSG00000072062	5566	PRKACA	Mixed
ENSG00000072071	38.8398	2.04931	0.695107	2.94819	0.0031964	NA	ENSG00000072071	22859	ADGRL1	Mixed
ENSG00000072110	7752.35	-0.206535	0.103981	-1.98627	0.0470034	0.481224	ENSG00000072110	87	ACTN1	Replicating
ENSG00000072121	3101.07	-0.0888518	0.116216	-0.764543	0.444544	0.971022	ENSG00000072121	23503	ZFYVE26	Replicating
ENSG00000072134	56.7994	-0.902977	0.55052	-1.64022	0.100959	0.659913	ENSG00000072134	22905	EPN2	Replicating
ENSG00000072135	173.658	0.151228	0.306852	0.492837	0.622128	0.996407	ENSG00000072135	26469	PTPN18	Mixed
ENSG00000072163	122.52	0.0512941	0.371755	0.137978	0.890258	0.996407	ENSG00000072163	55679	LIMS2	Mixed
ENSG00000072195	1.374	-3.00986	3.92233	-0.767366	0.442864	NA	ENSG00000072195	10290	SPEG	Replicating
ENSG00000072201	27.603	-0.190916	0.734744	-0.25984	0.794987	NA	ENSG00000072201	84708	LNX1	Replicating
ENSG00000072210	172.627	0.276313	0.30665	0.901072	0.36755	0.947764	ENSG00000072210	224	ALDH3A2	Mixed
ENSG00000072274	6582.06	-0.135761	0.110418	-1.22952	0.218877	0.852658	ENSG00000072274	7037	TFRC	Replicating
ENSG00000072310	1067.65	0.0002396	0.174164	0.00137569	0.998902	0.999889	ENSG00000072310	6720	SREBF1	Mixed
ENSG00000072364	2679.97	-0.1907	0.176932	-1.07782	0.281115	0.905433	ENSG00000072364	27125	AFF4	Replicating
ENSG00000072401	266.788	-0.182456	0.286577	-0.636672	0.524339	0.98777	ENSG00000072401	7321	UBE2D1	Replicating
ENSG00000072415	604.325	-0.144585	0.181752	-0.795507	0.426319	0.965995	ENSG00000072415	64398	PALS1	Replicating
ENSG00000072422	13.063	-0.0520408	1.49248	-0.0348686	0.972184	NA	ENSG00000072422	9886	RHOBTB1	Replicating
ENSG00000072501	2003.98	0.301786	0.143223	2.10711	0.0351082	0.413076	ENSG00000072501	8243	SMC1A	Mixed
ENSG00000072506	736.841	0.1372	0.171899	0.798145	0.424786	0.965995	ENSG00000072506	3028	HSD17B10	Mixed
ENSG00000072518	1811	0.163823	0.131485	1.24594	0.212785	0.845221	ENSG00000072518	2011	MARK2	Mixed
ENSG00000072571	41.7456	0.221695	0.593438	0.373578	0.708719	NA	ENSG00000072571	3161	HMMR	Mixed
ENSG00000072609	1941.23	0.242068	0.134317	1.80222	0.071511	0.570349	ENSG00000072609	55743	CHFR	Mixed
ENSG00000072657	189.141	-0.651952	0.365823	-1.78215	0.0747247	0.581602	ENSG00000072657	29953	TRHDE	Replicating
ENSG00000072682	978.104	-0.277848	0.157482	-1.76431	0.077679	0.593524	ENSG00000072682	8974	P4HA2	Replicating
ENSG00000072694	68.7985	-0.0876469	0.470894	-0.186129	0.852344	0.996407	ENSG00000072694	2213	FCGR2B	Replicating
ENSG00000072736	624.102	0.132179	0.180998	0.730278	0.46522	0.977366	ENSG00000072736	4775	NFATC3	Mixed
ENSG00000072756	179.655	-0.189786	0.305606	-0.621015	0.53459	0.989981	ENSG00000072756	51095	TRNT1	Replicating
ENSG00000072778	1078.21	-0.36996	0.150351	-2.46064	0.0138688	0.245067	ENSG00000072778	37	ACADVL	Replicating
ENSG00000072786	7766.58	-0.228305	0.110173	-2.07224	0.0382433	0.431592	ENSG00000072786	6793	STK10	Replicating
ENSG00000072803	1305.05	0.177183	0.1438	1.23215	0.217893	0.852344	ENSG00000072803	23291	FBXW11	Mixed
ENSG00000072818	10.5229	-0.10687	1.24306	-0.085974	0.931487	NA	ENSG00000072818	9744	ACAP1	Replicating
ENSG00000072840	42.4171	-0.632922	0.660662	-0.958011	0.338057	NA	ENSG00000072840	2121	EVC	Replicating
ENSG00000072849	512.592	-0.275403	0.191105	-1.44111	0.149555	0.760965	ENSG00000072849	51009	DERL2	Replicating
ENSG00000072858	18.3928	0.855759	1.02337	0.836214	0.403034	NA	ENSG00000072858	54847	SIDT1	Mixed
ENSG00000072864	1023.4	0.362742	0.166707	2.17593	0.0295605	0.379199	ENSG00000072864	54820	NDE1	Mixed
ENSG00000072952	1.3061	1.50205	3.9804	0.37736	0.705906	NA	ENSG00000072952	10335	IRAG1	Mixed
ENSG00000072954	4.55648	-1.47101	1.86045	-0.790675	0.429134	NA	ENSG00000072954	79041	TMEM38A	Replicating
ENSG00000072958	1307.43	0.152975	0.145065	1.05453	0.291642	0.912404	ENSG00000072958	8907	AP1M1	Mixed
ENSG00000073008	7775.64	-0.0617786	0.118069	-0.523239	0.600808	0.996407	ENSG00000073008	5817	PVR	Replicating
ENSG00000073009	1565.47	-0.0137342	0.13586	-0.101091	0.919478	0.996407	ENSG00000073009	NA	NA	Replicating
ENSG00000073050	583.912	0.13498	0.185089	0.729271	0.465836	0.977366	ENSG00000073050	7515	XRCC1	Mixed
ENSG00000073060	1017.89	0.107577	0.172534	0.623514	0.532947	0.988931	ENSG00000073060	949	SCARB1	Mixed
ENSG00000073111	1001.02	0.119482	0.150137	0.795818	0.426138	0.965995	ENSG00000073111	4171	MCM2	Mixed
ENSG00000073150	1106.96	0.102458	0.167968	0.609988	0.54187	0.993281	ENSG00000073150	56666	PANX2	Mixed
ENSG00000073169	286.957	0.154568	0.259595	0.59542	0.551563	0.995442	ENSG00000073169	83642	SELENOO	Mixed
ENSG00000073282	2.1686	-1.51316	2.97018	-0.509449	0.610438	NA	ENSG00000073282	8626	TP63	Replicating
ENSG00000073331	453.013	-0.117336	0.213639	-0.549227	0.582849	0.996407	ENSG00000073331	80216	ALPK1	Replicating
ENSG00000073350	455.007	-0.299738	0.206627	-1.45063	0.146884	0.757169	ENSG00000073350	3993	LLGL2	Replicating
ENSG00000073417	438.008	0.0469447	0.219756	0.213622	0.830842	0.996407	ENSG00000073417	5151	PDE8A	Mixed
ENSG00000073464	151.968	0.459292	0.366295	1.25388	0.209884	0.84355	ENSG00000073464	1183	CLCN4	Mixed
ENSG00000073536	95.5084	-0.230429	0.402793	-0.572077	0.56727	0.995808	ENSG00000073536	54475	NLE1	Replicating
ENSG00000073578	1135.38	0.159098	0.147291	1.08017	0.280068	0.90436	ENSG00000073578	6389	SDHA	Mixed
ENSG00000073584	2290.15	0.240234	0.120503	1.99359	0.0461973	0.475678	ENSG00000073584	6605	SMARCE1	Mixed
ENSG00000073605	14.7616	0.0915204	1.26047	0.0726082	0.942118	NA	ENSG00000073605	55876	GSDMB	Mixed
ENSG00000073614	1145.21	0.125161	0.175202	0.714377	0.474994	0.979818	ENSG00000073614	5927	KDM5A	Mixed
ENSG00000073670	90.2576	-0.140032	0.425919	-0.328775	0.742326	0.996407	ENSG00000073670	4185	ADAM11	Replicating
ENSG00000073711	146.789	0.230248	0.329243	0.699327	0.484348	0.982807	ENSG00000073711	5523	PPP2R3A	Mixed
ENSG00000073712	429.22	-0.0606575	0.221265	-0.274139	0.783977	0.996407	ENSG00000073712	10979	FERMT2	Replicating
ENSG00000073734	0.377218	1.38211	4.04799	0.341432	0.732778	NA	ENSG00000073734	8647	ABCB11	Mixed
ENSG00000073737	6.66819	0.359841	1.38283	0.26022	0.794694	NA	ENSG00000073737	10170	DHRS9	Mixed
ENSG00000073754	7.93988	1.42623	1.46542	0.973262	0.330423	NA	ENSG00000073754	922	CD5L	Mixed
ENSG00000073756	5719.01	-0.323858	0.137538	-2.35468	0.0185389	0.289103	ENSG00000073756	5743	PTGS2	Replicating
ENSG00000073792	1057.79	0.104065	0.154569	0.673261	0.500781	0.985303	ENSG00000073792	10644	IGF2BP2	Mixed
ENSG00000073803	361.667	-0.208681	0.218461	-0.955235	0.339459	0.939761	ENSG00000073803	9175	MAP3K13	Replicating
ENSG00000073849	174.91	-0.111038	0.331588	-0.334867	0.737725	0.996407	ENSG00000073849	6480	ST6GAL1	Replicating
ENSG00000073861	5.93277	-0.556607	1.52334	-0.365387	0.714823	NA	ENSG00000073861	30009	TBX21	Replicating
ENSG00000073905	4.08725	0.50573	1.72751	0.292751	0.769713	NA	ENSG00000073905	NA	VDAC1P1	Mixed
ENSG00000073910	1606.19	0.133892	0.163971	0.816563	0.414178	0.961208	ENSG00000073910	10129	FRY	Mixed
ENSG00000073921	3079.99	0.0637749	0.11748	0.542856	0.587229	0.996407	ENSG00000073921	8301	PICALM	Mixed
ENSG00000073969	5222	-0.0525928	0.109375	-0.480847	0.630626	0.996407	ENSG00000073969	4905	NSF	Replicating
ENSG00000074054	877.928	0.00722	0.221957	0.0325289	0.97405	0.999825	ENSG00000074054	23332	CLASP1	Mixed
ENSG00000074071	752.338	-0.0495901	0.176294	-0.281292	0.778487	0.996407	ENSG00000074071	65993	MRPS34	Replicating
ENSG00000074181	66.8475	0.964408	0.532352	1.8116	0.0700484	0.563843	ENSG00000074181	4854	NOTCH3	Mixed
ENSG00000074201	584.564	0.192858	0.186618	1.03344	0.301399	0.920973	ENSG00000074201	1207	CLNS1A	Mixed
ENSG00000074219	1.48092	0.0980911	3.20375	0.0306176	0.975574	NA	ENSG00000074219	8463	TEAD2	Mixed
ENSG00000074266	407.181	0.163999	0.208753	0.785615	0.432093	0.966467	ENSG00000074266	8726	EED	Mixed
ENSG00000074319	1250.98	0.198593	0.156521	1.26879	0.204515	0.835902	ENSG00000074319	7251	TSG101	Mixed
ENSG00000074356	269.068	-0.336119	0.266129	-1.26299	0.206591	0.838549	ENSG00000074356	55421	NCBP3	Replicating
ENSG00000074370	358.143	0.189618	0.228902	0.82838	0.407455	0.957685	ENSG00000074370	489	ATP2A3	Mixed
ENSG00000074410	125.837	-0.524758	0.39403	-1.33177	0.182935	0.814435	ENSG00000074410	771	CA12	Replicating
ENSG00000074416	7775.02	0.122837	0.110417	1.11248	0.265931	0.895206	ENSG00000074416	11343	MGLL	Mixed
ENSG00000074527	0.749597	-0.0939626	3.98105	-0.0236025	0.98117	NA	ENSG00000074527	59277	NTN4	Replicating
ENSG00000074582	155.309	0.016332	0.352305	0.0463575	0.963025	0.998321	ENSG00000074582	617	BCS1L	Mixed
ENSG00000074590	37.9002	0.400825	0.718911	0.557544	0.577155	NA	ENSG00000074590	9891	NUAK1	Mixed
ENSG00000074603	561.499	-0.057777	0.205615	-0.280997	0.778713	0.996407	ENSG00000074603	54878	DPP8	Replicating
ENSG00000074621	64.7308	0.149461	0.507739	0.294365	0.768479	0.996407	ENSG00000074621	9187	SLC24A1	Mixed
ENSG00000074657	409.513	-0.081331	0.207855	-0.391288	0.695585	0.996407	ENSG00000074657	55205	ZNF532	Replicating
ENSG00000074660	426.127	-0.23382	0.205746	-1.13645	0.25577	0.885218	ENSG00000074660	8578	SCARF1	Replicating
ENSG00000074695	1494.52	-0.36033	0.157847	-2.28278	0.0224431	0.326259	ENSG00000074695	3998	LMAN1	Replicating
ENSG00000074696	285.18	-0.101858	0.278825	-0.365314	0.714877	0.996407	ENSG00000074696	51495	HACD3	Replicating
ENSG00000074706	493.395	0.536702	0.252554	2.1251	0.0335785	0.406957	ENSG00000074706	26034	IPCEF1	Mixed
ENSG00000074755	1400.87	0.117498	0.139189	0.844162	0.398579	0.956724	ENSG00000074755	23140	ZZEF1	Mixed
ENSG00000074800	61997.3	-0.162639	0.0987532	-1.64692	0.0995738	0.656995	ENSG00000074800	2023	ENO1	Replicating
ENSG00000074842	3077.31	-0.189115	0.12368	-1.52906	0.126249	0.722258	ENSG00000074842	56005	MYDGF	Replicating
ENSG00000074855	44.2227	0.232975	0.580996	0.400993	0.688425	NA	ENSG00000074855	57719	ANO8	Mixed
ENSG00000074935	80.4454	0.197335	0.451425	0.437137	0.662012	0.996407	ENSG00000074935	51175	TUBE1	Mixed
ENSG00000074964	1395.73	-0.23924	0.151443	-1.57973	0.114168	0.689766	ENSG00000074964	55160	ARHGEF10L	Replicating
ENSG00000074966	4.02619	0.710847	2.00062	0.355314	0.722354	NA	ENSG00000074966	7294	TXK	Mixed
ENSG00000075035	0.556787	-0.293721	4.00429	-0.0733515	0.941526	NA	ENSG00000075035	9671	WSCD2	Replicating
ENSG00000075073	4.93005	-0.926765	2.06946	-0.447829	0.654276	NA	ENSG00000075073	6865	TACR2	Replicating
ENSG00000075089	183.775	-0.232865	0.293372	-0.793753	0.427339	0.965995	ENSG00000075089	64431	ACTR6	Replicating
ENSG00000075131	75.6879	-0.359816	0.451624	-0.796715	0.425617	0.965995	ENSG00000075131	54962	TIPIN	Replicating
ENSG00000075142	486.271	-0.0360363	0.193562	-0.186175	0.852308	0.996407	ENSG00000075142	6717	SRI	Replicating
ENSG00000075151	1064.91	-0.0375923	0.183132	-0.205274	0.837358	0.996407	ENSG00000075151	8672	EIF4G3	Replicating
ENSG00000075188	202.459	0.361266	0.280152	1.28954	0.197212	0.828337	ENSG00000075188	79023	NUP37	Mixed
ENSG00000075213	840.873	-0.0602075	0.165784	-0.363168	0.716479	0.996407	ENSG00000075213	10371	SEMA3A	Replicating
ENSG00000075218	89.1219	-0.134854	0.484545	-0.278311	0.780773	0.996407	ENSG00000075218	51512	GTSE1	Replicating
ENSG00000075223	1707.41	-0.124017	0.135609	-0.914523	0.360442	0.946482	ENSG00000075223	10512	SEMA3C	Replicating
ENSG00000075234	301.954	0.0215007	0.25154	0.0854762	0.931883	0.99644	ENSG00000075234	55020	TTC38	Mixed
ENSG00000075239	186.545	0.00538731	0.301169	0.017888	0.985728	0.999825	ENSG00000075239	38	ACAT1	Mixed
ENSG00000075240	1242.81	0.0471917	0.184759	0.255423	0.798397	0.996407	ENSG00000075240	23151	GRAMD4	Mixed
ENSG00000075275	612.706	-0.348056	0.196912	-1.76757	0.0771329	0.591494	ENSG00000075275	9620	CELSR1	Replicating
ENSG00000075292	1961.55	-0.195485	0.146897	-1.33077	0.183266	0.814435	ENSG00000075292	27332	ZNF638	Replicating
ENSG00000075303	469.523	-0.121652	0.197416	-0.616225	0.537746	0.990707	ENSG00000075303	55972	SLC25A40	Replicating
ENSG00000075336	100.399	0.0766589	0.388498	0.197321	0.843576	0.996407	ENSG00000075336	29090	TIMM21	Mixed
ENSG00000075340	95.3615	-0.242011	0.432045	-0.560152	0.575376	0.995808	ENSG00000075340	119	ADD2	Replicating
ENSG00000075391	1802.1	-0.189475	0.152494	-1.24251	0.21405	0.846965	ENSG00000075391	9462	RASAL2	Replicating
ENSG00000075399	275.947	0.0690299	0.281671	0.245073	0.8064	0.996407	ENSG00000075399	9605	VPS9D1	Mixed
ENSG00000075407	137.145	-0.134907	0.343058	-0.39325	0.694135	0.996407	ENSG00000075407	7587	ZNF37A	Replicating
ENSG00000075413	2314.34	-0.239148	0.123827	-1.93131	0.0534446	0.505434	ENSG00000075413	4140	MARK3	Replicating
ENSG00000075415	6104.5	0.121975	0.121715	1.00214	0.316278	0.93269	ENSG00000075415	5250	SLC25A3	Mixed
ENSG00000075420	9130.47	-0.0430698	0.14019	-0.307224	0.758673	0.996407	ENSG00000075420	64778	FNDC3B	Replicating
ENSG00000075426	26653.7	0.00614191	0.113377	0.0541727	0.956798	0.99797	ENSG00000075426	2355	FOSL2	Mixed
ENSG00000075429	3.42255	0.341394	2.09748	0.162764	0.870704	NA	ENSG00000075429	27091	CACNG5	Mixed
ENSG00000075461	12.1318	-0.527024	1.06578	-0.494498	0.620954	NA	ENSG00000075461	27092	CACNG4	Replicating
ENSG00000075539	1359.3	0.559468	0.203279	2.75222	0.00591931	0.152511	ENSG00000075539	285527	FRYL	Mixed
ENSG00000075568	1424.25	0.356879	0.147785	2.41486	0.0157414	0.265334	ENSG00000075568	23505	TMEM131	Mixed
ENSG00000075618	48096	0.259929	0.0997442	2.60595	0.00916186	0.197591	ENSG00000075618	6624	FSCN1	Mixed
ENSG00000075624	185429	0.375931	0.124771	3.01297	0.00258707	0.0935328	ENSG00000075624	60	ACTB	Mixed
ENSG00000075643	10.7954	0.533145	1.12471	0.47403	0.635479	NA	ENSG00000075643	55034	MOCOS	Mixed
ENSG00000075651	2026.89	-0.608451	0.176213	-3.45294	0.00055452	0.0350802	ENSG00000075651	5337	PLD1	Replicating
ENSG00000075702	95.7907	0.552308	0.421849	1.30926	0.190447	0.821361	ENSG00000075702	284403	WDR62	Mixed
ENSG00000075711	287.167	-0.0339718	0.254128	-0.13368	0.893656	0.996407	ENSG00000075711	1739	DLG1	Replicating
ENSG00000075785	8769.09	-0.197504	0.101899	-1.93823	0.0525946	0.501321	ENSG00000075785	7879	RAB7A	Replicating
ENSG00000075790	309.329	0.00378254	0.234117	0.0161566	0.987109	0.999825	ENSG00000075790	55973	BCAP29	Mixed
ENSG00000075826	35.4027	-0.513757	0.77016	-0.667079	0.504722	NA	ENSG00000075826	25956	SEC31B	Replicating
ENSG00000075856	1035.23	0.0164913	0.168117	0.0980942	0.921857	0.996407	ENSG00000075856	9733	SART3	Mixed
ENSG00000075884	284.054	0.152766	0.240739	0.634574	0.525706	0.98777	ENSG00000075884	55843	ARHGAP15	Mixed
ENSG00000075914	196.728	-0.276467	0.282683	-0.978011	0.328069	0.936428	ENSG00000075914	23016	EXOSC7	Replicating
ENSG00000075945	445.661	0.102179	0.213597	0.478373	0.632385	0.996407	ENSG00000075945	22920	KIFAP3	Mixed
ENSG00000075975	398.959	0.257656	0.208893	1.23343	0.217414	0.852344	ENSG00000075975	23609	MKRN2	Mixed
ENSG00000076003	242.592	0.280832	0.277861	1.01069	0.312165	0.931382	ENSG00000076003	4175	MCM6	Mixed
ENSG00000076043	91.1826	-0.0416723	0.409642	-0.101728	0.918972	0.996407	ENSG00000076043	25996	REXO2	Replicating
ENSG00000076053	247.239	-0.0061232	0.262841	-0.0232962	0.981414	0.999825	ENSG00000076053	10179	RBM7	Replicating
ENSG00000076067	51.4328	0.580493	0.540121	1.07475	0.282489	NA	ENSG00000076067	5939	RBMS2	Mixed
ENSG00000076108	4498.9	-0.0114148	0.117667	-0.0970093	0.922719	0.996407	ENSG00000076108	11176	BAZ2A	Replicating
ENSG00000076201	2374.24	0.101879	0.119555	0.852157	0.394127	0.956724	ENSG00000076201	25930	PTPN23	Mixed
ENSG00000076242	874.728	-0.126199	0.164601	-0.766699	0.443261	0.971022	ENSG00000076242	4292	MLH1	Replicating
ENSG00000076248	105.412	-0.748915	0.384444	-1.94804	0.0514096	0.496292	ENSG00000076248	7374	UNG	Replicating
ENSG00000076258	117.528	-0.0382676	0.403241	-0.0949001	0.924394	0.996407	ENSG00000076258	2329	FMO4	Replicating
ENSG00000076321	265.593	0.212349	0.285003	0.745078	0.456225	0.973792	ENSG00000076321	27252	KLHL20	Mixed
ENSG00000076351	90.3559	0.535251	0.437056	1.22467	0.220698	0.854438	ENSG00000076351	113235	SLC46A1	Mixed
ENSG00000076356	39.2394	0.520502	0.654382	0.79541	0.426375	NA	ENSG00000076356	5362	PLXNA2	Mixed
ENSG00000076382	311.73	-0.0620006	0.256546	-0.241675	0.809032	0.996407	ENSG00000076382	10615	SPAG5	Replicating
ENSG00000076513	1035	0.263091	0.16489	1.59556	0.110587	0.679893	ENSG00000076513	88455	ANKRD13A	Mixed
ENSG00000076554	501.05	0.407367	0.192673	2.1143	0.03449	0.409882	ENSG00000076554	124188259	TPD52	Mixed
ENSG00000076555	53.5573	-0.679876	0.716833	-0.948444	0.342903	NA	ENSG00000076555	32	ACACB	Replicating
ENSG00000076604	262.691	0.0341158	0.266544	0.127993	0.898154	0.996407	ENSG00000076604	9618	TRAF4	Mixed
ENSG00000076641	2906.39	-0.166251	0.348707	-0.476764	0.63353	0.996407	ENSG00000076641	55824	PAG1	Replicating
ENSG00000076650	101.163	0.00916078	0.385237	0.0237796	0.981028	0.999825	ENSG00000076650	55094	GPATCH1	Mixed
ENSG00000076662	160.707	0.0970168	0.3148	0.308186	0.757941	0.996407	ENSG00000076662	3385	ICAM3	Mixed
ENSG00000076685	1318.99	-0.259291	0.154852	-1.67444	0.0940434	0.640944	ENSG00000076685	22978	NT5C2	Replicating
ENSG00000076716	299.945	0.130319	0.270433	0.481889	0.629885	0.996407	ENSG00000076716	2239	GPC4	Mixed
ENSG00000076770	42.5093	0.130856	0.630752	0.20746	0.83565	NA	ENSG00000076770	55796	MBNL3	Mixed
ENSG00000076826	23.0323	-1.49465	0.795193	-1.87961	0.0601618	NA	ENSG00000076826	57662	CAMSAP3	Replicating
ENSG00000076864	15.0276	0.244712	1.01965	0.239995	0.810334	NA	ENSG00000076864	5909	RAP1GAP	Mixed
ENSG00000076924	1663.97	0.20857	0.137171	1.52051	0.128382	0.726101	ENSG00000076924	56949	XAB2	Mixed
ENSG00000076928	1609.75	-0.096463	0.151588	-0.636351	0.524548	0.98777	ENSG00000076928	9138	ARHGEF1	Replicating
ENSG00000076944	4247.84	-0.0435744	0.117165	-0.371906	0.709963	0.996407	ENSG00000076944	6813	STXBP2	Replicating
ENSG00000076984	1545.57	-0.0090487	0.137043	-0.0660282	0.947355	0.997318	ENSG00000076984	5609	MAP2K7	Replicating
ENSG00000077044	183.687	0.0287159	0.3166	0.0907008	0.92773	0.996407	ENSG00000077044	8527	DGKD	Mixed
ENSG00000077063	127.664	-0.319924	0.371371	-0.861467	0.388981	0.956724	ENSG00000077063	83992	CTTNBP2	Replicating
ENSG00000077092	2.77405	-0.151802	2.49445	-0.0608559	0.951474	NA	ENSG00000077092	5915	RARB	Replicating
ENSG00000077097	1047.49	0.0763738	0.159184	0.479782	0.631382	0.996407	ENSG00000077097	7155	TOP2B	Mixed
ENSG00000077147	1021.92	-0.0826259	0.165744	-0.498516	0.61812	0.996407	ENSG00000077147	56889	TM9SF3	Replicating
ENSG00000077150	14335.1	0.0235593	0.0968264	0.243314	0.807762	0.996407	ENSG00000077150	4791	NFKB2	Mixed
ENSG00000077152	59.874	0.68638	0.523308	1.31162	0.189649	0.821188	ENSG00000077152	29089	UBE2T	Mixed
ENSG00000077157	217.875	0.388794	0.922208	0.42159	0.673324	0.996407	ENSG00000077157	4660	PPP1R12B	Mixed
ENSG00000077232	784.9	-0.282395	0.19265	-1.46584	0.142691	0.749103	ENSG00000077232	54431	DNAJC10	Replicating
ENSG00000077235	2661.91	-0.280289	0.136594	-2.05199	0.040171	0.44388	ENSG00000077235	2975	GTF3C1	Replicating
ENSG00000077238	5108.09	-0.193378	0.120957	-1.59873	0.109881	0.679519	ENSG00000077238	3566	IL4R	Replicating
ENSG00000077254	691.011	-0.190872	0.178075	-1.07186	0.283781	0.905812	ENSG00000077254	23032	USP33	Replicating
ENSG00000077274	6.93466	-0.113896	1.3722	-0.0830023	0.93385	NA	ENSG00000077274	827	CAPN6	Replicating
ENSG00000077279	0.816777	-0.0587056	3.95457	-0.014845	0.988156	NA	ENSG00000077279	1641	DCX	Replicating
ENSG00000077312	885.45	-0.153717	0.176827	-0.869305	0.38468	0.95485	ENSG00000077312	6626	SNRPA	Replicating
ENSG00000077327	10.4001	-0.459599	1.30353	-0.35258	0.724403	NA	ENSG00000077327	9576	SPAG6	Replicating
ENSG00000077348	192.262	0.213465	0.312847	0.68233	0.49503	0.983056	ENSG00000077348	56915	EXOSC5	Mixed
ENSG00000077380	1266.17	-0.322412	0.144497	-2.23127	0.0256631	0.351156	ENSG00000077380	1781	DYNC1I2	Replicating
ENSG00000077420	212.941	0.153996	0.282195	0.545708	0.585267	0.996407	ENSG00000077420	54518	APBB1IP	Mixed
ENSG00000077454	3514.19	0.185871	0.127758	1.45487	0.145705	0.755279	ENSG00000077454	4034	LRCH4	Mixed
ENSG00000077458	144.236	0.151061	0.336837	0.448469	0.653815	0.996407	ENSG00000077458	143684	FAM76B	Mixed
ENSG00000077463	1042.2	0.027447	0.172811	0.158827	0.873806	0.996407	ENSG00000077463	51548	SIRT6	Mixed
ENSG00000077514	294.171	-0.346723	0.258954	-1.33894	0.180591	0.811933	ENSG00000077514	10714	POLD3	Replicating
ENSG00000077522	14.2303	-0.25292	1.19471	-0.2117	0.832341	NA	ENSG00000077522	88	ACTN2	Replicating
ENSG00000077549	12235.6	0.152808	0.104912	1.45653	0.145247	0.755279	ENSG00000077549	832	CAPZB	Mixed
ENSG00000077585	1902.2	-0.0715562	0.125555	-0.569918	0.568733	0.995808	ENSG00000077585	7107	GPR137B	Replicating
ENSG00000077684	113.414	0.351359	0.392079	0.896142	0.370177	0.94819	ENSG00000077684	79960	JADE1	Mixed
ENSG00000077713	124.145	0.233995	0.358133	0.653376	0.513514	0.986867	ENSG00000077713	203427	SLC25A43	Mixed
ENSG00000077721	1659.84	-0.0135358	0.1355	-0.0998954	0.920427	0.996407	ENSG00000077721	7319	UBE2A	Replicating
ENSG00000077782	2186.34	0.0144846	0.140985	0.102739	0.91817	0.996407	ENSG00000077782	2260	FGFR1	Mixed
ENSG00000077809	3403.02	-0.0355756	0.121234	-0.293446	0.769181	0.996407	ENSG00000077809	NA	NA	Replicating
ENSG00000077935	5.99695	-0.294583	1.44757	-0.203502	0.838743	NA	ENSG00000077935	27127	SMC1B	Replicating
ENSG00000077942	14.5315	-4.28777	1.36087	-3.15074	0.00162855	NA	ENSG00000077942	2192	FBLN1	Replicating
ENSG00000077943	0.370202	-1.20159	4.04882	-0.296776	0.766638	NA	ENSG00000077943	8516	ITGA8	Replicating
ENSG00000077984	97.5181	0.127074	0.390304	0.325576	0.744745	0.996407	ENSG00000077984	8530	CST7	Mixed
ENSG00000078018	6.43314	-0.634827	1.64652	-0.385557	0.699825	NA	ENSG00000078018	4133	MAP2	Replicating
ENSG00000078043	129.596	0.556091	0.344022	1.61644	0.106	0.672296	ENSG00000078043	9063	PIAS2	Mixed
ENSG00000078053	10.0357	-0.710684	1.21934	-0.582845	0.559997	NA	ENSG00000078053	273	AMPH	Replicating
ENSG00000078061	2201.32	0.112437	0.124038	0.906479	0.364682	0.947764	ENSG00000078061	369	ARAF	Mixed
ENSG00000078070	729.038	-0.0160663	0.174833	-0.0918953	0.926781	0.996407	ENSG00000078070	56922	MCCC1	Replicating
ENSG00000078081	50517.6	0.124124	0.10999	1.1285	0.259107	0.888395	ENSG00000078081	27074	LAMP3	Mixed
ENSG00000078098	37.4749	-0.191815	0.711003	-0.269781	0.787329	NA	ENSG00000078098	2191	FAP	Replicating
ENSG00000078114	4.05868	2.32827	2.22509	1.04637	0.29539	NA	ENSG00000078114	10529	NEBL	Mixed
ENSG00000078124	584.452	0.180734	0.230908	0.782708	0.433799	0.967689	ENSG00000078124	55331	ACER3	Mixed
ENSG00000078140	1219.93	0.0056021	0.161269	0.0347376	0.972289	0.999825	ENSG00000078140	3093	UBE2K	Mixed
ENSG00000078142	800.195	-0.159475	0.175053	-0.911007	0.362292	0.9471	ENSG00000078142	5289	PIK3C3	Replicating
ENSG00000078177	618.525	-0.0722951	0.231927	-0.311715	0.755257	0.996407	ENSG00000078177	55728	N4BP2	Replicating
ENSG00000078237	58.482	-0.111561	0.502748	-0.221903	0.82439	0.996407	ENSG00000078237	57103	TIGAR	Replicating
ENSG00000078246	139.976	0.0797334	0.329686	0.241847	0.808899	0.996407	ENSG00000078246	7289	TULP3	Mixed
ENSG00000078269	1092.05	0.0807242	0.178163	0.453092	0.650482	0.996407	ENSG00000078269	8871	SYNJ2	Mixed
ENSG00000078304	2369.96	0.245328	0.127998	1.91665	0.0552823	0.513665	ENSG00000078304	5527	PPP2R5C	Mixed
ENSG00000078319	61.52	-0.389238	0.516403	-0.753748	0.451001	0.972473	ENSG00000078319	NA	PMS2P1	Replicating
ENSG00000078369	11658.4	0.103586	0.100257	1.03321	0.301504	0.921033	ENSG00000078369	2782	GNB1	Mixed
ENSG00000078399	669.137	0.013707	0.177643	0.0771603	0.938496	0.997043	ENSG00000078399	3205	HOXA9	Mixed
ENSG00000078401	9.40483	0.316777	1.2072	0.262406	0.793008	NA	ENSG00000078401	1906	EDN1	Mixed
ENSG00000078403	268.443	-0.624209	0.25221	-2.47495	0.0133253	0.240079	ENSG00000078403	8028	MLLT10	Replicating
ENSG00000078487	141.105	-0.32813	0.371392	-0.883514	0.376959	0.950313	ENSG00000078487	55063	ZCWPW1	Replicating
ENSG00000078549	1.78065	-1.37422	3.88099	-0.354091	0.723271	NA	ENSG00000078549	117	ADCYAP1R1	Replicating
ENSG00000078589	0.51747	0.938405	4.00517	0.234299	0.814753	NA	ENSG00000078589	27334	P2RY10	Mixed
ENSG00000078596	11.6942	0.408896	1.0927	0.374207	0.70825	NA	ENSG00000078596	9452	ITM2A	Mixed
ENSG00000078618	5431.75	-0.0367407	0.112343	-0.32704	0.743638	0.996407	ENSG00000078618	4898	NRDC	Replicating
ENSG00000078668	2027.22	0.00784773	0.126104	0.0622322	0.950378	0.997318	ENSG00000078668	7419	VDAC3	Mixed
ENSG00000078674	1867.97	-0.265486	0.131589	-2.01754	0.043639	0.461879	ENSG00000078674	5108	PCM1	Replicating
ENSG00000078687	223.846	0.692342	0.353433	1.95891	0.0501235	0.491306	ENSG00000078687	57690	TNRC6C	Mixed
ENSG00000078699	495.706	-0.187431	0.228205	-0.82133	0.411458	0.961208	ENSG00000078699	9139	CBFA2T2	Replicating
ENSG00000078747	1402.96	0.184374	0.157875	1.16785	0.242866	0.875169	ENSG00000078747	83737	ITCH	Mixed
ENSG00000078795	0.904397	-2.60638	3.9895	-0.653311	0.513556	NA	ENSG00000078795	27039	PKD2L2	Replicating
ENSG00000078804	9863.61	0.0982856	0.0996433	0.986374	0.323949	0.93485	ENSG00000078804	58476	TP53INP2	Mixed
ENSG00000078808	18205.2	0.0301587	0.102408	0.294496	0.768379	0.996407	ENSG00000078808	51150	SDF4	Mixed
ENSG00000078900	27.6642	0.238467	0.729986	0.326673	0.743915	NA	ENSG00000078900	7161	TP73	Mixed
ENSG00000078902	3271.3	0.241032	0.131261	1.83627	0.0663172	0.549801	ENSG00000078902	54472	TOLLIP	Mixed
ENSG00000078967	868.35	0.0393681	0.161331	0.244021	0.807215	0.996407	ENSG00000078967	51619	UBE2D4	Mixed
ENSG00000079101	0.37371	0.0948516	4.02003	0.0235948	0.981176	NA	ENSG00000079101	27098	CLUL1	Mixed
ENSG00000079102	123.294	0.293555	0.373577	0.785796	0.431987	0.966467	ENSG00000079102	862	RUNX1T1	Mixed
ENSG00000079112	0.879119	-0.285786	3.93719	-0.0725863	0.942135	NA	ENSG00000079112	1015	CDH17	Replicating
ENSG00000079134	127.688	0.416721	0.360521	1.15589	0.247728	0.875169	ENSG00000079134	9984	THOC1	Mixed
ENSG00000079150	21.2748	0.378087	0.805015	0.469665	0.638594	NA	ENSG00000079150	51661	FKBP7	Mixed
ENSG00000079156	4.22619	4.58003	2.1379	2.1423	0.0321694	NA	ENSG00000079156	114880	OSBPL6	Mixed
ENSG00000079215	2076.7	-0.0369223	0.170115	-0.217043	0.828175	0.996407	ENSG00000079215	6507	SLC1A3	Replicating
ENSG00000079246	6369.21	0.0630661	0.111854	0.563824	0.572874	0.995808	ENSG00000079246	7520	XRCC5	Mixed
ENSG00000079263	8.67486	-1.68317	1.40113	-1.2013	0.229636	NA	ENSG00000079263	11262	SP140	Replicating
ENSG00000079277	909.1	0.431822	0.209517	2.06104	0.0392996	0.439069	ENSG00000079277	8569	MKNK1	Mixed
ENSG00000079308	893.237	-1.25993	0.541364	-2.32733	0.0199479	0.303023	ENSG00000079308	7145	TNS1	Replicating
ENSG00000079313	1508.72	0.294617	0.15559	1.89355	0.0582852	0.526219	ENSG00000079313	57455	REXO1	Mixed
ENSG00000079332	919.783	-0.200338	0.160443	-1.24866	0.21179	0.844145	ENSG00000079332	56681	SAR1A	Replicating
ENSG00000079335	172.64	-0.0428266	0.30017	-0.142675	0.886547	0.996407	ENSG00000079335	8556	CDC14A	Replicating
ENSG00000079337	6.022	-0.110087	1.69681	-0.0648787	0.948271	NA	ENSG00000079337	10411	RAPGEF3	Replicating
ENSG00000079385	14.0865	-1.61231	1.04666	-1.54044	0.123454	NA	ENSG00000079385	634	CEACAM1	Replicating
ENSG00000079387	196.435	0.258832	0.327752	0.789722	0.42969	0.966366	ENSG00000079387	29843	SENP1	Mixed
ENSG00000079393	0.377218	1.38211	4.04799	0.341432	0.732778	NA	ENSG00000079393	51207	DUSP13B	Mixed
ENSG00000079432	3756.73	-0.0580317	0.112918	-0.513928	0.607302	0.996407	ENSG00000079432	23152	CIC	Replicating
ENSG00000079435	9.28045	4.8035	1.71094	2.80751	0.00499254	NA	ENSG00000079435	3991	LIPE	Mixed
ENSG00000079459	7513.22	-0.0418263	0.111374	-0.375549	0.707252	0.996407	ENSG00000079459	2222	FDFT1	Replicating
ENSG00000079462	46.2659	0.355286	0.575596	0.617249	0.537071	NA	ENSG00000079462	5050	PAFAH1B3	Mixed
ENSG00000079482	9.89818	2.41435	1.43412	1.6835	0.0922776	NA	ENSG00000079482	4983	OPHN1	Mixed
ENSG00000079616	249.904	0.477368	0.256017	1.8646	0.0622382	0.53844	ENSG00000079616	3835	KIF22	Mixed
ENSG00000079691	10.4188	1.37692	1.19924	1.14815	0.250905	NA	ENSG00000079691	55604	CARMIL1	Mixed
ENSG00000079739	205.846	-0.950624	0.283491	-3.35328	0.00079861	0.0430169	ENSG00000079739	5236	PGM1	Replicating
ENSG00000079785	903.99	-0.108884	0.156639	-0.69513	0.486974	0.982961	ENSG00000079785	1653	DDX1	Replicating
ENSG00000079805	7019.24	0.00223095	0.108985	0.0204702	0.983668	0.999825	ENSG00000079805	1785	DNM2	Mixed
ENSG00000079819	2517.3	-0.375352	0.120481	-3.11546	0.00183661	0.0750118	ENSG00000079819	2037	EPB41L2	Replicating
ENSG00000079841	3.20646	0.74145	1.98505	0.373517	0.708763	NA	ENSG00000079841	22999	RIMS1	Mixed
ENSG00000079931	19.1767	0.502354	0.947723	0.530065	0.596067	NA	ENSG00000079931	26002	MOXD1	Mixed
ENSG00000079950	728.387	0.147669	0.176886	0.834825	0.403816	0.957685	ENSG00000079950	8417	STX7	Mixed
ENSG00000079974	303.296	-0.314909	0.242095	-1.30077	0.193339	0.822792	ENSG00000079974	11159	RABL2B	Replicating
ENSG00000079999	3369.45	0.164314	0.122134	1.34536	0.17851	0.810129	ENSG00000079999	9817	KEAP1	Mixed
ENSG00000080031	23.118	0.550755	0.939458	0.586248	0.557709	NA	ENSG00000080031	5794	PTPRH	Mixed
ENSG00000080189	1147.9	-0.0040194	0.145811	-0.0275658	0.978008	0.999825	ENSG00000080189	51006	SLC35C2	Replicating
ENSG00000080200	235.423	0.074001	0.326175	0.226876	0.82052	0.996407	ENSG00000080200	131544	CRYBG3	Mixed
ENSG00000080293	0.86256	1.81985	4.01047	0.453775	0.649991	NA	ENSG00000080293	6344	SCTR	Mixed
ENSG00000080298	345.441	-0.3292	0.237476	-1.38625	0.165672	0.786149	ENSG00000080298	5991	RFX3	Replicating
ENSG00000080345	613.279	-0.0633876	0.232183	-0.273008	0.784847	0.996407	ENSG00000080345	55183	RIF1	Replicating
ENSG00000080371	2007.2	-0.114191	0.16335	-0.699056	0.484517	0.982807	ENSG00000080371	23011	RAB21	Replicating
ENSG00000080493	40.5341	-0.0643025	0.626504	-0.102637	0.918251	NA	ENSG00000080493	8671	SLC4A4	Replicating
ENSG00000080503	3809.41	-0.239715	0.109848	-2.18225	0.0290914	0.377881	ENSG00000080503	6595	SMARCA2	Replicating
ENSG00000080511	2.63846	-0.808941	2.50889	-0.32243	0.747127	NA	ENSG00000080511	50700	RDH8	Replicating
ENSG00000080546	222.001	0.114548	0.289728	0.395363	0.692575	0.996407	ENSG00000080546	27244	SESN1	Mixed
ENSG00000080561	36.5372	0.283869	0.661727	0.428983	0.667936	NA	ENSG00000080561	11043	MID2	Mixed
ENSG00000080573	1729.95	-0.112821	0.170529	-0.661598	0.508229	0.985504	ENSG00000080573	50509	COL5A3	Replicating
ENSG00000080603	7434.51	0.18042	0.104595	1.72495	0.0845371	0.61469	ENSG00000080603	10847	SRCAP	Mixed
ENSG00000080608	484.914	-0.18056	0.195553	-0.923333	0.355834	0.944662	ENSG00000080608	9933	PUM3	Replicating
ENSG00000080644	0.510434	0.961702	4.00929	0.239868	0.810432	NA	ENSG00000080644	1136	CHRNA3	Mixed
ENSG00000080709	1388.98	-0.287548	0.161962	-1.77541	0.0758302	0.587565	ENSG00000080709	3781	KCNN2	Replicating
ENSG00000080802	788.8	0.0515222	0.16595	0.310469	0.756204	0.996407	ENSG00000080802	4850	CNOT4	Mixed
ENSG00000080815	4071.86	0.0910054	0.111258	0.817965	0.413377	0.961208	ENSG00000080815	5663	PSEN1	Mixed
ENSG00000080819	188.946	0.0383749	0.294904	0.130127	0.896466	0.996407	ENSG00000080819	1371	CPOX	Mixed
ENSG00000080822	687.222	0.212811	0.182523	1.16594	0.243639	0.875169	ENSG00000080822	56650	CLDND1	Mixed
ENSG00000080823	19.3979	1.03992	1.069	0.972798	0.330654	NA	ENSG00000080823	5891	MOK	Mixed
ENSG00000080824	36062.2	-0.205695	0.0985302	-2.08764	0.0368305	0.422108	ENSG00000080824	3320	HSP90AA1	Replicating
ENSG00000080839	129.758	0.295112	0.349136	0.845263	0.397964	0.956724	ENSG00000080839	5933	RBL1	Mixed
ENSG00000080845	1955.57	-0.091702	0.127458	-0.719468	0.471852	0.979204	ENSG00000080845	22839	DLGAP4	Replicating
ENSG00000080910	1.86599	1.16916	3.15634	0.370418	0.711071	NA	ENSG00000080910	3080	CFHR2	Mixed
ENSG00000080947	17.7021	-3.56009	1.05208	-3.38385	0.00071477	NA	ENSG00000080947	114819	CROCCP3	Replicating
ENSG00000080986	26.345	0.69204	0.785724	0.880767	0.378444	NA	ENSG00000080986	10403	NDC80	Mixed
ENSG00000081014	269.101	0.266072	0.259602	1.02492	0.3054	0.925352	ENSG00000081014	23431	AP4E1	Mixed
ENSG00000081019	340.975	0.171995	0.265154	0.648663	0.516557	0.986911	ENSG00000081019	54665	RSBN1	Mixed
ENSG00000081026	63.0493	-0.246144	0.521471	-0.472019	0.636913	0.996407	ENSG00000081026	260425	MAGI3	Replicating
ENSG00000081041	8000.16	-0.370946	0.105416	-3.51886	0.00043341	0.0296471	ENSG00000081041	2920	CXCL2	Replicating
ENSG00000081051	0.43128	1.58955	4.03888	0.393562	0.693904	NA	ENSG00000081051	174	AFP	Mixed
ENSG00000081052	11.4944	0.609402	1.18185	0.515632	0.606112	NA	ENSG00000081052	1286	COL4A4	Mixed
ENSG00000081059	40.3991	0.855109	0.602378	1.41956	0.155737	NA	ENSG00000081059	6932	TCF7	Mixed
ENSG00000081087	2030.83	-0.0674611	0.14484	-0.465764	0.641384	0.996407	ENSG00000081087	28962	OSTM1	Replicating
ENSG00000081148	5.75056	-0.463536	1.70244	-0.272278	0.785408	NA	ENSG00000081148	50939	IMPG2	Replicating
ENSG00000081154	906.682	0.0655516	0.177437	0.369435	0.711804	0.996407	ENSG00000081154	57092	PCNP	Mixed
ENSG00000081177	79.875	0.292475	0.451864	0.647263	0.517462	0.986911	ENSG00000081177	55218	EXD2	Mixed
ENSG00000081181	62.8725	0.479407	0.499062	0.960615	0.336746	0.938661	ENSG00000081181	384	ARG2	Mixed
ENSG00000081189	682.521	0.089334	0.170638	0.52353	0.600606	0.996407	ENSG00000081189	4208	MEF2C	Mixed
ENSG00000081237	10351.1	0.470111	0.0991847	4.73975	2.14e-06	0.00062788	ENSG00000081237	5788	PTPRC	Mixed
ENSG00000081277	51.389	0.912359	0.532384	1.71373	0.0865791	NA	ENSG00000081277	5317	PKP1	Mixed
ENSG00000081307	182.555	-0.0979977	0.30034	-0.326289	0.744206	0.996407	ENSG00000081307	79876	UBA5	Replicating
ENSG00000081320	1319.26	-0.243368	0.183052	-1.3295	0.183683	0.815164	ENSG00000081320	9262	STK17B	Replicating
ENSG00000081377	111.347	0.279263	0.371159	0.752406	0.451807	0.972473	ENSG00000081377	8555	CDC14B	Mixed
ENSG00000081386	105.312	1.09295	0.381766	2.86289	0.00419802	0.126779	ENSG00000081386	22869	ZNF510	Mixed
ENSG00000081665	80.2723	0.0318546	0.535265	0.0595118	0.952545	0.997426	ENSG00000081665	440515	ZNF506	Mixed
ENSG00000081692	643.883	0.287211	0.180968	1.58708	0.112495	0.684488	ENSG00000081692	65094	JMJD4	Mixed
ENSG00000081721	241.711	-0.0694303	0.258426	-0.268666	0.788187	0.996407	ENSG00000081721	11266	DUSP12	Replicating
ENSG00000081760	369.213	0.118226	0.216512	0.546046	0.585034	0.996407	ENSG00000081760	65985	AACS	Mixed
ENSG00000081791	725.618	0.0741492	0.167966	0.441453	0.658885	0.996407	ENSG00000081791	9812	DELE1	Mixed
ENSG00000081800	0.986563	1.84468	3.96935	0.464729	0.642125	NA	ENSG00000081800	6561	SLC13A1	Mixed
ENSG00000081803	6.33701	-1.66674	1.55672	-1.07068	0.284313	NA	ENSG00000081803	93664	CADPS2	Replicating
ENSG00000081818	0.563803	2.15433	4.02368	0.535412	0.592365	NA	ENSG00000081818	56131	PCDHB4	Mixed
ENSG00000081853	2.19739	0.541774	2.72019	0.199168	0.842132	NA	ENSG00000081853	56113	PCDHGA2	Mixed
ENSG00000081870	303.821	0.080533	0.24688	0.326203	0.744271	0.996407	ENSG00000081870	51668	IFT25	Mixed
ENSG00000081913	1715.99	0.212141	0.165054	1.28528	0.198693	0.828337	ENSG00000081913	23239	PHLPP1	Mixed
ENSG00000081923	13.3371	-0.193253	1.05626	-0.18296	0.85483	NA	ENSG00000081923	5205	ATP8B1	Replicating
ENSG00000081985	596.724	0.246703	0.181836	1.35673	0.174867	0.803364	ENSG00000081985	3595	IL12RB2	Mixed
ENSG00000082014	80.5374	-0.104174	0.430134	-0.242189	0.808634	0.996407	ENSG00000082014	6604	SMARCD3	Replicating
ENSG00000082068	347.454	-0.891335	0.230234	-3.87143	0.0001082	0.010246	ENSG00000082068	55100	WDR70	Replicating
ENSG00000082074	779.989	0.247822	0.186106	1.33162	0.182985	0.814435	ENSG00000082074	2533	FYB1	Mixed
ENSG00000082126	2.26514	-4.56405	2.89327	-1.57747	0.114687	NA	ENSG00000082126	58538	MPP4	Replicating
ENSG00000082146	311.196	-0.158418	0.240802	-0.657878	0.510616	0.985638	ENSG00000082146	55437	STRADB	Replicating
ENSG00000082153	7935.17	-0.11001	0.129148	-0.851817	0.394316	0.956724	ENSG00000082153	9689	BZW1	Replicating
ENSG00000082175	9.06667	-0.0111642	1.21384	-0.0091974	0.992662	NA	ENSG00000082175	5241	PGR	Replicating
ENSG00000082196	11.8437	-0.418437	1.11401	-0.375613	0.707204	NA	ENSG00000082196	114899	C1QTNF3	Replicating
ENSG00000082212	1047.9	-0.155097	0.157955	-0.981904	0.326147	0.934943	ENSG00000082212	4200	ME2	Replicating
ENSG00000082213	476.973	0.152313	0.24846	0.613027	0.539859	0.992082	ENSG00000082213	55322	C5orf22	Mixed
ENSG00000082258	576.181	0.25558	0.18677	1.36842	0.171181	0.796147	ENSG00000082258	905	CCNT2	Mixed
ENSG00000082269	180.084	0.299102	0.319312	0.936709	0.348908	0.942881	ENSG00000082269	57579	FAM135A	Mixed
ENSG00000082293	54.5623	-0.443219	0.536184	-0.826616	0.408455	NA	ENSG00000082293	1310	COL19A1	Replicating
ENSG00000082397	7106.3	-0.045496	0.106072	-0.428916	0.667984	0.996407	ENSG00000082397	23136	EPB41L3	Replicating
ENSG00000082482	36.6266	1.20236	0.6909	1.74029	0.0818086	NA	ENSG00000082482	3776	KCNK2	Mixed
ENSG00000082512	179.454	0.359843	0.29707	1.21131	0.225778	0.859553	ENSG00000082512	7188	TRAF5	Mixed
ENSG00000082515	259.15	-0.0282705	0.259642	-0.108883	0.913296	0.996407	ENSG00000082515	29093	MRPL22	Replicating
ENSG00000082516	334.566	-0.0536984	0.230316	-0.233151	0.815644	0.996407	ENSG00000082516	25929	GEMIN5	Replicating
ENSG00000082641	6645.78	0.215436	0.107126	2.01105	0.0443202	0.464895	ENSG00000082641	4779	NFE2L1	Mixed
ENSG00000082684	3.42527	-1.18155	2.37982	-0.496487	0.619551	NA	ENSG00000082684	54437	SEMA5B	Replicating
ENSG00000082701	2598.16	-0.0877197	0.134429	-0.652535	0.514056	0.986867	ENSG00000082701	2932	GSK3B	Replicating
ENSG00000082781	386.201	0.376167	0.233951	1.60789	0.10786	0.677544	ENSG00000082781	3693	ITGB5	Mixed
ENSG00000082805	462.906	0.266466	0.213081	1.25054	0.211104	0.844145	ENSG00000082805	23085	ERC1	Mixed
ENSG00000082898	2556.79	-0.0872931	0.130171	-0.670602	0.502474	0.985504	ENSG00000082898	7514	XPO1	Replicating
ENSG00000082996	883.181	-0.0973854	0.160682	-0.606075	0.544465	0.99424	ENSG00000082996	11342	RNF13	Replicating
ENSG00000083067	6.01383	-3.31096	1.73748	-1.90561	0.0567014	NA	ENSG00000083067	80036	TRPM3	Replicating
ENSG00000083093	199.776	-0.219519	0.289567	-0.758093	0.448396	0.972473	ENSG00000083093	79728	PALB2	Replicating
ENSG00000083097	381.825	-0.20985	0.226608	-0.926051	0.354419	0.944662	ENSG00000083097	23033	DOP1A	Replicating
ENSG00000083099	1058.98	-0.052003	0.153538	-0.338697	0.734838	0.996407	ENSG00000083099	57226	LYRM2	Replicating
ENSG00000083123	92.07	0.319685	0.405829	0.787733	0.430853	0.966366	ENSG00000083123	594	BCKDHB	Mixed
ENSG00000083168	2486.92	0.145354	0.174946	0.830852	0.406057	0.957685	ENSG00000083168	7994	KAT6A	Mixed
ENSG00000083223	786.974	-0.115299	0.17286	-0.667011	0.504765	0.985504	ENSG00000083223	79670	TUT7	Replicating
ENSG00000083290	189.114	0.732595	0.299114	2.44922	0.0143168	0.249543	ENSG00000083290	9706	ULK2	Mixed
ENSG00000083312	12920.9	-0.192259	0.12316	-1.56105	0.118512	0.701988	ENSG00000083312	3842	TNPO1	Replicating
ENSG00000083444	2085.32	0.141814	0.124856	1.13582	0.256031	0.885218	ENSG00000083444	5351	PLOD1	Mixed
ENSG00000083454	1.2635	-0.070888	3.91156	-0.0181227	0.985541	NA	ENSG00000083454	5026	P2RX5	Replicating
ENSG00000083457	105.332	-0.212952	0.381892	-0.557625	0.577101	0.995808	ENSG00000083457	3682	ITGAE	Replicating
ENSG00000083520	1032.18	0.0234882	0.152874	0.153645	0.87789	0.996407	ENSG00000083520	22894	DIS3	Mixed
ENSG00000083535	88.0376	0.441374	0.441877	0.998863	0.317861	0.933403	ENSG00000083535	10464	PIBF1	Mixed
ENSG00000083544	212.463	-0.45312	0.27689	-1.63647	0.101742	0.660318	ENSG00000083544	81550	TDRD3	Replicating
ENSG00000083635	84.6623	-0.174343	0.416785	-0.418305	0.675724	0.996407	ENSG00000083635	26747	NUFIP1	Replicating
ENSG00000083642	533.528	-0.217329	0.202213	-1.07475	0.282485	0.905812	ENSG00000083642	23047	PDS5B	Replicating
ENSG00000083720	155.012	0.367326	0.373908	0.982398	0.325904	0.934943	ENSG00000083720	5019	OXCT1	Mixed
ENSG00000083750	94.0353	-0.0804244	0.406279	-0.197954	0.843081	0.996407	ENSG00000083750	10325	RRAGB	Replicating
ENSG00000083782	22.424	-0.150936	0.88386	-0.170769	0.864405	NA	ENSG00000083782	1833	EPYC	Replicating
ENSG00000083799	2876.69	0.137546	0.124816	1.10198	0.270469	0.896156	ENSG00000083799	1540	CYLD	Mixed
ENSG00000083807	5.91977	-2.70346	1.85429	-1.45795	0.144855	NA	ENSG00000083807	10998	SLC27A5	Replicating
ENSG00000083812	191.693	0.0977231	0.302808	0.322723	0.746905	0.996407	ENSG00000083812	25799	ZNF324	Mixed
ENSG00000083814	111.465	-0.20559	0.37943	-0.54184	0.587929	0.996407	ENSG00000083814	79891	ZNF671	Replicating
ENSG00000083817	76.7657	-0.394674	0.444258	-0.888391	0.37433	0.950313	ENSG00000083817	55659	ZNF416	Replicating
ENSG00000083828	186.147	0.282466	0.337646	0.836576	0.402831	0.957078	ENSG00000083828	54807	ZNF586	Mixed
ENSG00000083838	116.626	-0.154615	0.359926	-0.429575	0.667505	0.996407	ENSG00000083838	55663	ZNF446	Replicating
ENSG00000083844	161.673	-0.0515668	0.346618	-0.148771	0.881734	0.996407	ENSG00000083844	9422	ZNF264	Replicating
ENSG00000083845	7308.03	0.102199	0.11028	0.926725	0.354069	0.944662	ENSG00000083845	6193	RPS5	Mixed
ENSG00000083857	1559.61	0.314536	0.159572	1.97112	0.04871	0.485378	ENSG00000083857	2195	FAT1	Mixed
ENSG00000083896	1137.65	-0.277377	0.15403	-1.8008	0.0717338	0.571544	ENSG00000083896	91746	YTHDC1	Replicating
ENSG00000083937	580.187	-0.0141603	0.209064	-0.0677322	0.945999	0.997318	ENSG00000083937	25978	CHMP2B	Replicating
ENSG00000084070	39250.1	0.301298	0.0973847	3.09389	0.00197549	0.0783867	ENSG00000084070	64744	SMAP2	Mixed
ENSG00000084072	2140.68	-0.0319301	0.13239	-0.241183	0.809414	0.996407	ENSG00000084072	10450	PPIE	Replicating
ENSG00000084073	8962.55	0.0954319	0.104533	0.912934	0.361277	0.946482	ENSG00000084073	10269	ZMPSTE24	Mixed
ENSG00000084090	2570.12	0.154047	0.131028	1.17568	0.239721	0.873358	ENSG00000084090	56910	STARD7	Mixed
ENSG00000084092	385.305	0.338327	0.223149	1.51615	0.129482	0.729816	ENSG00000084092	84273	NOA1	Mixed
ENSG00000084093	1114.63	0.366014	0.156228	2.34281	0.0191389	0.294339	ENSG00000084093	5978	REST	Mixed
ENSG00000084110	6.12338	1.95275	1.65142	1.18246	0.237022	NA	ENSG00000084110	3034	HAL	Mixed
ENSG00000084112	6471.42	0.272099	0.127348	2.13665	0.0326266	0.402864	ENSG00000084112	54434	SSH1	Mixed
ENSG00000084207	3035.3	0.343678	0.132134	2.60099	0.00929553	0.198554	ENSG00000084207	2950	GSTP1	Mixed
ENSG00000084234	29849.4	0.0477173	0.0972186	0.490825	0.62355	0.996407	ENSG00000084234	334	APLP2	Mixed
ENSG00000084444	72.6095	-0.418822	0.45049	-0.929703	0.352525	0.944662	ENSG00000084444	57613	FAM234B	Replicating
ENSG00000084463	975.405	0.114979	0.152652	0.753211	0.451323	0.972473	ENSG00000084463	51729	WBP11	Mixed
ENSG00000084623	3517.12	0.0248317	0.11353	0.218723	0.826866	0.996407	ENSG00000084623	8668	EIF3I	Mixed
ENSG00000084628	14.8895	1.03494	0.974147	1.06241	0.288051	NA	ENSG00000084628	79570	NKAIN1	Mixed
ENSG00000084652	3271.16	0.023903	0.114589	0.208598	0.834762	0.996407	ENSG00000084652	200081	TXLNA	Mixed
ENSG00000084676	904.668	0.0890443	0.171103	0.520412	0.602776	0.996407	ENSG00000084676	8648	NCOA1	Mixed
ENSG00000084693	191.616	-0.421976	0.29277	-1.44132	0.149493	0.760965	ENSG00000084693	60509	AGBL5	Replicating
ENSG00000084710	12.6877	1.36915	1.07406	1.27474	0.2024	NA	ENSG00000084710	22979	EFR3B	Mixed
ENSG00000084731	30.0697	1.27741	0.736934	1.73341	0.0830225	NA	ENSG00000084731	3797	KIF3C	Mixed
ENSG00000084733	3743.84	0.0321306	0.110008	0.292076	0.770228	0.996407	ENSG00000084733	10890	RAB10	Mixed
ENSG00000084734	46.7017	-0.645822	0.556032	-1.16148	0.245445	NA	ENSG00000084734	2646	GCKR	Replicating
ENSG00000084754	3542.36	0.0738556	0.110786	0.666652	0.504994	0.985504	ENSG00000084754	3030	HADHA	Mixed
ENSG00000084764	53.9842	0.232868	0.544663	0.427544	0.668983	NA	ENSG00000084764	22924	MAPRE3	Mixed
ENSG00000084774	683.944	-0.127404	0.195488	-0.651723	0.51458	0.986911	ENSG00000084774	790	CAD	Replicating
ENSG00000085063	1848.65	-0.507724	0.142255	-3.56912	0.00035819	0.0256013	ENSG00000085063	966	CD59	Replicating
ENSG00000085117	22042.7	-0.26138	0.101881	-2.56555	0.0103012	0.209707	ENSG00000085117	3732	CD82	Replicating
ENSG00000085185	166.592	0.308374	0.348515	0.884823	0.376252	0.950313	ENSG00000085185	63035	BCORL1	Mixed
ENSG00000085224	1016.82	-0.454836	0.20918	-2.17438	0.0296766	0.379199	ENSG00000085224	546	ATRX	Replicating
ENSG00000085231	712.177	-0.195597	0.169062	-1.15695	0.247292	0.875169	ENSG00000085231	102157402	AK6	Replicating
ENSG00000085265	1.56163	0.887554	3.07705	0.288443	0.773008	NA	ENSG00000085265	2219	FCN1	Mixed
ENSG00000085274	295.143	-0.157566	0.2552	-0.617422	0.536956	0.99058	ENSG00000085274	55892	MYNN	Replicating
ENSG00000085365	278.685	-0.545805	0.245839	-2.22018	0.0264068	0.357102	ENSG00000085365	9522	SCAMP1	Replicating
ENSG00000085377	1009.69	0.062205	0.154889	0.40161	0.687971	0.996407	ENSG00000085377	5550	PREP	Mixed
ENSG00000085382	92.6044	-0.690662	0.40859	-1.69035	0.0909601	0.632297	ENSG00000085382	57531	HACE1	Replicating
ENSG00000085415	566.265	0.0759664	0.207399	0.366282	0.714155	0.996407	ENSG00000085415	81929	SEH1L	Mixed
ENSG00000085433	465.263	-0.0547726	0.199288	-0.274841	0.783438	0.996407	ENSG00000085433	22911	WDR47	Replicating
ENSG00000085449	2130.23	0.120749	0.136694	0.883349	0.377048	0.950313	ENSG00000085449	57590	WDFY1	Mixed
ENSG00000085465	14.0307	-0.725356	0.999175	-0.725955	0.467867	NA	ENSG00000085465	5016	OVGP1	Replicating
ENSG00000085491	511.156	-0.0772059	0.190938	-0.404351	0.685955	0.996407	ENSG00000085491	29957	SLC25A24	Replicating
ENSG00000085511	938.11	-0.155197	0.167266	-0.927843	0.353489	0.944662	ENSG00000085511	4216	MAP3K4	Replicating
ENSG00000085514	5771.54	-0.0347381	0.109707	-0.316644	0.751514	0.996407	ENSG00000085514	29992	PILRA	Replicating
ENSG00000085552	8.78943	-0.884432	1.23618	-0.715454	0.474329	NA	ENSG00000085552	57549	IGSF9	Replicating
ENSG00000085563	56.6249	-0.106394	0.607493	-0.175137	0.860972	0.996407	ENSG00000085563	5243	ABCB1	Replicating
ENSG00000085644	419.382	0.15052	0.215675	0.697901	0.485239	0.982807	ENSG00000085644	7760	ZNF213	Mixed
ENSG00000085662	1602.76	-0.21694	0.142589	-1.52144	0.12815	0.726007	ENSG00000085662	231	AKR1B1	Replicating
ENSG00000085719	541.125	-0.0351814	0.236633	-0.148675	0.88181	0.996407	ENSG00000085719	8895	CPNE3	Replicating
ENSG00000085721	819.8	-0.0161489	0.163871	-0.0985464	0.921498	0.996407	ENSG00000085721	54700	RRN3	Replicating
ENSG00000085733	49.6045	-0.455151	0.551127	-0.825855	0.408886	NA	ENSG00000085733	2017	CTTN	Replicating
ENSG00000085741	3.81314	1.02226	2.3808	0.429375	0.66765	NA	ENSG00000085741	7481	WNT11	Mixed
ENSG00000085760	372.649	-0.065604	0.215375	-0.304604	0.760668	0.996407	ENSG00000085760	4528	MTIF2	Replicating
ENSG00000085788	335.575	-0.166662	0.237768	-0.700946	0.483337	0.982807	ENSG00000085788	23259	DDHD2	Replicating
ENSG00000085831	443.238	0.366016	0.203741	1.79647	0.0724195	0.573814	ENSG00000085831	22996	TTC39A	Mixed
ENSG00000085832	1182.52	0.104762	0.159187	0.658105	0.510471	0.985638	ENSG00000085832	2060	EPS15	Mixed
ENSG00000085840	120.651	0.465911	0.358356	1.30014	0.193555	0.822792	ENSG00000085840	4998	ORC1	Mixed
ENSG00000085871	104.647	0.197871	0.383583	0.51585	0.605959	0.996407	ENSG00000085871	4258	MGST2	Mixed
ENSG00000085872	1670.88	-0.0450845	0.130419	-0.345689	0.729576	0.996407	ENSG00000085872	10523	CHERP	Replicating
ENSG00000085978	391.719	0.426818	0.227106	1.87938	0.0601926	0.531883	ENSG00000085978	55054	ATG16L1	Mixed
ENSG00000085982	599.25	0.107758	0.19114	0.563764	0.572915	0.995808	ENSG00000085982	55230	USP40	Mixed
ENSG00000085998	3135.29	-0.338096	0.116542	-2.90107	0.00371887	0.117799	ENSG00000085998	55624	POMGNT1	Replicating
ENSG00000085999	64.1521	0.383019	0.480529	0.797079	0.425405	0.965995	ENSG00000085999	8438	RAD54L	Mixed
ENSG00000086015	1475.93	0.0876185	0.135707	0.645643	0.51851	0.987064	ENSG00000086015	23139	MAST2	Mixed
ENSG00000086061	11050.3	-0.0175173	0.0996539	-0.175782	0.860466	0.996407	ENSG00000086061	3301	DNAJA1	Replicating
ENSG00000086062	15869.5	0.0099623	0.0961256	0.103638	0.917456	0.996407	ENSG00000086062	2683	B4GALT1	Mixed
ENSG00000086065	3327.67	-0.0647544	0.113701	-0.569515	0.569006	0.995808	ENSG00000086065	51510	CHMP5	Replicating
ENSG00000086102	1758.32	-0.0375846	0.128351	-0.292828	0.769654	0.996407	ENSG00000086102	4799	NFX1	Replicating
ENSG00000086189	185.741	0.0232657	0.303309	0.0767063	0.938857	0.997043	ENSG00000086189	27292	DIMT1	Mixed
ENSG00000086200	131.697	-0.244987	0.348497	-0.702982	0.482067	0.982807	ENSG00000086200	51194	IPO11	Replicating
ENSG00000086205	2.16159	-2.69567	3.26693	-0.825138	0.409293	NA	ENSG00000086205	2346	FOLH1	Replicating
ENSG00000086232	1496.73	-0.0974333	0.145703	-0.668711	0.50368	0.985504	ENSG00000086232	27102	EIF2AK1	Replicating
ENSG00000086288	15.5191	-0.373052	1.03627	-0.359996	0.71885	NA	ENSG00000086288	51314	NME8	Replicating
ENSG00000086289	668.14	-0.267208	0.189469	-1.4103	0.158451	0.773841	ENSG00000086289	54749	EPDR1	Replicating
ENSG00000086300	1345.79	-0.26635	0.169331	-1.57295	0.115729	0.692888	ENSG00000086300	29887	SNX10	Replicating
ENSG00000086475	231.062	-0.129273	0.284801	-0.453908	0.649895	0.996407	ENSG00000086475	22929	SEPHS1	Replicating
ENSG00000086504	1565.07	0.0302805	0.14029	0.215842	0.829111	0.996407	ENSG00000086504	10573	MRPL28	Mixed
ENSG00000086544	269.682	-0.166485	0.27027	-0.615993	0.537899	0.990707	ENSG00000086544	80271	ITPKC	Replicating
ENSG00000086548	5.54011	-1.57561	1.78927	-0.880583	0.378543	NA	ENSG00000086548	4680	CEACAM6	Replicating
ENSG00000086570	61.8257	-0.264408	0.490812	-0.538716	0.590083	0.996407	ENSG00000086570	2196	FAT2	Replicating
ENSG00000086589	2242.33	0.0548109	0.120728	0.454002	0.649827	0.996407	ENSG00000086589	55696	RBM22	Mixed
ENSG00000086598	3278.38	-0.153851	0.115904	-1.32739	0.184379	0.815201	ENSG00000086598	10959	TMED2	Replicating
ENSG00000086619	362.27	0.019802	0.245045	0.0808097	0.935593	0.997043	ENSG00000086619	56605	ERO1B	Mixed
ENSG00000086666	992.295	0.0301235	0.151924	0.19828	0.842826	0.996407	ENSG00000086666	54469	ZFAND6	Mixed
ENSG00000086696	0.749597	-0.0939626	3.98105	-0.0236025	0.98117	NA	ENSG00000086696	3294	HSD17B2	Replicating
ENSG00000086712	152.156	-0.323692	0.333721	-0.969948	0.332072	0.938661	ENSG00000086712	55787	TXLNG	Replicating
ENSG00000086730	4856.47	-0.400891	0.110125	-3.64034	0.00027228	0.0206886	ENSG00000086730	7462	LAT2	Replicating
ENSG00000086758	10622.4	0.0364273	0.106199	0.343012	0.73159	0.996407	ENSG00000086758	10075	HUWE1	Mixed
ENSG00000086827	391.314	-0.0619479	0.212401	-0.291656	0.77055	0.996407	ENSG00000086827	9183	ZW10	Replicating
ENSG00000086848	100.08	-0.13442	0.38793	-0.346507	0.728962	0.996407	ENSG00000086848	79796	ALG9	Replicating
ENSG00000087008	262.962	0.16397	0.276143	0.593784	0.552656	0.995442	ENSG00000087008	8310	ACOX3	Mixed
ENSG00000087053	739.663	-0.0432418	0.172943	-0.250035	0.80256	0.996407	ENSG00000087053	8898	MTMR2	Replicating
ENSG00000087074	16110.4	-0.197434	0.0962119	-2.05208	0.040162	0.44388	ENSG00000087074	23645	PPP1R15A	Replicating
ENSG00000087076	47.6792	-0.221841	0.553656	-0.400683	0.688653	NA	ENSG00000087076	51171	HSD17B14	Replicating
ENSG00000087077	1545.19	-0.0009052	0.134149	-0.0067474	0.994616	0.999825	ENSG00000087077	7205	TRIP6	Replicating
ENSG00000087085	348.798	-0.348052	0.2483	-1.40174	0.160993	0.777771	ENSG00000087085	43	ACHE	Replicating
ENSG00000087086	718028	-0.0385658	0.113767	-0.338988	0.734619	0.996407	ENSG00000087086	2512	FTL	Replicating
ENSG00000087087	2462.98	0.148137	0.123886	1.19576	0.231791	0.861753	ENSG00000087087	51593	SRRT	Mixed
ENSG00000087088	1709.98	-0.0280819	0.152857	-0.183714	0.854238	0.996407	ENSG00000087088	581	BAX	Replicating
ENSG00000087095	371.98	0.207269	0.218097	0.950352	0.341933	0.941138	ENSG00000087095	51701	NLK	Mixed
ENSG00000087111	1992.79	0.122848	0.131757	0.932381	0.351139	0.944426	ENSG00000087111	94005	PIGS	Mixed
ENSG00000087116	1519.13	0.0867887	0.153776	0.564386	0.572492	0.995808	ENSG00000087116	9509	ADAMTS2	Mixed
ENSG00000087152	2506.54	0.147421	0.122354	1.20487	0.228252	0.860437	ENSG00000087152	56970	ATXN7L3	Mixed
ENSG00000087157	1082	-0.0286902	0.149041	-0.192498	0.847352	0.996407	ENSG00000087157	9489	PGS1	Replicating
ENSG00000087191	1999.06	0.105969	0.128529	0.824474	0.40967	0.960636	ENSG00000087191	5705	PSMC5	Mixed
ENSG00000087206	279.373	-0.0467783	0.2446	-0.191244	0.848334	0.996407	ENSG00000087206	51720	UIMC1	Replicating
ENSG00000087237	1.15182	-2.43077	3.88802	-0.625194	0.531844	NA	ENSG00000087237	1071	CETP	Replicating
ENSG00000087245	894.184	0.225574	0.161929	1.39304	0.163607	0.782181	ENSG00000087245	4313	MMP2	Mixed
ENSG00000087250	0.250951	-1.15227	4.04563	-0.284818	0.775783	NA	ENSG00000087250	4504	MT3	Replicating
ENSG00000087253	143.422	0.430032	0.380269	1.13086	0.258112	0.887436	ENSG00000087253	54947	LPCAT2	Mixed
ENSG00000087258	0.370202	-1.20159	4.04882	-0.296776	0.766638	NA	ENSG00000087258	2775	GNAO1	Replicating
ENSG00000087263	539.677	0.0776554	0.189273	0.410283	0.681599	0.996407	ENSG00000087263	55239	OGFOD1	Mixed
ENSG00000087266	5990.89	0.0360747	0.105544	0.341797	0.732504	0.996407	ENSG00000087266	6452	SH3BP2	Mixed
ENSG00000087269	1296.52	0.0243385	0.144214	0.168766	0.865981	0.996407	ENSG00000087269	8602	NOP14	Mixed
ENSG00000087274	2652.49	0.00339961	0.137411	0.0247404	0.980262	0.999825	ENSG00000087274	118	ADD1	Mixed
ENSG00000087299	25.4332	-0.103953	0.823257	-0.12627	0.899518	NA	ENSG00000087299	79944	L2HGDH	Replicating
ENSG00000087301	63.1751	0.00849811	0.48598	0.0174866	0.986048	0.999825	ENSG00000087301	57544	TXNDC16	Mixed
ENSG00000087302	859.44	-0.0705138	0.158217	-0.445677	0.655831	0.996407	ENSG00000087302	51637	RTRAF	Replicating
ENSG00000087303	7.08073	1.70692	1.45444	1.1736	0.240557	NA	ENSG00000087303	22795	NID2	Mixed
ENSG00000087338	177.338	0.169509	0.350138	0.484119	0.628302	0.996407	ENSG00000087338	64395	GMCL1	Mixed
ENSG00000087365	5806.13	-0.0197855	0.108285	-0.182716	0.855021	0.996407	ENSG00000087365	10992	SF3B2	Replicating
ENSG00000087448	484.981	0.0646066	0.19336	0.334125	0.738285	0.996407	ENSG00000087448	57542	KLHL42	Mixed
ENSG00000087460	8070.7	0.0809922	0.107333	0.754589	0.450496	0.972473	ENSG00000087460	2778	GNAS	Mixed
ENSG00000087470	1301.32	0.0491958	0.157609	0.312139	0.754935	0.996407	ENSG00000087470	10059	DNM1L	Mixed
ENSG00000087494	9.37004	0.378815	1.27981	0.295994	0.767235	NA	ENSG00000087494	5744	PTHLH	Mixed
ENSG00000087495	2.39518	-1.13799	2.46644	-0.461388	0.64452	NA	ENSG00000087495	116154	PHACTR3	Replicating
ENSG00000087502	495.945	-0.039789	0.20127	-0.197689	0.843288	0.996407	ENSG00000087502	51290	ERGIC2	Replicating
ENSG00000087510	486.156	0.0827833	0.194069	0.426567	0.669695	0.996407	ENSG00000087510	7022	TFAP2C	Mixed
ENSG00000087586	238.031	0.310669	0.278518	1.11543	0.264665	0.894247	ENSG00000087586	6790	AURKA	Mixed
ENSG00000087589	183.304	0.555606	0.292825	1.8974	0.0577751	0.524518	ENSG00000087589	57091	CASS4	Mixed
ENSG00000087842	800.318	0.217037	0.187715	1.1562	0.247599	0.875169	ENSG00000087842	8544	PIR	Mixed
ENSG00000087884	68.0931	-0.15207	0.477157	-0.318701	0.749953	0.996407	ENSG00000087884	28971	AAMDC	Replicating
ENSG00000087903	548.276	0.250223	0.196932	1.2706	0.203869	0.834794	ENSG00000087903	5990	RFX2	Mixed
ENSG00000087995	264.223	-0.072682	0.259011	-0.280613	0.779007	0.996407	ENSG00000087995	339175	METTL2A	Replicating
ENSG00000088002	0.712261	-1.27998	4.00191	-0.319842	0.749088	NA	ENSG00000088002	6820	SULT2B1	Replicating
ENSG00000088035	71.9552	0.18004	0.494935	0.363765	0.716033	0.996407	ENSG00000088035	29929	ALG6	Mixed
ENSG00000088038	1768.61	0.0621265	0.128888	0.48202	0.629792	0.996407	ENSG00000088038	4849	CNOT3	Mixed
ENSG00000088179	18.8403	-0.669162	0.886255	-0.755045	0.450222	NA	ENSG00000088179	5775	PTPN4	Replicating
ENSG00000088205	1082.62	-0.11475	0.160465	-0.715112	0.47454	0.979818	ENSG00000088205	8886	DDX18	Replicating
ENSG00000088247	5925.95	0.0943443	0.111771	0.844083	0.398623	0.956724	ENSG00000088247	8570	KHSRP	Mixed
ENSG00000088256	253.309	-0.403865	0.25585	-1.57852	0.114446	0.689766	ENSG00000088256	2767	GNA11	Replicating
ENSG00000088280	27.4692	-0.151048	0.958023	-0.157666	0.87472	NA	ENSG00000088280	55616	ASAP3	Replicating
ENSG00000088298	1347.27	-0.0719164	0.16416	-0.438086	0.661324	0.996407	ENSG00000088298	111089941	EDEM2	Replicating
ENSG00000088305	20.2621	0.570666	0.82682	0.690194	0.490072	NA	ENSG00000088305	1789	DNMT3B	Mixed
ENSG00000088320	12.607	-1.08281	1.04318	-1.03799	0.299275	NA	ENSG00000088320	28954	REM1	Replicating
ENSG00000088325	167.152	0.773029	0.332978	2.32156	0.0202566	0.30563	ENSG00000088325	22974	TPX2	Mixed
ENSG00000088340	0.373171	1.34425	4.03985	0.332747	0.739325	NA	ENSG00000088340	NA	FER1L4	Mixed
ENSG00000088356	440.581	-0.0302808	0.201217	-0.150489	0.880379	0.996407	ENSG00000088356	81572	PDRG1	Replicating
ENSG00000088367	57.3992	-1.20097	0.510693	-2.35165	0.0186905	0.290192	ENSG00000088367	2036	EPB41L1	Replicating
ENSG00000088387	31.961	-0.873094	0.784484	-1.11295	0.265728	NA	ENSG00000088387	23348	DOCK9	Replicating
ENSG00000088448	1161.62	-0.0584778	0.149443	-0.391306	0.695571	0.996407	ENSG00000088448	55608	ANKRD10	Replicating
ENSG00000088451	98.7314	0.00088597	0.388367	0.00228128	0.99818	0.999873	ENSG00000088451	23483	TGDS	Mixed
ENSG00000088538	0.945242	0.525374	3.93396	0.133548	0.89376	NA	ENSG00000088538	1795	DOCK3	Mixed
ENSG00000088543	23.5749	-1.56166	0.821039	-1.90205	0.057165	NA	ENSG00000088543	51161	C3orf18	Replicating
ENSG00000088682	623.286	0.173441	0.184969	0.937675	0.348412	0.942275	ENSG00000088682	57017	COQ9	Mixed
ENSG00000088726	0.501902	-1.55898	4.03476	-0.386387	0.69921	NA	ENSG00000088726	55287	TMEM40	Replicating
ENSG00000088727	45.9628	0.00051708	0.604252	0.00085573	0.999317	NA	ENSG00000088727	64147	KIF9	Mixed
ENSG00000088766	155.267	-0.170249	0.319099	-0.53353	0.593666	0.996407	ENSG00000088766	54675	CRLS1	Replicating
ENSG00000088808	197.161	-1.0199	0.356009	-2.86483	0.0041723	0.126416	ENSG00000088808	23368	PPP1R13B	Replicating
ENSG00000088812	590.812	-0.0478243	0.195147	-0.245068	0.806403	0.996407	ENSG00000088812	8455	ATRN	Replicating
ENSG00000088826	1069.01	-0.0418575	0.146886	-0.284966	0.77567	0.996407	ENSG00000088826	54498	SMOX	Replicating
ENSG00000088827	7401.5	0.190073	0.111419	1.70593	0.0880216	0.622742	ENSG00000088827	6614	SIGLEC1	Mixed
ENSG00000088832	1745.13	-0.0597114	0.135001	-0.442303	0.65827	0.996407	ENSG00000088832	2280	FKBP1A	Replicating
ENSG00000088833	448.618	-0.151621	0.199284	-0.760826	0.446761	0.971433	ENSG00000088833	55968	NSFL1C	Replicating
ENSG00000088836	20.1673	0.217431	0.824666	0.263659	0.792042	NA	ENSG00000088836	83959	SLC4A11	Mixed
ENSG00000088854	213.415	-0.408594	0.287798	-1.41973	0.155687	0.770146	ENSG00000088854	25943	DNAAF9	Replicating
ENSG00000088876	63.5025	0.363409	0.503723	0.721446	0.470635	0.978515	ENSG00000088876	79175	ZNF343	Mixed
ENSG00000088881	15.5787	1.22988	1.13137	1.08707	0.277007	NA	ENSG00000088881	57593	EBF4	Mixed
ENSG00000088882	74.4257	-0.195228	0.478877	-0.40768	0.683509	0.996407	ENSG00000088882	56265	CPXM1	Replicating
ENSG00000088888	814.21	0.0548614	0.184472	0.297397	0.766164	0.996407	ENSG00000088888	57506	MAVS	Mixed
ENSG00000088899	129.896	0.319967	0.370608	0.863356	0.387942	0.956724	ENSG00000088899	9762	LZTS3	Mixed
ENSG00000088930	3244.62	-0.0169777	0.115771	-0.146649	0.883409	0.996407	ENSG00000088930	22803	XRN2	Replicating
ENSG00000088970	89.3047	-0.373372	0.411877	-0.906513	0.364664	0.947764	ENSG00000088970	55857	KIZ	Replicating
ENSG00000088986	3966.65	-0.0128076	0.112148	-0.114202	0.909077	0.996407	ENSG00000088986	8655	DYNLL1	Replicating
ENSG00000088992	673.334	0.120392	0.183129	0.657418	0.510912	0.985638	ENSG00000088992	54997	TESC	Mixed
ENSG00000089006	358.203	-0.216856	0.232525	-0.932611	0.351021	0.944426	ENSG00000089006	27131	SNX5	Replicating
ENSG00000089009	9787.58	-0.0093267	0.100653	-0.0926618	0.926172	0.996407	ENSG00000089009	6128	RPL6	Replicating
ENSG00000089022	574.602	-0.152083	0.182887	-0.831568	0.405653	0.957685	ENSG00000089022	8550	MAPKAPK5	Replicating
ENSG00000089041	511.576	-0.418514	0.223744	-1.8705	0.0614143	0.53585	ENSG00000089041	5027	P2RX7	Replicating
ENSG00000089048	234.947	-0.630334	0.262589	-2.40046	0.0163746	0.269658	ENSG00000089048	51575	ESF1	Replicating
ENSG00000089050	120.538	0.259165	0.357834	0.724261	0.468906	0.978336	ENSG00000089050	10741	RBBP9	Mixed
ENSG00000089053	1306.04	0.135079	0.14368	0.940134	0.347149	0.942275	ENSG00000089053	51433	ANAPC5	Mixed
ENSG00000089057	1046.24	0.0329614	0.171135	0.192605	0.847268	0.996407	ENSG00000089057	9962	SLC23A2	Mixed
ENSG00000089060	1334.48	0.256271	0.14209	1.80358	0.0712976	0.56922	ENSG00000089060	80024	SLC8B1	Mixed
ENSG00000089063	819.26	0.0481478	0.16842	0.28588	0.77497	0.996407	ENSG00000089063	29058	TMEM230	Mixed
ENSG00000089091	24.2085	-0.327119	0.803379	-0.407179	0.683876	NA	ENSG00000089091	55184	DZANK1	Replicating
ENSG00000089094	3282.54	0.37234	0.122749	3.03335	0.00241856	0.0901905	ENSG00000089094	84678	KDM2B	Mixed
ENSG00000089123	26.5678	0.268634	0.843919	0.318317	0.750244	NA	ENSG00000089123	55617	TASP1	Mixed
ENSG00000089127	6735.24	0.185589	0.101995	1.81958	0.0688224	0.559301	ENSG00000089127	4938	OAS1	Mixed
ENSG00000089154	3336.78	0.103795	0.112212	0.924988	0.354972	0.944662	ENSG00000089154	10985	GCN1	Mixed
ENSG00000089157	20512.3	0.137157	0.117565	1.16665	0.243352	0.875169	ENSG00000089157	6175	RPLP0	Mixed
ENSG00000089159	614.431	0.137684	0.19049	0.722789	0.469809	0.978336	ENSG00000089159	5829	PXN	Mixed
ENSG00000089163	11.579	-0.0551593	1.087	-0.0507446	0.959529	NA	ENSG00000089163	23409	SIRT4	Replicating
ENSG00000089177	80.7924	-0.342402	0.515086	-0.664747	0.506212	0.985504	ENSG00000089177	55614	KIF16B	Replicating
ENSG00000089195	83.8525	-0.194949	0.420771	-0.463315	0.643138	0.996407	ENSG00000089195	51605	TRMT6	Replicating
ENSG00000089199	0.43128	1.58955	4.03888	0.393562	0.693904	NA	ENSG00000089199	1114	CHGB	Mixed
ENSG00000089220	889.327	0.240839	0.160147	1.50386	0.132617	0.735298	ENSG00000089220	5037	PEBP1	Mixed
ENSG00000089234	659.37	0.194198	0.17435	1.11384	0.265348	0.8952	ENSG00000089234	8315	BRAP	Mixed
ENSG00000089248	1544.9	-0.107496	0.136437	-0.787882	0.430766	0.966366	ENSG00000089248	10961	ERP29	Replicating
ENSG00000089280	4720.47	0.0989203	0.108329	0.913147	0.361165	0.946482	ENSG00000089280	2521	FUS	Mixed
ENSG00000089289	536.148	0.204846	0.186794	1.09664	0.2728	0.898056	ENSG00000089289	3476	IGBP1	Mixed
ENSG00000089327	2241.44	-0.277907	0.136414	-2.03723	0.0416269	0.451793	ENSG00000089327	53827	FXYD5	Replicating
ENSG00000089335	156.889	-0.142634	0.325872	-0.437698	0.661605	0.996407	ENSG00000089335	55900	ZNF302	Replicating
ENSG00000089351	20704.9	-0.178418	0.102639	-1.73831	0.082156	0.604247	ENSG00000089351	57655	GRAMD1A	Replicating
ENSG00000089472	1.93882	2.64618	3.10685	0.851724	0.394367	NA	ENSG00000089472	9843	HEPH	Mixed
ENSG00000089486	511.155	0.0925661	0.192306	0.481347	0.63027	0.996407	ENSG00000089486	29965	CDIP1	Mixed
ENSG00000089505	17.831	1.1942	0.909914	1.31243	0.189374	NA	ENSG00000089505	113540	CMTM1	Mixed
ENSG00000089558	22.5734	0.305016	0.869839	0.350657	0.725845	NA	ENSG00000089558	23415	KCNH4	Mixed
ENSG00000089597	9971.74	0.0349177	0.0999414	0.349382	0.726802	0.996407	ENSG00000089597	23193	GANAB	Mixed
ENSG00000089639	6838.09	0.294595	0.105339	2.79663	0.00516389	0.14314	ENSG00000089639	51291	GMIP	Mixed
ENSG00000089682	129.594	-0.202949	0.402061	-0.504773	0.613719	0.996407	ENSG00000089682	55285	RBM41	Replicating
ENSG00000089685	102.29	0.981516	0.395482	2.48182	0.0130713	0.239029	ENSG00000089685	332	BIRC5	Mixed
ENSG00000089692	32.2718	-0.144897	0.668596	-0.216718	0.828428	NA	ENSG00000089692	3902	LAG3	Replicating
ENSG00000089693	2398.69	-0.0696007	0.120128	-0.579387	0.562328	0.995808	ENSG00000089693	8079	MLF2	Replicating
ENSG00000089723	45.6564	0.267719	0.559238	0.478721	0.632137	NA	ENSG00000089723	78990	OTUB2	Mixed
ENSG00000089737	2721.56	-0.205172	0.121375	-1.6904	0.0909505	0.632297	ENSG00000089737	57062	DDX24	Replicating
ENSG00000089775	231.72	0.127787	0.297939	0.428905	0.667993	0.996407	ENSG00000089775	7597	ZBTB25	Mixed
ENSG00000089818	359.157	-0.237658	0.235558	-1.00891	0.313016	0.931382	ENSG00000089818	25977	NECAP1	Replicating
ENSG00000089820	575.177	0.095623	0.221832	0.431061	0.666424	0.996407	ENSG00000089820	393	ARHGAP4	Mixed
ENSG00000089847	175.902	-0.167813	0.297325	-0.564408	0.572476	0.995808	ENSG00000089847	170961	ANKRD24	Replicating
ENSG00000089876	77.5586	-0.0003653	0.537503	-0.0006796	0.999458	0.99989	ENSG00000089876	55760	DHX32	Replicating
ENSG00000089902	1452.23	0.23158	0.150808	1.53559	0.124639	0.719318	ENSG00000089902	23186	RCOR1	Mixed
ENSG00000089916	1235.05	0.0449567	0.141037	0.318759	0.749909	0.996407	ENSG00000089916	55668	GPATCH2L	Mixed
ENSG00000090006	276.075	0.139923	0.273739	0.511156	0.609242	0.996407	ENSG00000090006	8425	LTBP4	Mixed
ENSG00000090013	341.308	0.272731	0.232833	1.17136	0.241454	0.874664	ENSG00000090013	645	BLVRB	Mixed
ENSG00000090020	2014.46	0.0357552	0.127752	0.279881	0.779569	0.996407	ENSG00000090020	6548	SLC9A1	Mixed
ENSG00000090054	895.025	0.0868359	0.157725	0.550554	0.58194	0.996407	ENSG00000090054	10558	SPTLC1	Mixed
ENSG00000090060	3629.73	0.0228985	0.116396	0.196729	0.84404	0.996407	ENSG00000090060	10914	PAPOLA	Mixed
ENSG00000090061	1757.97	0.153577	0.129461	1.18628	0.235512	0.866178	ENSG00000090061	8812	CCNK	Mixed
ENSG00000090097	24.4248	-0.313268	0.757207	-0.413715	0.679083	NA	ENSG00000090097	57060	PCBP4	Replicating
ENSG00000090104	2076.08	0.407967	0.165595	2.46365	0.0137532	0.244185	ENSG00000090104	5996	RGS1	Mixed
ENSG00000090238	193.26	-0.177737	0.31024	-0.5729	0.566712	0.995808	ENSG00000090238	83719	YPEL3	Replicating
ENSG00000090263	208.555	-0.288881	0.287979	-1.00313	0.315798	0.932299	ENSG00000090263	51650	MRPS33	Replicating
ENSG00000090266	768.428	0.0487746	0.171938	0.283676	0.776659	0.996407	ENSG00000090266	4708	NDUFB2	Mixed
ENSG00000090273	1633.99	-0.0570895	0.133639	-0.427192	0.66924	0.996407	ENSG00000090273	10726	NUDC	Replicating
ENSG00000090316	1550.23	0.160832	0.13289	1.21026	0.226179	0.859553	ENSG00000090316	10296	MAEA	Mixed
ENSG00000090339	52582.8	-0.0765117	0.097473	-0.784953	0.432481	0.966753	ENSG00000090339	3383	ICAM1	Replicating
ENSG00000090372	3131.44	0.132615	0.117008	1.13339	0.257052	0.885218	ENSG00000090372	29888	STRN4	Mixed
ENSG00000090376	2537.01	-0.132543	0.153142	-0.865492	0.386769	0.955833	ENSG00000090376	11213	IRAK3	Replicating
ENSG00000090382	22258.9	0.0767213	0.131524	0.583327	0.559673	0.995808	ENSG00000090382	4069	LYZ	Mixed
ENSG00000090432	953.011	-0.0881548	0.15204	-0.579814	0.56204	0.995808	ENSG00000090432	79594	MUL1	Replicating
ENSG00000090447	37.1073	0.0677881	0.654014	0.103649	0.917448	NA	ENSG00000090447	7023	TFAP4	Mixed
ENSG00000090470	565.154	-0.115712	0.18249	-0.634075	0.526032	0.98777	ENSG00000090470	10081	PDCD7	Replicating
ENSG00000090487	4758.89	0.0260682	0.110372	0.236185	0.813289	0.996407	ENSG00000090487	51324	SPG21	Mixed
ENSG00000090520	2856.29	-0.249506	0.133632	-1.86712	0.0618853	0.5374	ENSG00000090520	51726	DNAJB11	Replicating
ENSG00000090530	1554.21	-0.709113	0.151025	-4.69534	2.66e-06	0.00072382	ENSG00000090530	55214	P3H2	Replicating
ENSG00000090554	72.0593	0.339693	0.475464	0.714447	0.474951	0.979818	ENSG00000090554	2323	FLT3LG	Mixed
ENSG00000090565	385.435	0.173583	0.211862	0.819324	0.412602	0.961208	ENSG00000090565	9727	RAB11FIP3	Mixed
ENSG00000090581	2057.58	0.0590591	0.136927	0.431317	0.666238	0.996407	ENSG00000090581	84572	GNPTG	Mixed
ENSG00000090612	254.093	-0.322539	0.265877	-1.21311	0.225086	0.8593	ENSG00000090612	10795	ZNF268	Replicating
ENSG00000090615	1909.36	-0.0449333	0.127732	-0.351777	0.725006	0.996407	ENSG00000090615	2802	GOLGA3	Replicating
ENSG00000090621	18996.6	-0.246515	0.104884	-2.35035	0.0187556	0.290192	ENSG00000090621	8761	PABPC4	Replicating
ENSG00000090659	830.522	0.314868	0.16298	1.93195	0.0533662	0.505312	ENSG00000090659	30835	CD209	Mixed
ENSG00000090661	390.549	-0.336412	0.235004	-1.43151	0.152283	0.765498	ENSG00000090661	79603	CERS4	Replicating
ENSG00000090674	1930.75	0.0459125	0.131532	0.34906	0.727044	0.996407	ENSG00000090674	57192	MCOLN1	Mixed
ENSG00000090686	450.58	-0.461363	0.26266	-1.7565	0.0790025	0.594439	ENSG00000090686	84196	USP48	Replicating
ENSG00000090776	338.352	-0.222948	0.248393	-0.89756	0.36942	0.947764	ENSG00000090776	1947	EFNB1	Replicating
ENSG00000090857	647.902	0.0234929	0.212706	0.110448	0.912054	0.996407	ENSG00000090857	128966601	PDPR	Mixed
ENSG00000090861	2250.78	-0.0742742	0.123035	-0.603681	0.546056	0.995442	ENSG00000090861	16	AARS1	Replicating
ENSG00000090863	2501.46	0.145611	0.127348	1.1434	0.252871	0.882678	ENSG00000090863	2734	GLG1	Mixed
ENSG00000090889	57.833	0.18926	0.529919	0.35715	0.72098	0.996407	ENSG00000090889	24137	KIF4A	Mixed
ENSG00000090905	899.585	-0.261184	0.223188	-1.17024	0.241903	0.875169	ENSG00000090905	27327	TNRC6A	Replicating
ENSG00000090920	82.2852	0.226015	0.438273	0.515695	0.606068	0.996407	ENSG00000090920	NA	NA	Mixed
ENSG00000090924	2771.3	-0.0210637	0.132465	-0.159013	0.873659	0.996407	ENSG00000090924	64857	PLEKHG2	Replicating
ENSG00000090932	3.66235	2.20324	2.09651	1.05091	0.293301	NA	ENSG00000090932	10683	DLL3	Mixed
ENSG00000090971	230.931	0.00976671	0.283589	0.0344396	0.972527	0.999825	ENSG00000090971	57106	NAT14	Mixed
ENSG00000090975	101.569	0.473288	0.490155	0.965588	0.33425	0.938661	ENSG00000090975	57605	PITPNM2	Mixed
ENSG00000090989	574.079	-0.219874	0.183968	-1.19518	0.232017	0.862019	ENSG00000090989	55763	EXOC1	Replicating
ENSG00000091009	813.866	-0.0743611	0.166504	-0.446602	0.655162	0.996407	ENSG00000091009	54439	RBM27	Replicating
ENSG00000091010	1.41917	3.06701	3.871	0.792304	0.428183	NA	ENSG00000091010	5459	POU4F3	Mixed
ENSG00000091039	3339.04	-0.162518	0.144852	-1.12195	0.261882	0.891872	ENSG00000091039	114882	OSBPL8	Replicating
ENSG00000091073	3332.33	-0.193654	0.121212	-1.59765	0.110121	0.679805	ENSG00000091073	113878	DTX2	Replicating
ENSG00000091106	237.06	0.389863	0.277312	1.40587	0.159764	0.775182	ENSG00000091106	58484	NLRC4	Mixed
ENSG00000091127	94.5713	-0.178916	0.406499	-0.440139	0.659837	0.996407	ENSG00000091127	54517	PUS7	Replicating
ENSG00000091128	3.91651	-1.02078	2.08724	-0.489058	0.6248	NA	ENSG00000091128	22798	LAMB4	Replicating
ENSG00000091129	571.419	-0.0258725	0.237097	-0.109122	0.913106	0.996407	ENSG00000091129	4897	NRCAM	Replicating
ENSG00000091136	129.203	0.505199	0.467368	1.08094	0.279722	0.904033	ENSG00000091136	3912	LAMB1	Mixed
ENSG00000091137	0.520978	2.1283	4.01491	0.530099	0.596043	NA	ENSG00000091137	5172	SLC26A4	Mixed
ENSG00000091140	1368.05	0.0276571	0.136928	0.201983	0.83993	0.996407	ENSG00000091140	1738	DLD	Mixed
ENSG00000091157	756.146	-0.203009	0.19265	-1.05377	0.291988	0.912718	ENSG00000091157	23335	WDR7	Replicating
[truncated: 20,755 more rows]

## Sheet: HostKilled_v_Replicating
	baseMean	log2FoldChange	lfcSE	stat	pvalue	padj	ensembl	entrez	hgnc_symbol	Population
[truncated: 23,024 more rows]

[truncated: 7 more sheets: NonReplicating_v_Replicating, Challenged_v_naive, Naive_v_Bystander, Naive_v_HostKilled, Naive_v_Replicating, Naive_v_Mixed, Naive_v_NonReplicating]
