# Supplementary material for: Transcriptional profiling links unique human macrophage phenotypes to the growth of intracellular Salmonella enterica serovar Typhi
Source: Sci Rep. 2024 Jun 4;14:12811. doi: 10.1038/s41598-024-63588-6 (PMC11150401; doi:10.1038/s41598-024-63588-6)
Supplement: Supplementary file 5 — Supplementary Table S4. [file 41598_2024_63588_MOESM5_ESM.xlsx]

## Sheet: Sheet1
Polarization	hgnc_symbol
M1	CCR7
M1	IL1B
M1	COX2
M1	SOCS3
M1	TNF
M1	KDM6B
M1	RELA
M1	RELB
M2	PPARG
M1	CXCL9
M1	CXCL10
M1	IDO1
M2	MRC1
M2	CCL17
M2	TGM2
