# Supplementary material for: Transcriptional profiling links unique human macrophage phenotypes to the growth of intracellular Salmonella enterica serovar Typhi
Source: Sci Rep. 2024 Jun 4;14:12811. doi: 10.1038/s41598-024-63588-6 (PMC11150401; doi:10.1038/s41598-024-63588-6)
Supplement: Supplementary file 6 — Supplementary Table S5. [file 41598_2024_63588_MOESM6_ESM.xlsx]

## Sheet: Sheet1
	Challenged_1	Challenged_2	Challenged_3	Naive_1	Naive_2	Naive_3	Polarization
CCR7	35068.3	35990.5	16947.2	2.71011	3.01401	4.30383	M1
IL1B	22619.9	26302	23646.5	63.2359	67.0617	71.7304	M1
SOCS3	59107.5	57682.4	49970.1	149.056	97.2018	134.853	M1
TNF	1468.98	2241.27	1356.28	90.337	76.1037	104.009	M1
KDM6B	1323.27	1261.2	1708.61	628.746	446.073	565.236	M1
RELA	7264.34	8030.14	5283.67	1425.52	1113.68	1294.73	M1
RELB	6196.96	6842.45	4789.91	995.514	755.009	786.883	M1
CXCL9	5069.16	5332.36	2871.67	16.2607	21.8516	20.8018	M1
CXCL10	13290.7	15344.6	3841.52	11.7438	20.3446	40.8863	M1
IDO1	37822.7	40835.4	25726.3	0	0	3.58652	M1
CCL17	11.8466	7.73741	10.1026	0.90337	0	0	M2
TGM2	18637.1	23381.2	15649	7011.05	6062.68	7022.41	M2
PPARG	59.233	58.0305	50.5131	532.988	583.211	588.189	M2
