# Supplementary material for: Transcriptional profiling links unique human macrophage phenotypes to the growth of intracellular Salmonella enterica serovar Typhi
Source: Sci Rep. 2024 Jun 4;14:12811. doi: 10.1038/s41598-024-63588-6 (PMC11150401; doi:10.1038/s41598-024-63588-6)
Supplement: Supplementary file 7 — Supplementary Table S6. [file 41598_2024_63588_MOESM7_ESM.xlsx]

## Sheet: Sheet1
Polarization	hgnc_symbol
M1	TNF
M1	IL1B
M1	IL6
M1	CXCL10
M1	CD80
M1	HLA-DRB1
M2	MRC1
M2	CD163
M2	FN1
M2	IL10
M2	CCL18
M2	CCL22
M2	CCL17
M1	IL12p40
M1	IL8
M1	LOX1
M1	CLEC7A
M2	MARCO
M2	CD36
M2	CD209
M2	CCL13
M1	CCL19
M2	CCL7
M1	CXCL1
M1	CXCL2
M1	CXCL3
M1	CSF3
M1	CCR7
M1	CXCL8
M1	CXCL9
M1	CXCL11
M1	CXCL16
M1	CCL2
M1	CCL3
M1	CCL4
M1	CCL5
M2	CCL1
M2	CCL16
M2	CCL24
M2	CCR2
M2	CXCR1
M2	CXCR2
M1	CMPK2
M1	RSAD2
M1	DDX58
M1	DHX58
M1	XIRP1
M1	WARS1
M1	IFIT1
M1	IFIT3
M1	GBP1
M1	IDO1
M1	TAP1
M1	OASL
M1	CMPK2
M1	IFIT2
M1	TNFAIP2
M1	GBP4
M1	SOD2
M1	RSAD2
M1	IFIT5
M1	ACOD1
M1	NCF1
M1	IFI44L
M1	PTGS2
M1	C1orf198
M1	ISG15
M1	ISG20
M1	CD40
M1	SLC15A3
M1	SERPINB2
M1	CD38
M1	RRAD
M1	USP18
M1	CD274
M1	APOL2
M1	B2M
M1	MINK1
M1	CD14
M1	PLSCR1
M1	SLC39A14
M1	TNFRSF1B
M1	PARVB
M1	C5orf51
M1	SERPING1
M1	MT2A
M1	RILPL2
M1	INTS12
M1	ZCCHC2
M1	RNF149
M1	CXCL10
M1	APOBEC3B
M1	COX17
M1	NINJ1
M1	APOBEC3A
M1	CCL20
M1	ABL2
M1	PKLR
M1	2023-09-10
M1	MON1B
M1	AIM2
M1	CXCL8
M1	MXRA7
M1	COG6
M1	HABP2
M1	NFKBIB
M1	SLC8A1
M1	INHBA
M1	ARHGAP32
M1	KRT3
M1	GABARAPL1
M1	DYRK4
M2	TGM2
M2	ALDH1A2
M2	GPC4
M2	DBN1
M2	HSPA1L
M2	LPL
M2	NVL
M2	SCAMP1
M2	SLC30A3
M2	LARP4
M2	IGFBP3
M2	UBTD1
M2	OSBPL3
M2	AMD1
M2	ARHGAP35
M2	ELOA
M2	WDR6
M2	CAV1
M2	PLAU
M2	PRKCH
M2	SLC29A3
Activated	VIM
Activated	ANPEP
Activated	HK2
Activated	FAM129B
Activated	NT5E
Activated	UPP1
Activated	ITGB3
Activated	CTTN
Activated	PTGS2
Activated	TIMP1
Activated	SDS
Activated	SLC15A3
Activated	MGLL
Activated	IL1RN
Activated	TFPI2
Activated	RPLP0P6
Activated	CFL2
Activated	SLAMF8
Activated	LAT
Activated	EPB41L3
Activated	THBD
Activated	RRAD
Activated	ARAP3
Activated	HMGA2
Activated	CD55
Activated	MMAA
Activated	SLC38A2
Activated	SEC14L2
Activated	WASL
Activated	PINLYP
Activated	CYP27B1
Activated	RAB6D
Activated	EIF1AD
Activated	CD59
Activated	PIP5K1C
Activated	CD22
Activated	CLN8
Activated	NINJ1
Activated	MRAS
Activated	CCL20
Activated	SERPINE2
Activated	ENAH
Activated	TMEM41B
Activated	2023-09-10
Activated	AMD1
Activated	AGPAT4
Activated	CAV1
Activated	KMO
Activated	CDK14
Activated	DERL2
Activated	ARHGAP12
Activated	DOCK6
Activated	HIF1AN
Activated	SLC37A2
Activated	TMBIM1
Activated	TAX1BP3
Activated	RABL2B
Activated	PRCP
Activated	TMEM68
Activated	SPAST
Activated	R3HDM4
Activated	CCL3L1
Activated	CCL5
Activated	AFAP1
Activated	ZDHHC24
Activated	TNFAIP8L3
Activated	TMEM38B
Activated	ABCB11
Activated	CXCL9
Activated	SELENON
Activated	GNB1L
Activated	GLTP
Activated	MT-CO1
Activated	SLC31A1
Activated	PCBD2
Activated	SLC7A7
Activated	GTF2I
Activated	MCM3
Activated	RBBP4
Activated	MCM2
Activated	SQSTM1
Activated	MCM6
Activated	MCM7
Activated	GRK2
Activated	HMOX1
Activated	HMGCS1
Activated	SMC4
Activated	PSIP1
Activated	SATB1
Activated	PCNA
Activated	RNASEH2C
Activated	UBTF
Activated	SDF4
Activated	STRBP
Activated	DUT
Activated	POLD2
Activated	LTV1
Activated	YES1
Activated	WAC
Activated	RNASEH2B
Activated	ITGA6
Activated	PBK
Activated	STMN1
Activated	FCGR1A
Activated	SLPI
Activated	WASH6P
Activated	ANAPC5
Activated	ZNF148
Activated	TACC3
Activated	CLNS1A
Activated	KNTC1
Activated	MGMT
Activated	KIFC1
Activated	SPI1
Activated	RFC1
Activated	ASF1A
Activated	MTMR12
Activated	NCOR1
Activated	FHL2
Activated	SFSWAP
Activated	NCAPG2
Activated	SPEN
Activated	RRP15
Activated	ASF1B
Activated	DHX37
Activated	NFYA
Activated	OGFOD3
Activated	GPATCH4
Activated	MPLKIP
Activated	E2F4
Activated	PIAS1
Activated	BMI1
Activated	NSD3
Activated	RREB1
Activated	MIER1
Activated	EGFL7
Activated	OSBPL5
Activated	PFKFB3
Activated	MRPL52
Activated	ADD2
Activated	KIF4A
Activated	SPATA5
Activated	PHF2
Activated	PDCD4
Activated	NCOR2
Activated	CPVL
Activated	MTF2
Activated	INPP5B
Activated	HAVCR2
Activated	PM20D2
Activated	HDAC3
Activated	CCDC25
Activated	GTF2H1
Activated	CRNKL1
Activated	PHF10
Activated	PPHLN1
Activated	GPALPP1
Activated	C18orf25
Activated	S100A8
Activated	ZNF512B
Activated	CIB1
Activated	CNN3
Activated	SS18
Activated	CLEC16A
Activated	PIN4
Activated	MKNK1
Activated	NCAPH2
Activated	FCGR2A
Activated	ZNF830
Activated	YJU2
Activated	MSL1
Activated	CIP2A
Activated	MED28
Activated	KIF2C
Activated	TMOD1
Activated	ZWILCH
Activated	YIPF4
Activated	METTL2B
M1	CCL2
M1	VEGFA
M1	CCL4
M2	TGFA
M1	CSF2
M1	CD40LG
M1	IL1A
M2	IL15
M1	IFNA2
M1	CCL7
Activated	IL1RN
M1	GRO
M1	RELA
M1	IRF5
M2	PPARG
Activated	IRF4
Activated	SOCS1
M1	COX2
M1	SOCS3
M1	RELB
