# Supplementary material for: Transcriptional profiling links unique human macrophage phenotypes to the growth of intracellular Salmonella enterica serovar Typhi
Source: Sci Rep. 2024 Jun 4;14:12811. doi: 10.1038/s41598-024-63588-6 (PMC11150401; doi:10.1038/s41598-024-63588-6)
Supplement: Supplementary file 8 — Supplementary Table S7. [file 41598_2024_63588_MOESM8_ESM.xlsx]

## Sheet: Sheet1
Polarization	hgnc_symbol	Bystander_1	Bystander_2	Bystander_3	Replicating_1	Replicating_2	Replicating_3	Host-Killed_1	Host-Killed_2	Host-Killed_3	Mixed_1	Mixed_2	Mixed_3	Non-Replicating_1	Non-Replicating_2	Non-Replicating_3	Naive_1	Naive_2	Naive_3
M1	TNF	5869.18	4225.88	7194.28	9055.46	11185.8	9204.43	8239.46	8741.55	7221.11	8844.53	8208.41	6883.34	5746.78	4399.71	6389.77	166.893	221.992	161.734
M1	IL1B	140545	131290	218303	421015	443542	330274	260748	227365	248148	332639	298285	278330	191184	191409	237631	384.361	463.589	313.765
M1	IL6	308.773	72.7793	265.977	323.165	655.578	461.279	459.892	476.216	516.344	461.089	487.086	393.986	339.53	180.585	277.398	0	0	0
M1	CXCL10	3299.39	3128.99	1574.56	1785.62	1525.91	2492.83	1613.37	2224.91	1876.56	1983.35	1748.03	2742.2	2050.95	2089.86	2377.93	11.3791	10.7517	9.70407
M1	CD80	2631.21	3049.45	3461.57	4146.37	3649.48	2842.63	3618.03	3653.56	3914.97	4338.43	3571	3540.17	3009.89	3349.04	3535.62	3.16086	3.16227	3.23469
M2	CD163	95.454	64.9815	62.6207	251.959	365.937	346.92	109.881	95.4359	107.893	168.772	165.725	194.138	122.736	132.976	120.259	2378.86	2142.12	2261.59
M2	IL10	41.5017	58.2234	74.2411	602.511	419.626	503.563	144.185	250.64	275.512	376.152	361.712	329.749	144.53	208.494	121.863	28.4477	11.3842	13.4779
M2	CCL22	47148.5	95631	109367	131772	84792.8	64375.3	105126	105805	100500	140083	115804	102251	76556.1	108857	108254	103.676	76.527	91.1104
M2	CCL17	161.857	435.636	402.839	694.257	279.751	330.583	278.722	416.448	393.038	779.881	494.292	532.452	378.53	613.99	501.882	0	0	0
M2	CD36	2250.22	1837.16	1333.76	818.867	764.37	1353.08	1402.72	1591.56	1142.51	1072.2	1403.61	1233.35	1367.3	1208.28	1260.32	8350.36	8577.98	8144.41
M2	CD209	817.584	979.401	699.803	972.233	772.847	1098.42	1017.87	937.971	1026.91	1118.53	1066.4	1331.84	886.679	1073.66	780.883	3411.83	3418.42	3313.94
M2	CCL13	238.22	224.576	220.141	162.952	196.391	216.224	265.322	303.66	236.979	184.215	162.842	178.436	193.853	126.41	195.622	3.16086	3.16227	3.23469
M1	CCL19	896.438	1613.62	1440.28	1398.1	671.12	673.659	1276.76	1179.94	1379.49	1655.73	1333	1314.72	1309.94	1543.18	1534.51	1.89652	2.52982	2.69557
M2	CCL7	22.4109	15.0757	9.68362	31.4949	86.1859	40.3619	27.3362	12.532	25.0466	39.7111	27.3806	49.962	24.0883	0	16.0346	0	0	0.539115
M1	CXCL1	25717.8	30589.1	32726.1	73624.1	61671	68798.8	51759.3	54524.8	52724.9	59864.4	56074	57159.4	35616.3	39329.8	37984.3	65.7459	58.8183	56.068
M1	CXCL2	3761.72	4800.31	5728.83	12111.8	11705.7	10722.8	7814.95	7812.25	7872.32	9877.02	8244.44	8609.17	5536.87	6248.25	6340.06	17.7008	15.1789	14.017
M1	CXCL3	3881.24	5083.11	6416.37	15128.5	12615.6	12156.6	8752.96	8708.77	9579.34	11461.1	11151.1	9955.29	5270.75	6686.58	6748.95	16.4365	12.6491	10.7823
M1	CSF3	22.4109	98.2521	103.938	482.009	524.18	394.009	142.577	100.256	142.573	204.071	269.483	167.016	88.3238	0	115.449	0	0	0
M1	CCR7	22446.6	59842.8	52232.1	120235	91198.8	74263	58391.3	77709	70964.6	94383.3	85946.2	74746	43295.8	68609.3	54150.3	2.52869	0	1.61734
M1	CXCL8	160111	194460	222271	531020	449289	417397	246456	282682	256953	392716	302163	331281	180345	246054	272212	659.355	520.51	469.569
M1	CXCL9	281.382	271.363	160.748	254.698	128.572	213.341	216.01	281.488	227.346	247.091	87.9061	289.78	192.706	451.463	291.829	0.632172	0	0.539115
M1	CXCL11	581.024	684.125	424.142	1047.55	500.161	811.082	536.005	800.12	479.738	991.673	518.79	860.774	526.501	784.725	756.831	0	0	0.539115
M1	CCL2	5811.9	5241.67	4514.5	3267.25	4273.97	3998.71	4329.85	4481.63	4932.24	3848.66	3305.84	3625.82	4388.66	3585.44	4496.09	289.535	279.545	265.245
M2	CCL1	68.0629	74.8587	52.2915	16.4321	67.8184	18.259	48.2404	52.056	52.0198	35.2987	51.879	38.5421	90.6179	8.20842	93.0004	0	0	0
M2	CCL24	606.755	590.552	644.929	232.788	295.293	266.196	584.781	430.908	549.097	412.554	533.201	328.322	470.295	487.58	556.399	22.126	18.9736	22.1037
M2	CCR2	337.824	364.936	189.799	45.1883	49.4509	84.5678	166.161	174.484	132.939	82.7314	96.5526	129.901	193.853	149.393	137.897	1911.69	2023.85	2022.76
M2	CXCR2	48.9721	23.3933	20.0128	17.8015	9.89019	14.415	11.7921	20.244	9.63329	8.82468	5.76433	37.1146	5.73531	21.3419	4.81037	379.303	431.966	394.632
M1	CMPK2	4698	5179.81	5016.11	5044.66	4457.65	5237.44	4652.52	5143.9	4363.88	5156.92	5307.51	5550.07	5320.07	4383.3	5440.53	166.261	171.395	163.891
M1	RSAD2	5002.62	6509.59	6757.23	11238.2	9781.39	8848.86	6497.99	6981.28	6727.89	10297.3	7820.76	10900.3	7343.49	7875.16	8581.7	79.0215	70.2025	66.8503
M1	DDX58	1080.71	1301.71	1044.54	1110.54	1124.66	1056.14	1050.57	1004.49	1001.86	1081.02	804.124	1264.75	1095.44	1091.72	1112.8	82.8145	89.8085	83.0237
M1	DHX58	2782.28	2441.75	2611.35	3159.07	2262.03	2857.05	2589.44	2728.12	2938.15	2993.77	2906.66	2956.32	2476.51	3432.76	2623.25	230.111	242.863	226.967
M1	XIRP1	25.7311	9.35734	48.4181	52.035	16.9546	20.1809	50.3844	54.948	42.3865	28.6802	74.9363	24.2673	33.2648	22.9836	51.3106	1.89652	8.85436	2.69557
M1	WARS1	22696.5	24743.4	24964.4	26055.8	23749.2	23406.1	26909.6	27033.4	25955.9	25962.2	24455.2	26183	21699	22371.2	23224.5	3290.46	3330.51	3274.58
M1	IFIT1	2642.83	2889.86	2547.44	2876.99	2393.43	2729.23	2467.77	2416.75	2362.08	2791.91	2504.6	2984.87	2213.83	2856.53	2716.25	24.6547	24.6657	23.7211
M1	IFIT3	3718.56	4127.11	3904.43	4395.59	3792.18	4263.95	3998.06	3576.44	3870.66	4508.31	4095.56	4685.01	3858.72	4803.57	4226.71	43.6199	45.5367	43.1292
M1	GBP1	2732.47	2748.46	2298.89	2993.38	2298.76	2801.31	2561.57	2649.07	2281.16	3032.38	3055.1	3668.64	2804.57	3130.69	2968	144.135	152.422	156.882
M1	IDO1	34653.1	50235.9	42456.2	89816.5	57002.8	63461.4	55231	63576.7	59790	81553.3	66464.2	65563	45060	62927.4	54471	3.16086	2.52982	2.69557
M1	TAP1	22066.5	20596	19783	24325	20386.5	23491.6	20339.2	23337.5	21906.1	23471.4	24399	24440	19568.9	20263.3	20567.5	1878.82	1877.13	1864.26
M1	OASL	2836.23	2410.55	2244.02	1336.48	1631.88	1741.33	2071.66	2151.65	2073.08	1836.64	2016.08	2061.29	2208.09	2119.41	2374.72	30.9764	26.5631	25.8775
M1	CMPK2	4698	5179.81	5016.11	5044.66	4457.65	5237.44	4652.52	5143.9	4363.88	5156.92	5307.51	5550.07	5320.07	4383.3	5440.53	166.261	171.395	163.891
M1	IFIT2	711.34	833.843	721.107	677.825	608.953	641.946	693.59	731.676	626.164	764.438	609.578	906.454	749.031	779.8	796.918	18.9652	20.2385	19.4081
M1	TNFAIP2	54514.2	50788.5	57049.4	64079.8	64638	60546.7	60082.9	63918	65727.9	56605.9	60712.8	56872.5	54119.5	51108.9	51719.5	1014.64	1053.67	1010.84
M1	GBP4	2362.28	2361.69	2282.75	3993	3149.32	3033.87	2343.95	2929.59	2429.52	2959.58	2477.22	3415.98	2200.06	2746.54	2648.91	37.9303	36.0499	36.1207
M1	RSAD2	5002.62	6509.59	6757.23	11238.2	9781.39	8848.86	6497.99	6981.28	6727.89	10297.3	7820.76	10900.3	7343.49	7875.16	8581.7	79.0215	70.2025	66.8503
M1	IFIT5	493.871	526.61	494.51	464.207	466.252	507.407	555.301	556.228	425.791	537.202	580.756	549.582	434.736	331.62	541.968	34.1373	36.6824	34.5034
M1	ACOD1	149.406	176.75	108.457	131.457	104.553	188.355	190.818	257.388	206.152	195.246	144.108	177.008	159.442	132.976	168.363	1.26434	1.26491	0.539115
M1	NCF1	4124.44	3393.08	3550.66	2908.48	3481.35	3650.83	3786.34	4263.77	3612.48	3289.4	3582.53	3010.57	3703.86	3086.37	3942.9	488.669	462.957	462.561
M1	IFI44L	4704.64	6204.44	4966.41	3353.52	2735.34	3875.7	4887.29	3862.75	4631.69	4813.86	3170.38	5081.85	4534.34	5681.87	4528.16	23.3904	30.3578	21.0255
M1	PTGS2	2152.28	3195.53	4642.97	8484.45	8889.86	6956.66	6763.84	5965.23	5868.6	7269.33	5359.39	6839.09	3527.22	4183.01	3830.66	56.2633	45.5367	37.738
M1	C1orf198	219.959	324.908	287.281	373.831	327.789	282.533	240.13	324.868	240.832	376.152	335.772	306.91	362.472	226.552	465.002	835.731	865.83	822.15
M1	ISG15	23122.3	20217.6	19462.1	21805.4	18148.5	20747.9	18561.8	21384.4	21742.3	21285.1	20928.8	21182.5	19513.8	21826.2	22065.2	339.476	338.363	328.86
M1	ISG20	3028.8	2655.92	3201.4	4587.3	3732.84	3612.39	3230.5	3722.97	3866.8	4283.28	3779.96	3842.79	2747.21	3078.16	3331.98	44.252	44.2718	41.5118
M1	CD40	11725.9	14512.7	18863.7	30384.3	26107.3	21914.6	22706.8	24734.3	24638.1	27068.6	23385.9	22026.1	14748.9	16554.7	18451	361.602	319.39	283.574
M1	SLC15A3	8324.42	9530.45	9879.23	12966.3	11883.8	11769.3	10516.9	11492.8	12193.8	13157.6	11690.1	10860.3	9720.2	10283.5	10061.7	2795.46	2685.4	2649.21
M1	CD38	880.667	995.517	881.855	791.48	788.389	936.972	1148.12	1235.85	1144.43	1051.24	834.387	997.813	931.414	630.407	926.797	441.888	664.077	404.875
M1	RRAD	839.995	817.208	666.233	1265.27	1158.56	1362.69	1100.95	904.231	1082.78	1299.43	1439.64	1400.36	968.12	1147.54	994.143	1.89652	1.89736	1.61734
M1	USP18	2923.38	3514.2	2924.45	2714.04	2543.19	2571.63	2729.87	2548.81	2743.56	2929.79	2575.22	2832.13	2724.27	2408.35	2969.6	113.791	124.594	114.292
M1	CD274	2374.73	3585.94	3203.99	4409.28	2862.5	3991.02	3697.9	3855.03	3485.32	4382.56	3447.07	3728.59	2757.54	3294.86	3179.65	17.7008	17.0763	16.1734
M1	APOL2	1387.82	1670.8	1856.03	2066.34	1771.76	1639.46	1925.86	1971.38	2053.82	2207.27	2063.63	2034.17	1694.21	1741.83	1621.09	295.856	287.767	286.809
M1	B2M	143598	150795	144234	179808	151504	165217	165350	175032	169687	183613	156780	162662	128776	165232	161959	31466.4	31450.1	30881
M1	MINK1	1830.23	1974.4	1742.41	1514.49	1647.42	1408.82	2070.59	2074.53	2304.28	1720.81	2111.19	1714.41	2150.74	1787.79	1592.23	1070.27	908.837	1496.58
M1	CD14	6004.47	5176.17	5597.78	4763.94	6151.7	5869.77	7338.98	6194.66	8402.15	6454.15	6543.96	4435.2	5196.19	5291.15	5971.27	12395	12912.2	12032.5
M1	PLSCR1	4569.34	5232.83	5174.93	5118.6	4796.74	5034.67	5540.14	5294.28	5001.6	5388.57	4866.54	5353.07	4630.69	4767.45	5110.21	470.336	477.503	466.874
M1	TNFRSF1B	21343.5	14636.4	22120	30763.6	39074.7	31012.3	30034.5	26365.4	33637.5	28951.6	30032.2	26471.3	24126.2	18268.7	21887.2	7227.62	12017.3	7578.34
M1	SERPING1	478.93	360.777	438.991	306.733	189.326	343.076	380.027	608.284	352.578	384.977	489.968	385.421	360.177	178.944	421.709	64.4815	129.021	60.3809
M1	MT2A	3537.61	3218.92	2770.16	2797.57	2969.88	3474.97	2736.84	3403.88	3175.13	2637.48	2344.64	2805.01	3008.74	2831.91	2926.31	228.846	228.949	216.185
M1	RILPL2	2074.26	2018.59	2862.48	3880.72	2979.77	2962.76	2543.88	2568.09	2782.09	2757.71	2715	2750.77	2434.07	2344.33	2963.19	1761.86	2507.05	1277.7
M1	ZCCHC2	1436.79	1587.11	1650.73	1533.66	1624.82	1357.89	1696.45	1178.97	1489.31	1627.05	2101.1	1772.94	1721.74	1287.08	1736.54	635.965	808.909	657.181
M1	CXCL10	3299.39	3128.99	1574.56	1785.62	1525.91	2492.83	1613.37	2224.91	1876.56	1983.35	1748.03	2742.2	2050.95	2089.86	2377.93	11.3791	10.7517	9.70407
M1	COX17	1631.02	1566.83	1598.44	1897.91	1719.48	1764.39	1695.38	1979.09	1647.29	1802.44	1660.13	1761.52	1431.53	1525.12	1704.47	611.31	621.703	603.27
M1	NINJ1	20291.9	18659.6	21789.4	24956.3	23123.3	22288.4	21731.2	24052.8	21898.4	23084.3	24086.3	22237.4	20007.1	20204.2	21754.1	2909.89	2961.15	2889.66
M1	APOBEC3A	216.639	129.443	224.014	71.2058	59.3411	59.5818	195.642	135.924	171.473	83.8345	89.3472	128.474	139.942	287.295	110.638	0.632172	0	0.539115
M1	CCL20	1385.33	1530.96	3097.47	8988.36	9209.18	6233.99	3176.36	2657.75	3585.51	5380.85	4184.91	4492.3	2356.07	2781.01	3686.35	25.9191	28.4605	11.8605
M1	ABL2	4260.57	6416.02	9338.24	16896.3	17070.5	9750.28	9501.22	8505.37	10889.5	13637.4	12471.1	13965.1	9704.14	8815.85	9896.53	735.848	643.839	493.829
M1	MON1B	2409.59	2335.7	2652.67	2021.15	2109.44	2451.5	2654.83	2470.73	2512.36	2326.41	2935.49	2463.84	2446.68	2007.78	1876.04	1570.32	1639.32	1560.74
M1	AIM2	78.8533	65.5014	58.7473	95.854	103.141	71.1138	60.0325	78.084	48.1664	82.7314	54.7612	78.5118	48.1766	77.1592	115.449	1.89652	0	2.15646
M1	CXCL8	160111	194460	222271	531020	449289	417397	246456	282682	256953	392716	302163	331281	180345	246054	272212	659.355	520.51	469.569
M1	MXRA7	677.308	717.396	874.754	936.63	1137.37	826.458	1020.55	831.932	886.263	983.952	890.589	1004.95	806.384	745.325	896.332	473.497	553.398	434.527
M1	NFKBIB	2373.07	2124.12	2375.07	2496.31	2673.18	2675.42	2381.47	2529.53	2468.05	2729.03	2745.26	2513.8	2414.57	2324.63	2430.84	493.094	497.742	487.899
M1	SLC8A1	2038.57	1835.6	1956.09	1220.08	1801.43	1096.5	1791.86	1411.3	2206.02	1451.66	1580.87	1720.12	2173.68	1794.36	1749.37	3205.11	3469.65	3239.54
M1	INHBA	1632.68	3775.69	6453.16	11332.7	8324.71	5623.76	4494.94	4061.33	5654.74	7680.78	5852.24	5198.91	3866.75	6082.44	6038.61	1.89652	0.632455	0.539115
M1	ARHGAP32	154.386	124.765	345.382	156.105	299.531	117.242	151.153	134.96	131.013	218.411	233.455	147.031	128.471	103.426	161.949	407.119	352.277	327.243
M1	GABARAPL1	667.348	736.111	843.766	660.023	587.76	533.354	735.934	711.432	551.024	600.078	811.33	682.339	736.414	576.231	769.659	173.847	178.352	196.238
M1	DYRK4	16.6007	5.19852	10.3292	9.5854	24.019	5.76598	0	3.856	17.3399	25.371	8.6465	19.9848	16.0589	8.20842	1.60346	39.1947	51.8613	47.4421
M2	TGM2	4239.82	9247.65	8757.22	23206.2	14532.9	15553.7	10382.9	10864.3	10463.7	18985.2	16905.3	17419.6	9293.5	12366.8	12362.6	356.545	192.266	194.62
M2	ALDH1A2	354.425	660.212	566.169	1389.88	914.136	815.887	731.646	676.728	797.636	1275.17	1373.35	1580.23	615.972	717.416	572.434	187.755	125.226	152.03
M2	GPC4	403.397	545.845	367.332	403.956	282.577	411.307	384.315	337.4	394.965	359.606	479.881	359.727	363.619	341.47	380.019	1300.38	1257.95	1293.34
M2	DBN1	95.454	54.5845	98.7729	86.2686	80.5344	58.6208	61.6405	96.3999	96.3329	70.5974	87.9061	99.9241	71.1178	64.0257	46.5002	440.624	432.599	425.901
M2	LPL	2395.48	2633.05	3175.58	6256.53	5422.65	4414.82	3366.65	2994.18	2930.45	5270.54	5088.46	5444.43	3352.86	3887.51	3763.31	7022.17	7299.79	7491
M2	NVL	470.63	470.466	390.573	346.444	531.244	449.747	414.332	383.672	466.251	426.894	391.975	419.681	618.266	430.121	460.192	560.104	628.027	642.086
M2	IGFBP3	48351.2	45371.7	50245.7	54684.7	50516.2	49245.4	52874.7	47150.2	47964.1	53570.2	57079.9	56048.8	49324.8	52473.2	53055.1	2849.2	2988.98	2934.94
M2	OSBPL3	127.825	150.757	213.685	236.896	235.952	168.175	205.29	188.944	179.179	320.998	214.721	249.81	205.324	272.52	246.932	429.245	446.513	449.622
M2	AMD1.00	2953.26	3488.73	3497.08	3200.15	3433.31	3159.76	3376.83	3257.35	3011.37	3435.01	2900.9	3191.86	3001.86	3081.44	3247	2788.51	2648.72	2688.57
M2	ELOA	6206.17	6830.34	7720.43	7019.25	6728.15	5945.69	7723.29	7501.84	6708.62	7607.98	7384.11	6891.9	6883.52	7029.69	7855.33	1732.15	1741.15	1820.05
M2	WDR6	1690.78	1525.25	1467.39	1747.28	1260.29	1572.19	1441.85	1482.63	1520.13	1494.68	1687.51	1740.11	1370.74	1876.45	1436.7	2082.37	2017.53	2100.39
M2	CAV1	10.7905	18.7147	76.8234	87.6379	55.1025	101.866	32.1603	97.3639	42.3865	176.494	56.2022	84.2217	37.853	121.485	59.3279	13.9078	3.79473	2.15646
M2	PLAU	8536.08	9059.46	9753.34	12192.6	11708.6	10862.2	10931.3	11033	11696.7	11522.8	11172.7	10970.2	8987.23	8646.75	9410.68	1252.96	1260.48	1231.88
M2	PRKCH	216.639	196.504	280.179	368.353	429.517	329.622	308.739	208.224	267.805	276.874	270.924	354.017	326.913	359.529	285.415	72.6998	98.6629	68.4676
Activated	VIM	5905.7	8226.14	6974.14	22254.6	20108.2	20830.6	9565.54	10417	9259.52	14581.7	14335.9	15321.2	8181.99	9851.75	9425.11	5833.68	3690.37	4542.58
Activated	ANPEP	35205.9	38487.8	38539.5	41770.4	38804.9	39335.5	44114.8	43267.2	43320.9	42209.5	43598.5	41905.3	37989.5	36783.6	38223.2	12402.6	12537.8	12326.9
Activated	HK2	4546.93	6133.74	8708.16	19948.6	19446.9	13089.7	9789.59	9120.4	11022.4	13230.4	11479.7	13292.8	7249.43	7676.52	8894.37	1197.97	1041.65	707.319
Activated	UPP1	1288.21	1009.03	1800.51	2686.65	2820.12	2077.68	1680.91	1716.88	1766.75	1992.17	1909.44	1721.55	1426.94	1449.61	1643.54	264.88	316.227	230.202
Activated	ITGB3	183.438	413.802	597.156	2178.62	1650.25	1233.92	569.773	466.576	718.643	1210.08	1219.16	1297.59	474.884	638.615	634.969	14.54	7.58945	4.85203
Activated	CTTN	34.0314	24.4331	59.3929	84.8992	66.4055	65.3478	29.4803	46.272	55.8731	71.7005	33.1449	58.5269	43.5884	82.0842	36.8795	21.4938	27.828	12.9388
Activated	PTGS2	2152.28	3195.53	4642.97	8484.45	8889.86	6956.66	6763.84	5965.23	5868.6	7269.33	5359.39	6839.09	3527.22	4183.01	3830.66	56.2633	45.5367	37.738
Activated	TIMP1	12320.2	10927.8	11322.7	11662.7	10671.5	13043.6	12584.3	13815.1	11771.9	12335.8	11641.1	12022.3	10991.1	10864.7	11993.8	6135.23	7590.09	6082.83
Activated	SDS	373.516	431.477	391.218	828.452	803.931	745.734	510.812	619.852	495.151	632.068	556.258	672.346	495.531	490.864	585.261	348.959	296.621	309.452
Activated	SLC15A3	8324.42	9530.45	9879.23	12966.3	11883.8	11769.3	10516.9	11492.8	12193.8	13157.6	11690.1	10860.3	9720.2	10283.5	10061.7	2795.46	2685.4	2649.21
Activated	MGLL	5081.47	7296.64	7171.69	11272.4	8877.15	8466.39	8755.64	9568.66	9669.9	10947	9586.08	10400.7	7315.96	8331.55	7120.95	551.254	468.016	485.743
Activated	IL1RN	11112.5	10883.6	19859.2	23947.1	26572.1	14754.2	17456.1	13574.1	16642.5	18734.8	19607.4	14890.1	12030.4	11263.6	17690.9	737.745	877.847	646.399
Activated	TFPI2	219.959	604.588	903.159	2860.56	2211.16	2110.35	1125.61	942.791	1277.37	2070.49	1801.35	1421.78	638.913	1034.26	965.28	5.05738	1.89736	1.61734
Activated	RPLP0P6	112.885	120.086	62.6207	120.502	81.9473	138.384	106.665	73.264	136.793	90.453	164.283	105.634	108.971	134.618	129.88	219.996	189.736	200.551
Activated	LAT	241.54	298.915	426.079	1043.44	1028.58	969.646	430.948	514.776	468.178	685.016	570.669	618.102	527.648	515.489	495.468	144.135	122.064	97.5798
Activated	EPB41L3	5607.71	6943.15	7191.7	10115.3	8966.16	8600.93	8416.88	7120.1	8240.32	8996.76	8787.72	8956.05	6972.99	8155.89	7303.74	1894.62	1801.86	1740.26
Activated	THBD	12631.5	13980.4	18750.7	21248.1	20243.8	16601.2	20477.5	20504.3	23225.9	21093.2	20986.5	17168.4	16259.6	15518.8	15475	2633	2601.92	2572.12
Activated	RRAD	839.995	817.208	666.233	1265.27	1158.56	1362.69	1100.95	904.231	1082.78	1299.43	1439.64	1400.36	968.12	1147.54	994.143	1.89652	1.89736	1.61734
Activated	CD55	782.723	1081.81	1180.76	1606.24	1716.65	1377.11	1065.58	1175.12	1115.53	1630.36	1142.78	1374.67	919.944	927.552	1107.99	486.772	428.804	362.824
Activated	MMAA	117.865	109.689	131.697	228.68	210.52	184.512	113.633	204.368	236.979	219.514	108.081	154.169	111.265	164.168	105.828	80.2858	72.7323	65.2329
Activated	SLC38A2	3783.3	4775.36	4538.39	3072.8	3457.33	3387.52	3906.4	2975.87	2930.45	2801.84	3707.91	4273.89	3467.57	3590.36	3647.86	3244.31	2209.16	2077.21
Activated	SEC14L2	35.6915	42.6279	132.343	558.692	231.713	326.739	61.6405	96.3999	186.886	260.328	327.126	159.878	66.5296	246.253	224.484	8.21824	2.52982	0
Activated	WASL	221.619	214.699	313.749	406.695	368.763	310.402	280.33	267.028	302.485	302.245	243.543	301.2	285.618	331.62	306.26	157.411	206.813	129.388
Activated	PINLYP	175.967	154.396	136.216	280.715	288.228	326.739	146.865	168.7	183.032	305.555	240.661	274.077	193.853	233.119	200.432	424.187	433.231	411.884
Activated	CYP27B1	651.577	1110.4	857.323	2028	1200.95	1641.38	1219.41	947.611	1175.26	1535.49	1615.45	1588.79	988.767	1359.31	1125.63	54.3668	45.5367	45.2857
Activated	CD59	816.754	1221.13	1243.38	2963.26	2769.25	2562.02	1466.51	1592.53	1481.6	2170.87	1605.37	2088.41	1186.06	1608.85	1571.39	725.733	465.487	437.761
Activated	CD22	44.8219	57.7036	53.5827	89.0073	234.539	93.2168	92.7288	55.912	111.746	101.484	113.846	67.0919	98.6473	55.8173	97.8108	256.662	188.471	256.08
Activated	CLN8	1042.52	935.734	1011.62	1347.43	1270.18	1035.96	1210.83	1247.42	1119.39	848.272	1220.6	876.477	1075.94	989.936	989.332	639.126	566.679	987.659
Activated	NINJ1	20291.9	18659.6	21789.4	24956.3	23123.3	22288.4	21731.2	24052.8	21898.4	23084.3	24086.3	22237.4	20007.1	20204.2	21754.1	2909.89	2961.15	2889.66
Activated	MRAS	2391.33	2930.41	3277.58	2987.91	2882.28	3319.29	3523.16	3095.4	2423.74	3098.57	3063.74	3056.25	3120.01	3344.11	2972.81	1668.93	1546.35	1711.69
Activated	CCL20	1385.33	1530.96	3097.47	8988.36	9209.18	6233.99	3176.36	2657.75	3585.51	5380.85	4184.91	4492.3	2356.07	2781.01	3686.35	25.9191	28.4605	11.8605
Activated	SERPINE2	2138.17	3441.94	4843.75	15514.7	13534	10795.8	6095.98	5211.38	6949.45	9902.39	8907.33	8973.18	4290.01	5410.99	6112.37	209.881	137.875	92.7278
Activated	ENAH	22.4109	21.3139	52.9371	104.07	110.205	53.8159	39.6643	53.984	48.1664	20.9586	31.7038	62.8094	98.6473	44.3255	19.2415	315.454	335.201	337.486
Activated	AMD1.00	2953.26	3488.73	3497.08	3200.15	3433.31	3159.76	3376.83	3257.35	3011.37	3435.01	2900.9	3191.86	3001.86	3081.44	3247	2788.51	2648.72	2688.57
Activated	AGPAT4	571.064	476.185	778.563	850.362	997.496	781.291	705.918	721.072	865.069	774.366	796.919	546.727	821.296	681.299	719.952	140.342	158.746	143.405
Activated	CAV1	10.7905	18.7147	76.8234	87.6379	55.1025	101.866	32.1603	97.3639	42.3865	176.494	56.2022	84.2217	37.853	121.485	59.3279	13.9078	3.79473	2.15646
Activated	KMO	1969.67	2340.89	2414.45	4465.43	3765.34	3570.11	2625.89	2856.33	2757.05	3722.91	2693.38	3405.98	2190.89	3170.09	2782	174.479	153.686	148.796
Activated	DERL2	678.138	585.354	590.055	716.166	709.268	723.631	679.654	783.732	732.13	636.48	551.935	588.124	503.56	541.756	604.503	333.155	366.191	326.165
Activated	ARHGAP12	56.4424	90.9741	105.229	141.042	200.629	98.9827	142.577	85.796	84.7729	147.813	97.9937	104.207	82.5885	91.9343	145.914	261.719	264.366	276.027
Activated	HIF1AN	942.089	996.037	1038.08	1050.29	1073.79	1043.64	993.753	898.447	776.443	1119.63	1017.4	927.866	837.355	730.55	997.35	525.967	679.889	617.287
Activated	PRCP	615.056	732.472	517.751	477.901	430.93	479.538	536.005	642.988	647.357	529.481	422.237	552.437	504.707	507.28	479.433	1446.41	1400.25	1442.67
Activated	SPAST	273.911	381.571	352.484	330.012	327.789	279.65	386.459	309.444	446.985	388.286	377.564	382.566	391.148	430.121	351.157	280.684	241.598	259.853
Activated	R3HDM4	3082.75	2987.59	2978.68	2651.05	2348.21	2856.08	3011.27	3186.98	3223.3	2716.9	2941.25	2719.36	2837.83	2769.52	2802.84	1820.02	1918.87	1687.97
Activated	AFAP1	1056.63	1347.98	1425.43	1113.28	1145.85	813.965	1403.26	1159.69	1213.79	1475.93	1392.09	1043.49	1299.62	1333.05	1415.85	544.3	533.792	842.098
Activated	TNFAIP8L3	6.64028	21.8338	18.0761	5.47737	26.8448	4.80499	7.50407	15.424	7.70663	14.3401	21.6162	9.99241	24.0883	0	16.0346	287.638	242.863	270.636
Activated	TMEM38B	392.606	471.506	544.865	910.613	843.492	900.455	622.837	842.536	608.824	686.119	645.605	765.133	361.324	446.538	465.002	489.933	280.177	258.236
Activated	CXCL9	281.382	271.363	160.748	254.698	128.572	213.341	216.01	281.488	227.346	247.091	87.9061	289.78	192.706	451.463	291.829	0.632172	0	0.539115
Activated	SELENON	2149.79	1847.55	1832.14	1854.09	1804.25	1938.33	1833.14	1861.48	1743.63	1741.77	2026.16	1979.92	1569.18	1572.73	1646.75	6807.86	6909.57	6802.01
Activated	GLTP	657.388	767.302	732.082	901.027	775.673	932.168	807.759	720.108	776.443	825.107	819.976	809.385	768.531	875.018	723.159	974.809	973.98	965.555
Activated	MT-CO1	193680	191488	218079	160020	183616	169890	203275	181082	177513	184955	163017	177719	180762	201111	212848	158020	161044	135662
Activated	SLC31A1	1309.79	1330.3	1377.66	1307.72	1689.81	1555.85	1585.5	1502.88	1562.52	1479.24	1588.07	1404.65	1540.5	1157.39	1332.47	2444.61	2462.78	2469.69
Activated	SLC7A7	7886.99	7463	6276.28	6351.01	6582.63	8052.2	8079.73	9093.41	6833.86	7296.91	7541.19	7203.1	7155.37	6123.48	6343.27	3894.81	4005.97	5389.53
Activated	MCM3	1636	1370.33	948.995	605.249	825.124	1057.1	993.753	974.603	980.669	667.366	750.804	836.507	1404	1091.72	1034.23	4243.77	4560	4544.74
Activated	MCM2	2033.59	1245.57	1222.72	1020.16	1370.5	1277.17	1310	1220.42	1323.61	1069.99	1536.19	1388.94	1493.47	1285.44	1439.9	4187.51	4480.94	4418.59
Activated	SQSTM1	83655.9	83487.2	100343	97384.9	91383.9	84753.2	99517.8	105756	100878	99487.2	98976.5	82320.3	82883.2	85293.7	92099.3	7350.26	7397.19	7420.92
Activated	MCM6	727.11	395.088	395.092	212.248	347.569	271.001	373.059	289.2	277.439	226.132	347.301	452.513	486.354	428.48	445.761	2064.04	2272.41	2179.1
Activated	MCM7	2352.32	1563.72	1360.23	781.895	1193.89	1301.19	1324.47	1151.98	961.402	982.849	1223.48	1617.34	1648.33	1259.17	1236.26	2901.04	3493.68	3412.06
Activated	GRK2	9389.35	8375.34	8316.94	6018.26	6131.92	6130.2	7973.61	7737.06	8340.5	6149.7	7260.18	6470.8	7596.99	6960.74	7473.71	11570	12337.3	12046
Activated	HMOX1	16501.9	17658.3	15682.9	29970.8	26015.4	23020.7	23537.6	24708.3	36883.9	26468.5	27080.8	19569.4	19407.1	20703.3	17896.2	4223.54	4109.69	5153.94
Activated	HMGCS1	4590.09	4864.78	5410.56	4939.22	5546.98	5103.86	5771.16	5068.71	4949.58	5107.28	3677.64	5044.74	4752.28	5663.81	4815.18	1236.53	1380.02	1234.03
Activated	PSIP1	214.979	228.215	149.773	145.15	180.849	193.16	181.17	133.032	104.04	152.226	157.078	208.413	172.059	174.019	251.743	505.738	504.699	475.499
Activated	PCNA	579.364	564.559	455.13	280.715	348.982	441.098	488.3	452.116	369.918	372.843	384.769	402.551	512.737	413.704	471.416	877.455	941.092	954.773
Activated	UBTF	2335.72	2536.36	2246.6	1877.37	1528.74	2074.79	2291.42	2168.03	2053.82	1950.25	2399.4	2116.96	2341.15	2388.65	2211.17	2888.39	2767.62	2997.48
Activated	SDF4	16616.5	18493.7	19791.4	25521.8	21662.3	21902.1	21418.2	22654	23753.8	23622.6	24338.5	22375.8	18554.9	18835	18535.9	8287.14	8046.09	7871.08
Activated	STRBP	132.806	174.67	166.558	262.914	291.054	244.093	171.522	187.98	150.279	193.04	152.755	182.718	189.265	152.677	195.622	406.487	398.446	405.414
Activated	DUT	534.542	481.383	432.535	251.959	292.467	387.282	340.899	336.436	281.292	262.534	345.86	216.978	416.383	303.712	490.657	1353.48	1416.7	1352.1
Activated	POLD2	1380.35	1225.81	910.906	907.874	894.355	1145.51	1053.25	968.819	1086.64	1035.8	1053.43	1107.73	1067.91	1298.57	1149.68	2876.38	2911.82	2931.17
Activated	LTV1	846.635	897.785	814.07	809.281	733.287	788.979	770.239	780.84	762.957	730.242	668.663	773.698	810.973	945.61	838.607	1243.48	1211.15	1249.67
Activated	WAC	1880.86	1851.19	2291.14	2047.17	2303	2093.05	2266.76	1918.36	1951.7	1853.18	1988.69	2278.27	2298.71	2377.16	2134.2	1483.08	1454.01	1230.26
Activated	RNASEH2B	482.25	413.282	371.205	350.552	357.46	350.764	351.619	354.752	416.158	399.317	435.207	408.261	384.266	397.288	410.485	885.673	905.042	896.548
Activated	ITGA6	371.856	463.708	429.307	264.283	389.956	300.792	436.308	271.848	329.458	297.833	268.041	375.429	414.089	400.571	317.484	1539.97	1545.72	1521.38
Activated	PBK	164.347	97.7322	98.7729	21.9095	38.1479	41.3229	79.3287	71.336	57.7997	44.1234	43.2325	51.3895	100.941	82.0842	73.759	195.973	255.512	256.08
Activated	STMN1	1176.16	1307.95	753.385	241.004	299.531	316.168	586.389	508.028	485.518	339.75	324.244	403.979	880.944	763.383	963.677	3610.33	3714.41	3733.91
Activated	FCGR1A	380.156	163.753	265.331	145.15	203.455	189.316	198.858	303.66	221.566	196.349	226.25	202.703	262.677	221.627	245.329	4525.09	4184.95	4482.2
Activated	SLPI	1107.27	1077.13	821.171	1469.3	911.31	1128.21	920.856	1460.46	1443.07	912.251	662.898	927.866	704.296	863.526	881.901	426.084	487.622	394.093
Activated	ANAPC5	2108.29	2439.15	1874.1	1687.03	1362.02	1731.72	1846.54	2025.36	1976.75	1743.98	1687.51	1790.07	1920.18	2071.81	1919.34	3100.17	2918.15	3141.96
Activated	TACC3	1357.11	1488.86	784.373	232.788	382.892	491.07	769.167	505.136	655.064	463.296	497.174	629.522	1213.59	858.601	668.641	2334.61	2595.59	2893.43
Activated	CLNS1A	976.121	1216.45	816.006	688.779	703.616	692.879	884.408	724.928	730.203	794.221	701.807	895.034	707.737	814.275	913.97	1466.64	1381.28	1476.1
Activated	KNTC1	434.938	434.077	285.344	132.826	241.603	221.029	222.978	218.828	198.446	206.277	230.573	292.635	501.266	192.077	262.967	429.877	591.345	629.147
Activated	MGMT	79.6833	73.819	71.6588	34.2336	42.3865	50.9329	51.9925	49.164	84.7729	61.7728	51.879	42.8246	58.5002	67.3091	38.4829	246.547	252.982	243.68
Activated	KIFC1	719.64	859.835	550.675	142.412	178.023	199.887	413.26	293.056	304.412	227.235	221.927	301.2	527.648	512.206	410.485	917.282	889.231	1115.97
Activated	SPI1	33643	29845.8	34083.1	25445.1	25234.1	22395.1	30775.8	32044.3	33377.4	29532.9	32871.1	23800.5	30416.6	31215	34225.8	11202.7	10822.6	12721
Activated	MTMR12	447.389	432.517	425.434	319.057	454.949	321.934	434.7	414.52	446.985	464.399	412.15	452.513	363.619	308.637	380.019	934.982	953.109	940.216
Activated	FHL2	119.525	69.1403	86.507	45.1883	69.2313	56.6988	70.2166	64.588	57.7997	63.9789	86.465	91.3591	91.7649	75.5175	78.5693	197.238	221.992	212.95
Activated	NCAPG2	542.843	520.372	400.256	156.105	192.152	228.717	341.971	311.372	312.119	268.05	242.102	336.887	610.237	540.114	370.398	598.035	690.64	815.681
Activated	SPEN	4404.16	6431.09	5698.49	5525.3	5717.94	5547.84	6025.23	5062.93	6263.56	5958.86	5578.43	6052.54	6950.05	6409.14	6186.13	3148.85	2901.07	2605
Activated	RRP15	319.563	316.07	258.875	245.112	446.471	381.516	327.499	312.336	335.238	351.884	201.752	301.2	266.118	297.145	245.329	540.507	502.169	536.419
Activated	ASF1B	913.038	715.317	473.852	172.537	344.744	331.544	441.132	324.868	406.525	277.977	361.712	282.642	611.384	323.412	490.657	1025.38	1313.61	1353.72
Activated	NFYA	1310.62	1402.56	1574.56	1361.13	1381.8	1235.84	1454.72	1503.84	1560.59	1425.19	1464.14	1450.33	1453.33	1324.84	1293.99	1041.82	1005.6	984.424
Activated	OGFOD3	677.308	548.964	426.079	535.413	363.111	510.29	467.396	457.9	500.931	433.512	531.76	499.62	383.119	556.531	479.433	715.619	741.237	776.865
Activated	GPATCH4	771.932	608.227	624.271	598.403	576.457	618.882	492.588	489.712	499.004	499.697	586.521	552.437	728.384	802.784	766.452	1015.9	1061.89	1063.13
Activated	PIAS1	1282.4	1412.44	1435.11	1336.48	1446.79	1296.39	1680.37	1540.47	1612.61	1431.8	1289.77	1468.88	1460.21	1584.23	1524.89	940.04	898.085	869.053
Activated	NSD3	1919.87	2314.9	2442.85	2340.21	2428.75	2050.77	2251.22	2080.31	2425.66	2131.16	1987.25	2159.79	2398.51	2298.36	2466.12	1876.92	1824	1528.39
Activated	RREB1	2298.37	3114.43	2829.55	2970.1	2969.88	2546.64	3250.33	2873.68	3186.69	3105.18	3656.03	3454.52	3154.42	2707.14	2658.53	2217.66	1858.78	2324.66
Activated	MIER1	710.51	874.391	902.513	1131.08	1113.35	915.831	756.839	776.02	861.216	911.148	732.07	922.156	975.003	927.552	1040.64	560.104	595.772	448.544
Activated	EGFL7	710.51	597.83	613.296	1195.44	948.045	1210.86	709.134	907.123	676.257	878.056	958.32	906.454	720.355	755.175	889.918	1309.23	1345.23	1236.73
Activated	OSBPL5	68.8929	75.8984	92.9627	54.7737	81.9473	27.8689	68.6086	31.812	86.6996	54.0512	70.6131	84.2217	81.4414	87.0093	64.1382	514.588	515.45	497.064
Activated	PFKFB3	3522.67	4816.43	4958.01	5308.94	4621.54	4726.19	5728.82	4980.99	5905.21	5704.05	5966.08	4969.08	4527.45	4355.39	4213.88	915.385	884.804	870.671
Activated	MRPL52	2684.33	2223.93	2528.07	2044.43	2010.53	1814.36	2139.19	2820.66	2342.82	2037.4	2147.21	2029.89	2151.89	1978.23	2377.93	980.499	942.357	975.259
Activated	ADD2	229.92	239.652	205.293	180.753	100.315	118.203	107.737	187.016	138.719	86.0406	115.287	129.901	209.912	152.677	177.984	556.944	579.961	589.253
Activated	PHF2	810.114	896.745	911.551	818.867	799.692	776.486	892.448	886.879	1030.76	830.623	883.384	782.263	877.502	771.592	792.107	1124.63	1137.15	1089.55
Activated	PDCD4	183.438	106.57	254.356	213.617	309.422	116.281	126.497	81.94	161.839	120.236	217.604	67.0919	159.442	188.794	388.036	515.22	451.573	359.59
Activated	NCOR2	11288.5	11909.3	12376.3	11161.5	10504.8	8436.6	12975.6	12641.9	13461.6	11241.5	13295.4	10424.9	11548.6	9781.16	9832.39	5473.98	5706	8162.2
Activated	CPVL	1215.17	1372.93	1082.63	1535.03	1431.25	1671.17	1418.8	1385.27	1331.32	1435.11	1428.11	1570.24	1210.15	1190.22	1263.52	2925.69	2944.08	2848.14
Activated	HAVCR2	235.73	310.352	340.863	887.334	539.722	563.144	444.884	416.448	462.398	798.633	655.693	606.682	400.325	632.049	497.071	3337.24	3499.37	3326.34
Activated	PM20D2	173.477	195.984	182.698	178.015	243.016	165.292	165.089	132.068	121.379	169.875	154.196	216.978	145.677	142.827	168.363	328.729	304.843	311.069
Activated	HDAC3	1926.51	1902.66	1514.52	1168.05	1312.57	1511.65	1480.98	1323.57	1500.87	1409.74	1233.57	1366.1	1502.65	1740.19	1390.2	1935.71	1927.72	2128.96
Activated	GTF2H1	1274.1	1308.47	1470.62	1447.4	1395.93	1330.98	1487.95	1312	1186.82	1499.09	1301.3	1286.17	1141.33	1433.19	1406.23	788.951	855.079	891.696
Activated	CRNKL1	364.385	421.6	333.762	335.489	350.395	309.441	347.331	448.26	352.578	469.914	315.597	432.528	264.971	285.653	421.709	280.684	245.392	235.593
Activated	PHF10	820.904	934.694	902.513	1020.16	925.439	868.742	951.944	961.107	1017.28	857.097	863.209	954.988	872.914	833.976	795.314	1206.82	1215.58	1178.51
Activated	GPALPP1	206.679	234.453	246.609	186.231	199.217	281.572	268.538	269.92	188.812	220.617	161.401	178.436	207.618	244.611	216.467	311.029	298.519	296.513
Activated	ZNF512B	1069.91	1058.42	1032.92	1022.9	948.045	1015.77	984.105	981.351	1055.81	1025.87	1028.93	1089.17	961.238	1053.96	902.746	1714.45	1725.34	1709.53
Activated	SS18	986.911	1162.91	1149.12	1567.9	1476.46	1451.11	1186.18	1162.58	1275.45	1480.34	1366.15	1441.76	1221.62	1341.26	1255.51	732.687	676.094	641.547
Activated	CLEC16A	1315.61	1391.12	1249.83	1143.4	1148.67	1181.07	1421.48	1260.91	1271.59	1248.69	1416.58	1411.78	1413.18	1505.42	1260.32	986.188	881.642	1132.14
Activated	MKNK1	1808.65	1454.55	1608.77	669.608	1144.44	1193.56	1975.18	1694.71	1512.43	1451.66	1315.71	1184.81	1480.86	1200.07	1327.66	2713.28	3233.74	3178.08
Activated	NCAPH2	1047.5	937.293	774.689	644.96	754.48	736.124	740.222	768.308	949.842	789.809	857.444	745.148	866.032	676.374	785.693	1043.08	1128.3	1129.98
Activated	TMOD1	17.4307	16.6353	9.68362	1.36934	12.716	21.1419	26.2642	15.424	30.8265	13.237	20.1752	12.8474	28.6765	11.4918	9.62074	129.595	149.892	139.092
Activated	YIPF4	1407.74	1267.92	1444.8	1287.18	1161.39	1337.71	1297.67	1167.4	1142.51	1146.11	1206.19	1103.45	1002.53	1193.5	1225.04	833.203	934.135	766.621
M1	CCL2	5811.9	5241.67	4514.5	3267.25	4273.97	3998.71	4329.85	4481.63	4932.24	3848.66	3305.84	3625.82	4388.66	3585.44	4496.09	289.535	279.545	265.245
M1	VEGFA	4738.67	5501.6	6074.86	4281.93	5044	4638.73	5563.73	4143.27	5695.2	5437.11	5314.71	4772.09	5644.69	5647.39	4816.78	481.083	489.52	479.812
M2	TGFA	1056.63	1699.92	1274.36	1654.17	1222.14	1415.55	1736.66	1690.86	1525.91	1962.39	1608.25	2313.96	1633.42	1827.19	1470.37	45.5164	44.9043	46.903
M1	CSF2	219.129	292.157	644.929	3493.19	2646.33	2252.58	708.598	1166.44	1102.05	1759.42	1469.9	1428.91	385.413	569.665	755.228	0	0	0
M1	IL1A	1370.39	1491.98	2493.21	5799.17	5830.97	3722.9	2982.33	2692.45	2828.33	4545.81	3560.92	3190.43	2058.98	2539.69	2799.63	0	0	0.539115
M2	IL15	83.8335	145.039	165.267	325.904	217.584	205.653	162.409	187.98	200.372	307.761	276.688	201.276	110.118	152.677	202.035	6.32172	3.79473	3.23469
M1	CCL7	22.4109	15.0757	9.68362	31.4949	86.1859	40.3619	27.3362	12.532	25.0466	39.7111	27.3806	49.962	24.0883	0	16.0346	0	0	0.539115
Activated	IL1RN	11112.5	10883.6	19859.2	23947.1	26572.1	14754.2	17456.1	13574.1	16642.5	18734.8	19607.4	14890.1	12030.4	11263.6	17690.9	737.745	877.847	646.399
M1	RELA	4858.19	5269.22	4967.05	5869	5123.12	5340.26	5367.02	5573.84	5408.13	5630.15	5983.38	5518.66	4604.31	4038.54	5203.21	2459.78	2712.6	2417.93
M1	IRF5	5767.91	5186.05	4974.8	4728.34	4964.87	4775.2	5390.6	6012.46	4469.85	4861.3	5674.99	4913.41	5487.54	5035.05	5042.87	3038.85	2725.25	4585.17
M2	PPARG	84.6635	89.4146	120.077	67.0978	111.618	82.6458	137.753	111.824	142.573	99.2776	132.58	71.3743	137.647	72.2341	110.638	811.709	834.208	814.603
Activated	IRF4	750.351	1500.81	1663	1307.72	1015.86	745.734	1441.85	1197.29	1238.84	1668.97	1242.21	1377.52	1219.33	1500.5	1597.04	14.54	13.914	14.5561
Activated	SOCS1	1262.48	1181.62	1302.12	1504.91	1236.27	1162.81	1487.95	1741.95	1922.8	1486.96	1482.87	1333.27	1290.44	1311.71	1207.4	9.48258	10.1193	10.2432
M1	SOCS3	12389.9	13641.4	15730.7	18677.8	14718	14992.5	15384.9	16134.5	17540.3	17476.2	17566.8	15348.3	13541.1	14686.5	14969.9	216.203	215.667	209.177
M1	RELB	9097.18	8736.12	8905.7	8908.94	7801.94	8515.4	9071.88	9348.87	9739.26	9137.96	9692.72	8848.99	8389.61	8891.36	8564.06	919.178	931.606	910.565
