# Supplementary material for: Transcriptional profiling links unique human macrophage phenotypes to the growth of intracellular Salmonella enterica serovar Typhi
Source: Sci Rep. 2024 Jun 4;14:12811. doi: 10.1038/s41598-024-63588-6 (PMC11150401; doi:10.1038/s41598-024-63588-6)
Supplement: Supplementary file 9 — Supplementary Table S8. [file 41598_2024_63588_MOESM9_ESM.xlsx]

## Sheet: Sheet1
baseMean	log2FoldChange	lfcSE	stat	pvalue	padj	ensembl	entrez	hgnc_symbol	Polarization	Population
1760.47	-1.56302	0.164809	-9.48379	2.45215e-21	1.16305e-17	ENSG00000104635	23516	SLC39A14	M1	Replicating
1252.95	-2.30879	0.246406	-9.36988	7.26119e-21	2.58299e-17	ENSG00000164400	1437	CSF2	M1	Replicating
11254.1	-1.19465	0.137081	-8.71486	2.91108e-18	3.76561e-15	ENSG00000026025	7431	VIM	Activated	Replicating
4044.18	1.40362	0.160952	8.72077	2.76327e-18	3.76561e-15	ENSG00000143546	6279	S100A8	Activated	Non-Replicating
662.304	-2.02451	0.26958	-7.50989	5.91766e-14	4.00964e-11	ENSG00000135318	4907	NT5E	Activated	Replicating
4455.05	-1.06074	0.143861	-7.37334	1.66405e-13	8.45633e-11	ENSG00000073756	5743	PTGS2	M1	Replicating
4455.05	-1.06074	0.143861	-7.37334	1.66405e-13	8.45633e-11	ENSG00000073756	5743	PTGS2	Activated	Replicating
6909.53	-1.32159	0.179169	-7.37619	1.62879e-13	8.45633e-11	ENSG00000135919	5270	SERPINE2	Activated	Replicating
4128.42	-1.46429	0.199419	-7.34276	2.0923e-13	1.0266e-10	ENSG00000115009	6364	CCL20	M1	Replicating
4128.42	-1.46429	0.199419	-7.34276	2.0923e-13	1.0266e-10	ENSG00000115009	6364	CCL20	Activated	Replicating
431.666	1.62013	0.235135	6.89023	5.57018e-12	1.98145e-09	ENSG00000117632	3925	STMN1	Activated	Non-Replicating
7276.66	-1.08376	0.158463	-6.83921	7.96315e-12	2.6978e-09	ENSG00000163734	2921	CXCL3	M1	Replicating
6540.95	-0.920045	0.138281	-6.65347	2.86265e-11	7.8332e-09	ENSG00000081041	2920	CXCL2	M1	Replicating
1218.76	-1.44812	0.218889	-6.61576	3.69655e-11	9.74042e-09	ENSG00000105825	7980	TFPI2	Activated	Replicating
229.817	-2.2807	0.347327	-6.56643	5.15344e-11	1.22214e-08	ENSG00000197632	5055	SERPINB2	M1	Replicating
9476.72	-1.1103	0.174111	-6.37697	1.8063e-10	3.72491e-08	ENSG00000159399	3099	HK2	Activated	Replicating
39372.3	-0.840218	0.131911	-6.3696	1.89519e-10	3.85237e-08	ENSG00000163739	2919	CXCL1	M1	Replicating
845.42	-1.49675	0.235793	-6.34775	2.18484e-10	4.31778e-08	ENSG00000259207	3690	ITGB3	Activated	Replicating
260295	-1.00227	0.168046	-5.96426	2.45745e-09	3.68075e-07	ENSG00000169429	3576	CXCL8	M1	Replicating
260295	-1.00227	0.168046	-5.96426	2.45745e-09	3.68075e-07	ENSG00000169429	3576	CXCL8	M1	Replicating
225458	-0.932028	0.157803	-5.90629	3.49904e-09	5.02908e-07	ENSG00000125538	3553	IL1B	M1	Replicating
248.211	-1.69485	0.31562	-5.36991	7.87741e-08	7.47251e-06	ENSG00000136634	3586	IL10	M2	Replicating
2825.77	-1.02562	0.194625	-5.26973	1.36621e-07	1.22263e-05	ENSG00000115008	3552	IL1A	M1	Replicating
1572.29	-0.925162	0.177049	-5.22547	1.73715e-07	1.47131e-05	ENSG00000085063	966	CD59	Activated	Replicating
245.532	1.49197	0.299049	4.98904	6.06809e-07	4.30621e-05	ENSG00000237649	3833	KIFC1	Activated	Non-Replicating
314.24	1.44858	0.299124	4.84275	1.28055e-06	8.17084e-05	ENSG00000142945	11004	KIF2C	Activated	Non-Replicating
5712.8	-0.830097	0.171452	-4.84159	1.28807e-06	8.18211e-05	ENSG00000232810	7124	TNF	M1	Replicating
568.874	-0.971907	0.203473	-4.77659	1.78291e-06	0.000107228	ENSG00000213658	27040	LAT	Activated	Replicating
487.62	-1.0574	0.222198	-4.75882	1.94728e-06	0.000114024	ENSG00000095209	55151	TMEM38B	Activated	Replicating
5636.72	-0.900781	0.196402	-4.58642	4.50919e-06	0.000229147	ENSG00000143226	2212	FCGR2A	Activated	Replicating
261.393	1.39363	0.314337	4.43355	9.26961e-06	0.000422748	ENSG00000146918	54892	NCAPG2	Activated	Non-Replicating
479.49	1.33094	0.311055	4.27879	1.87908e-05	0.000768318	ENSG00000013810	10460	TACC3	Activated	Non-Replicating
390.598	1.0875	0.265805	4.09135	4.28876e-05	0.0014963	ENSG00000172243	64581	CLEC7A	M1	Non-Replicating
1503.96	-0.726423	0.180364	-4.02754	5.63627e-05	0.00185216	ENSG00000183696	7378	UPP1	Activated	Replicating
15922.5	-0.63848	0.158788	-4.02096	5.79616e-05	0.00188296	ENSG00000101017	958	CD40	M1	Replicating
20523.2	-0.638132	0.159331	-4.00506	6.20019e-05	0.00197366	ENSG00000028137	7133	TNFRSF1B	M1	Replicating
166.459	-1.33056	0.335539	-3.96542	7.32654e-05	0.00227619	ENSG00000177575	9332	CD163	M2	Replicating
639.443	0.917498	0.235646	3.89355	9.87872e-05	0.00293454	ENSG00000113810	10051	SMC4	Activated	Non-Replicating
52.2987	-2.33783	0.610877	-3.82701	0.00012971	0.00361891	ENSG00000149948	8091	HMGA2	Activated	Replicating
287.387	0.945667	0.264653	3.57323	0.0003526	0.00796373	ENSG00000106178	6369	CCL24	M2	Non-Replicating
