# Supplementary material for: Transcriptional profiling links unique human macrophage phenotypes to the growth of intracellular Salmonella enterica serovar Typhi
Source: Sci Rep. 2024 Jun 4;14:12811. doi: 10.1038/s41598-024-63588-6 (PMC11150401; doi:10.1038/s41598-024-63588-6)
Supplement: Supplementary file 10 — Supplementary Table S9. [file 41598_2024_63588_MOESM10_ESM.xlsx]

## Sheet: Sheet1
Population	Pathway	Number of Genes	P value	Fold Enrichment	Genes (ensembl ID)
Replicating	cholesterol metabolic process	8	0.000919	5.14757	ENSG00000119655, ENSG00000130203, ENSG00000057252, ENSG00000130208, ENSG00000172817, ENSG00000142192, ENSG00000177628, ENSG00000141458
Replicating	glycolytic process	5	0.00901505	6.06887	ENSG00000137331, ENSG00000111674, ENSG00000159399, ENSG00000134333, ENSG00000079739
Replicating	positive regulation of tyrosine phosphorylation of STAT protein	10	5.27638e-06	7.74001	ENSG00000110944, ENSG00000145777, ENSG00000162891, ENSG00000162892, ENSG00000099985, ENSG00000232810, ENSG00000101017, ENSG00000113302, ENSG00000164400, ENSG00000175505
Replicating	positive regulation of nitric oxide biosynthetic process	10	2.66e-07	10.8992	ENSG00000073756, ENSG00000112096, ENSG00000125538, ENSG00000120899, ENSG00000232810, ENSG00000153904, ENSG00000135124, ENSG00000142192, ENSG00000118113, ENSG00000118762
Non-Replicating	defense response to bacterium	10	0.00438103	3.18215	ENSG00000197629 ENSG00000163220 ENSG00000069399 ENSG00000143546 ENSG00000163221 ENSG00000156234 ENSG00000197561 ENSG00000126759 ENSG00000140968 ENSG00000145287
Non-Replicating	calcium-dependent protein binding	6	0.00612251	5.16166	ENSG00000163220 ENSG00000143546 ENSG00000163221 ENSG00000196154 ENSG00000198668 ENSG00000197956
Non-Replicating	G2/M transition of mitotic cell cycle	8	8.35e-06	10.8413	ENSG00000122966 ENSG00000166851 ENSG00000111206 ENSG00000134057 ENSG00000198668 ENSG00000087586 ENSG00000145386 ENSG00000089685
Non-Replicating	mitotic sister chromatid segregation	10	6.6441e-10	21.243	ENSG00000186185 ENSG00000166851 ENSG00000128908 ENSG00000122952 ENSG00000134690 ENSG00000137804 ENSG00000135476 ENSG00000237649 ENSG00000113810 ENSG00000146918
Non-Replicating	RAGE receptor binding	6	1.39e-07	42.701	ENSG00000163220 ENSG00000143546 ENSG00000163221 ENSG00000196154 ENSG00000189403 ENSG00000164104
